# Supplementary material for: Characterization of contrasting rice (Oryza sativa L.) genotypes reveals the Pi-efficient schema for phosphate starvation tolerance
Source: BMC Plant Biol. 2021 Jun 21;21:282. doi: 10.1186/s12870-021-03015-4 (PMC8215752; doi:10.1186/s12870-021-03015-4)
Supplement: Supplementary file 1 — Additional file 1: Supplementary Tables S1 to S2. Comparative analysis of root-shoot biomass ratio in the contrasting rice genotypes along with the donor parent, Effect of the root-secreted acid phosphatase on pH of the hydroponic medium. [file 12870_2021_3015_MOESM1_ESM.zip]

Archive with 2 entries (2 files):
- 12870_2021_3015_MOESM1_ESM/Supplementary Table S1.doc
- 12870_2021_3015_MOESM1_ESM/Supplementary Table S2.doc
