# Supplementary material for: Characterization of contrasting rice (Oryza sativa L.) genotypes reveals the Pi-efficient schema for phosphate starvation tolerance
Source: BMC Plant Biol. 2021 Jun 21;21:282. doi: 10.1186/s12870-021-03015-4 (PMC8215752; doi:10.1186/s12870-021-03015-4)
Supplement: Supplementary file 2 — Additional file 2: Supplementary Tables S3 to S11. Expression level of the P-starvation-inducible genes, 13 Phosphorus transporters during P-starvation stress, Differentially expressed Transcription Factors, Cell wall associated genes in root of the contrasting rice genotypes, Phytohormone encoding genes, Genes associated with carbohydrate and lipid metabolism, Photosynthesis related genes, Genes associated with epigenetic regulation of gene expression, Master data-sheet of the genes detected for their expression in the contrasting rice genotypes under P-starvation stress. [file 12870_2021_3015_MOESM2_ESM.zip]

Archive with 9 entries (9 files):
- 12870_2021_3015_MOESM2_ESM/Supplementary Table S10.xls
- 12870_2021_3015_MOESM2_ESM/Supplementary Table S11.xls
- 12870_2021_3015_MOESM2_ESM/Supplementary Table S3.xls
- 12870_2021_3015_MOESM2_ESM/Supplementary Table S4.xls
- 12870_2021_3015_MOESM2_ESM/Supplementary Table S5.xls
- 12870_2021_3015_MOESM2_ESM/Supplementary Table S6.xls
- 12870_2021_3015_MOESM2_ESM/Supplementary Table S7.xls
- 12870_2021_3015_MOESM2_ESM/Supplementary Table S8.xls
- 12870_2021_3015_MOESM2_ESM/Supplementary Table S9.xls
