# Supplementary material for: Characterization of contrasting rice (Oryza sativa L.) genotypes reveals the Pi-efficient schema for phosphate starvation tolerance
Source: BMC Plant Biol. 2021 Jun 21;21:282. doi: 10.1186/s12870-021-03015-4 (PMC8215752; doi:10.1186/s12870-021-03015-4)
Supplement: Supplementary file 2 — Additional file 2: Supplementary Tables S3 to S11. Expression level of the P-starvation-inducible genes, 13 Phosphorus transporters during P-starvation stress, Differentially expressed Transcription Factors, Cell wall associated genes in root of the contrasting rice genotypes, Phytohormone encoding genes, Genes associated with carbohydrate and lipid metabolism, Photosynthesis related genes, Genes associated with epigenetic regulation of gene expression, Master data-sheet of the genes detected for their expression in the contrasting rice genotypes under P-starvation stress. [file 12870_2021_3015_MOESM2_ESM.zip › 12870_2021_3015_MOESM2_ESM/Supplementary Table S10.xls]

## Sheet: Sheet1
Characterization of contrasting rice (Oryza sativa L.) genotypes reveals the Pi-efficient schema for phosphate starvation tolerance
	Suresh Kumar, Pallavi, Chetna Chugh, Karishma Seem, Santosh Kumar, K. K. Vinod, and Trilochan Mohapatra
Supplementary Table S10. Expression level of the genes associated with epigenetic regulation of gene expression in the contrasting rice genotypes under P-starvation stress.
Gene ID	PSZ vs PSF log2-FC	NSZ vs NSF log2-FC	PRZ vs PRF log2-FC	NRZ vs NRF log2-FC	Annotated gene
LOC_Os10g28230	3.28016	-2.97636	-1.36633	7.16561	Core histone H2A/H2B/H3/H4 domain containing protein, putative, expressed
LOC_Os03g06170	-2.16489	-3.91611	-3.95613	5.52258	hsp20/alpha crystallin family protein, putative, expressed
LOC_Os10g07210	1.94213	-2.92578	-2.27762	4.36372	hsp20/alpha crystallin family protein, putative, expressed
LOC_Os10g01570	0.651724	-2.72536	-2.47983	3.33356	C-5 cytosine-specific DNA methylase, putative, expressed
LOC_Os10g07200	0.115864	-0.028173	-2.94344	2.81668	hsp20/alpha crystallin family protein, putative, expressed
LOC_Os03g06670	-0.147214	-8.51922	-2.32574	2.66244	Core histone H2A/H2B/H3/H4 domain containing protein, putative, expressed
LOC_Os03g02780	0.815094	-4.57556	-1.69398	2.52413	Core histone H2A/H2B/H3/H4 domain containing protein, putative, expressed
LOC_Os02g58210	-0.282667	-0.762592	-1.73688	1.44162	jmjC domain containing protein, expressed
LOC_Os12g42550	-0.301429	-0.271648	0.057241	-0.0821672	methyl-CpG binding domain containing protein, putative, expressed
The value indicates Log2-Fold change in expression of the gene under treatment over the control. The annotated genes are arranged in decreasing order for expression level under P-starvation stress in root of NIL-23
				PSF= Pusa-44, Shoot grown in hydroponics containing Full (15 ppm) inorganic phosphate.
				PSZ= Pusa-44, Shoot grown in hydroponics containing Zero (0 ppm) inorganic phosphate.
				NSF= NIL-23, Shoot grown in hydroponics containing Full (15 ppm) inorganic phosphate.
				NSZ= NIL-23, Shoot grown in hydroponics containing Zero (0 ppm) inorganic phosphate.
				PRF= Pusa-44, Root grown in hydroponics containing Full (15 ppm) inorganic phosphate.
				PRZ= Pusa-44, Root grown in hydroponics containing Zero (0 ppm) inorganic phosphate.
				NRF= NIL-23, Root grown in hydroponics containing Full (15 ppm) inorganic phosphate.
				NRZ= NIL-23, Root grown in hydroponics containing Zero (0 ppm) inorganic phosphate.
				NA= No expression of the gene was observed
