# Supplementary material for: Characterization of contrasting rice (Oryza sativa L.) genotypes reveals the Pi-efficient schema for phosphate starvation tolerance
Source: BMC Plant Biol. 2021 Jun 21;21:282. doi: 10.1186/s12870-021-03015-4 (PMC8215752; doi:10.1186/s12870-021-03015-4)
Supplement: Supplementary file 2 — Additional file 2: Supplementary Tables S3 to S11. Expression level of the P-starvation-inducible genes, 13 Phosphorus transporters during P-starvation stress, Differentially expressed Transcription Factors, Cell wall associated genes in root of the contrasting rice genotypes, Phytohormone encoding genes, Genes associated with carbohydrate and lipid metabolism, Photosynthesis related genes, Genes associated with epigenetic regulation of gene expression, Master data-sheet of the genes detected for their expression in the contrasting rice genotypes under P-starvation stress. [file 12870_2021_3015_MOESM2_ESM.zip › 12870_2021_3015_MOESM2_ESM/Supplementary Table S11.xls]

## Sheet: Result
Characterization of contrasting rice (Oryza sativa L.) genotypes reveals the Pi-efficient schema for phosphate starvation tolerance
	Suresh Kumar, Pallavi, Chetna Chugh, Karishma Seem, Santosh Kumar, K. K. Vinod, and Trilochan Mohapatra
Supplementary Table S11. Master data sheet of the genes for their expression in the contrasting rice genotypes under Control (Full P) and P-starvation stress.
Gene ID	PSF vs PSZ log2FC	p value	NSF vs NSZ log2FC	p value	PRF vs PRZ log2FC	p value	NRF vs NRZ log2FC	p value	Annotated gene
LOC_Os01g01010	0.0058441	0.959601	-0.771467	7.29133e-09	0.238925	0.0877123	-0.0250195	0.828521	TBC domain containing protein, expressed
LOC_Os01g01019	4.87508	0.032871	0.228975	0.820057	3.23894	0.507987	1.07769	0.602214	expressed protein
LOC_Os01g01030	0.198116	0.366739	-0.616807	0.00469479	-0.922623	0.00155712	-0.705415	0.00178219	monocopper oxidase, putative, expressed
LOC_Os01g01040	0.013544	0.875207	-0.173354	0.0576365	-0.132097	0.201055	-0.109242	0.263272	expressed protein
LOC_Os01g01050	0.0839052	0.408384	1.03891	1.03092e-27	0.583571	8.35507e-06	-0.063604	0.624259	R3H domain containing protein, expressed
LOC_Os01g01060	-0.369595	0.000711034	-1.16003	2.03576e-30	-1.03709	1.99766e-27	-0.300349	0.00148256	40S ribosomal protein S5, putative, expressed
LOC_Os01g01070	-0.0682983	0.657553	-0.150697	0.291968	0.532693	0.00108828	0.0553486	0.666347	expressed protein
LOC_Os01g01080	-0.364842	3.10141e-19	0.0239575	0.609263	0.00162425	0.981051	-0.0298405	0.615933	decarboxylase, putative, expressed
LOC_Os01g01090	3.28054	0.397539	NA	NA	NA	NA	NA	NA	retrotransposon protein, putative, unclassified, expressed
LOC_Os01g01100	0.794106	0.862736	-1.50313	0.763533	-0.642762	0.897646	NA	NA	retrotransposon protein, putative, Ty3-gypsy subclass, expressed
LOC_Os01g01110	0.811242	0.768783	-2.50453	0.543515	NA	NA	NA	NA	expressed protein
LOC_Os01g01115	0.431621	0.23897	-0.401559	0.394914	1.15868	0.0302256	0.344652	0.349395	pentatricopeptide, putative, expressed
LOC_Os01g01120	-0.0990768	0.554389	-1.30343	1.91834e-11	-0.746519	0.333612	0.471334	0.361375	enolase-phosphatase E1, putative, expressed
LOC_Os01g01130	0.119554	0.541796	0.235246	0.260758	0.421967	0.044456	0.151334	0.416226	snurportin-1, putative, expressed
LOC_Os01g01140	2.85884	0.537359	2.97502	0.365686	NA	NA	NA	NA	expressed protein
LOC_Os01g01150	-0.127177	0.0307822	0.0368727	0.599192	-0.168875	0.0291411	-0.51459	1.34599e-13	RNA recognition motif, putative, expressed
LOC_Os01g01160	-0.0572429	0.786521	-0.538715	0.08342	0.154153	0.694357	-0.343479	0.343943	heat shock protein DnaJ, putative, expressed
LOC_Os01g01170	-2.62418	0.032135	-0.815583	0.0568899	-1.17653	0.00231146	2.62344	0.000151842	expressed protein
LOC_Os01g01180	2.28052	0.641109	1.26926	0.402672	0.990324	0.518492	3.10742	0.471756	expressed protein
LOC_Os01g01190	NA	NA	-6.6674	5.92181e-05	-1.33098	0.130163	0.755602	0.654016	phosphoesterase family protein, putative, expressed
LOC_Os01g01200	NA	NA	NA	NA	NA	NA	NA	NA	retrotransposon protein, putative, unclassified, expressed
LOC_Os01g01210	NA	NA	NA	NA	NA	NA	NA	NA	retrotransposon protein, putative, unclassified
LOC_Os01g01230	NA	NA	NA	NA	NA	NA	NA	NA	transposon protein, putative, unclassified
LOC_Os01g01240	NA	NA	NA	NA	NA	NA	NA	NA	retrotransposon protein, putative, Ty3-gypsy subclass
LOC_Os01g01250	NA	NA	NA	NA	NA	NA	NA	NA	transposon protein, putative, unclassified, expressed
LOC_Os01g01260	NA	NA	NA	NA	NA	NA	NA	NA	transposon protein, putative, unclassified, expressed
LOC_Os01g01270	NA	NA	-2.50453	0.543515	NA	NA	NA	NA	retrotransposon protein, putative, unclassified, expressed
LOC_Os01g01280	-0.697978	3.66817e-05	-0.944424	2.55107e-06	-2.81048	0.00678922	-1.49742	0.000720961	expressed protein
LOC_Os01g01290	-0.148721	0.877704	0.170004	0.871868	1.38238	0.62325	-0.504411	0.869004	histone-like transcription factor and archaeal histone, putative, expressed
LOC_Os01g01295	-0.710212	2.90356e-13	1.00405	4.82444e-17	0.285084	0.111671	0.0845758	0.636122	expressed protein
LOC_Os01g01302	-0.49607	4.50047e-12	-1.55421	4.53627e-59	0.00640732	0.985243	-0.75588	0.0016553	shikimate kinase, putative, expressed
LOC_Os01g01307	0.191915	0.0672858	0.064329	0.507447	-0.0716385	0.46819	0.300288	0.10133	translocon-associated protein beta domain containing protein, expressed
LOC_Os01g01312	-0.330299	4.47505e-05	-0.180832	0.0352519	0.285552	0.00303227	-0.222321	0.00573633	retrotransposon protein, putative, Ty1-copia subclass, expressed
LOC_Os01g01320	NA	NA	2.10799	0.273341	NA	NA	NA	NA	retrotransposon protein, putative, Ty1-copia subclass, expressed
LOC_Os01g01330	0.0630154	0.970346	0.600422	0.6413	-0.204713	0.940661	-3.61976	0.0894026	retrotransposon protein, putative, Ty1-copia subclass, expressed
LOC_Os01g01340	-0.213541	1.75301e-16	-0.603789	1.45177e-132	-1.85317	2.54234e-49	-1.51535	4.63049e-92	light-induced protein 1-like, putative, expressed
LOC_Os01g01350	0.477068	0.0923374	-1.6009	3.22329e-12	-0.663889	0.0121239	0.0577835	0.813376	SNF7 domain containing protein, putative, expressed
LOC_Os01g01360	-0.945045	0.0294332	0.437987	0.440842	-0.736254	0.307253	-0.408862	0.310617	peptide transporter PTR2, putative, expressed
LOC_Os01g01369	-0.0709883	0.453786	-0.0833361	0.34481	-0.542508	5.22635e-10	0.0391872	0.589884	3-beta-hydroxysteroid-Delta-isomerase, putative, expressed
LOC_Os01g01380	0.131349	0.695465	0.558826	0.127689	0.451413	0.211367	0.198896	0.481322	expressed protein
LOC_Os01g01390	-0.160633	0.156192	-0.522381	5.44772e-06	0.158442	0.319468	0.34075	0.0166232	expressed protein
LOC_Os01g01400	-0.809281	0.106454	0.888098	0.0343222	-0.781041	0.449568	-0.566312	0.545718	expressed protein
LOC_Os01g01410	0.114851	0.197371	-0.102857	0.193738	-0.14796	0.121702	-0.224492	0.00548212	TKL_IRAK_C-LEC.1 - TKL_IRAK_C-LEC has homology to C-type lectin receptors, expressed
LOC_Os01g01420	-0.54433	3.94786e-23	-0.214562	0.00239384	0.280229	0.00142278	-0.0266041	0.735397	expressed protein
LOC_Os01g01430	-2.38128	0.113402	0.526513	0.540146	-0.781931	0.124415	3.23245	1.57668e-06	No apical meristem protein, putative, expressed
LOC_Os01g01440	NA	NA	-1.49392	0.764969	NA	NA	NA	NA	expressed protein
LOC_Os01g01450	-0.0665668	0.224378	0.357478	9.64304e-15	-0.359352	8.1953e-05	0.658748	0.000371058	stress responsive protein, putative, expressed
LOC_Os01g01460	1.00223	0.537666	1.18673	0.160032	1.01878	0.543021	0.0808499	0.981367	retrotransposon protein, putative, Ty3-gypsy subclass
LOC_Os01g01470	NA	NA	NA	NA	NA	NA	NA	NA	no apical meristem protein, putative, expressed
LOC_Os01g01484	-0.100887	0.296904	-0.0774565	0.497159	-0.0687834	0.678149	-0.106389	0.398755	light-mediated development protein DET1, putative, expressed
LOC_Os01g01500	NA	NA	NA	NA	NA	NA	NA	NA	expressed protein
LOC_Os01g01510	-0.350066	0.000426179	-0.244364	0.00266941	-0.812918	1.11475e-18	-0.977822	3.56591e-43	sas10/Utp3 family protein, expressed
LOC_Os01g01520	1.18874	0.643329	-0.125867	0.883149	-1.19676	0.0195492	-1.78575	0.00421372	transferase family protein, putative, expressed
LOC_Os01g01530	NA	NA	NA	NA	NA	NA	NA	NA	transposon protein, putative, CACTA, En/Spm sub-class
LOC_Os01g01540	NA	NA	NA	NA	NA	NA	NA	NA	retrotransposon protein, putative, unclassified, expressed
LOC_Os01g01550	1.8208	0.567654	-2.05593	0.16979	-0.43706	0.369233	-0.909835	0.000113422	transposon protein, putative, CACTA, En/Spm sub-class, expressed
LOC_Os01g01560	-3.60522	0.322368	-2.50453	0.543515	NA	NA	NA	NA	transposon protein, putative, unclassified, expressed
LOC_Os01g01570	-0.294557	0.688449	-1.3004	0.0830995	1.53978	0.273988	3.0325	0.00741064	kinesin heavy chain, putative, expressed
LOC_Os01g01580	NA	NA	-3.49661	0.229071	-2.22531	0.646807	NA	NA	expressed protein
LOC_Os01g01590	2.28052	0.641109	-5.20127	0.0107288	-2.22531	0.646807	NA	NA	hypothetical protein
LOC_Os01g01600	0.659053	0.361319	-1.22366	0.1634	-0.606606	0.647807	2.74096	0.00565049	ethylene-responsive protein related, putative, expressed
LOC_Os01g01610	-0.280062	0.385575	0.117738	0.674941	-0.0113838	0.982901	2.63107	8.56395e-07	IscA-like iron-sulfur assembly protein, mitochondrial precursor, putative, expressed
LOC_Os01g01620	-0.873017	2.59091e-41	-0.774546	3.00992e-25	-0.956508	3.63568e-12	0.681858	7.6935e-05	kinase, pfkB family, putative, expressed
LOC_Os01g01640	-0.573037	0.00111102	-0.286731	0.180808	0.429871	0.0546742	0.311193	0.135153	Rer1 protein, putative, expressed
LOC_Os01g01650	-2.01456	0.103519	-0.606072	0.241006	NA	NA	2.52413	0.605881	isoflavone reductase homolog IRL, putative, expressed
LOC_Os01g01660	3.6844	1.41061e-18	1.89201	2.31758e-05	-2.63852	0.523518	NA	NA	isoflavone reductase, putative, expressed
LOC_Os01g01670	-0.283504	0.0564968	0.293821	0.0168951	-0.511272	0.00044081	-0.68691	7.54036e-08	expressed protein
LOC_Os01g01680	-0.0610604	0.902662	0.948923	0.109395	-3.68942	0.00512755	0.6365	0.483158	expressed protein
LOC_Os01g01689	0.372041	4.91369e-06	0.292773	0.000974853	0.210912	0.0404055	-0.630699	4.42353e-16	phosphatidylinositol 3- and 4-kinase family protein, expressed
LOC_Os01g01700	-0.254901	0.0125988	-0.290137	0.00322539	-0.297804	0.00244269	-0.206414	0.0310224	anaphase-promoting complex subunit 11, putative, expressed
LOC_Os01g01710	-0.173335	0.00045635	-1.27155	6.51677e-94	0.817166	2.12799e-13	0.118774	0.242696	1-deoxy-D-xylulose 5-phosphate reductoisomerase, chloroplast precursor, putative, expressed
LOC_Os01g01720	-0.233534	0.00148208	-0.183308	0.0314677	-0.0958956	0.348935	-0.194311	0.0315362	pex14, putative, expressed
LOC_Os01g01730	NA	NA	NA	NA	NA	NA	NA	NA	serine/arginine repetitive matrix protein 2, putative, expressed
LOC_Os01g01740	0.241642	0.266646	0.313562	0.0637257	0.10724	0.451814	-0.514244	6.85496e-06	protein kinase domain containing protein, expressed
LOC_Os01g01760	0.820243	0.767982	-1.49392	0.764969	NA	NA	NA	NA	expressed protein
LOC_Os01g01770	NA	NA	3.97236	0.121482	NA	NA	-1.36303	0.785046	ZOS1-01 - C2H2 zinc finger protein, expressed
LOC_Os01g01780	-0.424206	0.0837208	-0.619004	0.0367214	0.0986326	0.820106	-0.632039	0.142164	exostosin family protein, putative, expressed
LOC_Os01g01790	-0.415763	7.55588e-19	-0.697801	4.37803e-33	-0.129754	0.109852	-0.988695	1.98252e-48	expressed protein
LOC_Os01g01800	-0.133431	0.126007	0.315347	0.000966443	0.0636537	0.577239	0.145333	0.133938	expressed protein
LOC_Os01g01810	NA	NA	NA	NA	NA	NA	NA	NA	expressed protein
LOC_Os01g01830	0.0522368	0.508805	-0.232382	0.00518071	-0.22766	0.0238273	-0.310687	0.000179143	OsPOP1 - Putative Prolyl Oligopeptidase homologue, expressed
LOC_Os01g01840	-6.68431	1.05286e-05	-0.856446	0.476819	NA	NA	NA	NA	helix-loop-helix DNA-binding domain containing protein, expressed
LOC_Os01g01850	NA	NA	NA	NA	NA	NA	NA	NA	transposon protein, putative, unclassified, expressed
LOC_Os01g01860	NA	NA	NA	NA	NA	NA	NA	NA	transposon protein, putative, unclassified
LOC_Os01g01870	-0.760998	2.5265e-22	0.5954	6.67739e-10	-0.958037	0.102511	0.587349	0.299951	helix-loop-helix DNA-binding domain containing protein, expressed
LOC_Os01g01880	0.104554	0.83011	2.55084	5.24803e-08	2.73107	0.0172306	2.53655	0.181047	expressed protein
LOC_Os01g01890	-0.688817	0.476903	-4.27276	1.35333e-07	-3.63607	0.000108164	3.47155	0.0233394	expressed protein
LOC_Os01g01900	2.28052	0.641109	-1.49392	0.764969	1.79834	0.65459	1.08209	0.807448	retrotransposon protein, putative, unclassified, expressed
LOC_Os01g01910	0.703753	0.227002	-0.316937	0.710546	-0.184999	0.966478	1.40154	0.281131	expressed protein
LOC_Os01g01920	0.688265	3.40408e-14	0.433653	4.71346e-05	1.25476	6.79292e-07	1.40256	3.4082e-10	HD domain containing protein 2, putative, expressed
LOC_Os01g01925	2.26098	0.644069	-1.04431	0.755743	NA	NA	NA	NA	expressed protein
LOC_Os01g01930	1.29572	0.795319	-0.86347	0.621885	-0.642762	0.897646	NA	NA	expressed protein
LOC_Os01g01940	5.74682	0.00225014	-0.280226	0.797957	1.7965	0.478265	1.66323	0.483181	expressed protein
LOC_Os01g01950	NA	NA	-2.49661	0.511848	3.83425	0.289973	NA	NA	expressed protein
LOC_Os01g01960	0.050895	0.181026	-0.367642	1.45268e-20	-0.165805	0.0023159	-0.380401	2.80194e-16	transcriptional repressor, putative, expressed
LOC_Os01g01970	0.580301	0.000219018	0.53229	9.08611e-05	0.444729	0.00198882	0.45936	0.00121784	expressed protein
LOC_Os01g01980	4.4353	0.0933107	3.97099	0.127997	NA	NA	-2.94931	0.507568	expressed protein
LOC_Os01g01990	2.85884	0.537359	5.2318	0.00145504	-2.96154	0.418004	-2.36571	0.628688	expressed protein
LOC_Os01g02000	0.416159	0.254429	1.50798	7.46565e-07	1.84423	1.32053e-51	1.5486	1.77655e-36	phosphate transporter 1, putative, expressed
LOC_Os01g02010	NA	NA	-0.953553	0.27719	-1.04531	0.271391	2.88629	0.100544	expressed protein
LOC_Os01g02020	-0.0590945	0.4658	-0.251247	0.00202481	0.199342	0.0754781	-0.173559	0.141745	acetyl-CoA acetyltransferase, cytosolic, putative, expressed
LOC_Os01g02040	0.0329523	0.808798	0.00743125	0.956332	0.287623	0.336106	0.485013	0.0140487	retrotransposon protein, putative, unclassified, expressed
LOC_Os01g02050	-0.13965	0.676771	0.408425	0.340096	0.217668	0.868616	-2.62079	0.150677	phosphoenolpyruvate carboxylase, putative, expressed
LOC_Os01g02060	-1.48567	0.241949	-3.49904	1.35152e-07	-1.19873	0.589514	4.52427	0.347091	TOO MANY MOUTHS precursor, putative, expressed
LOC_Os01g02070	-1.63046	0.744016	NA	NA	NA	NA	NA	NA	invertase/pectin methylesterase inhibitor family protein, putative, expressed
LOC_Os01g02080	-0.885679	0.032522	-2.35369	0.000446324	NA	NA	-2.36366	0.628996	peptidyl-prolyl cis-trans isomerase, putative, expressed
LOC_Os01g02090	0.00807609	0.889273	-0.207098	0.000866019	-0.243682	0.000205207	-0.273932	3.43854e-06	expressed protein
LOC_Os01g02100	-0.42199	1.90006e-05	-0.189584	0.0754455	-0.6025	1.92535e-05	-0.653374	1.52805e-09	transposon protein, putative, unclassified, expressed
LOC_Os01g02110	NA	NA	0.53609	0.830369	-0.129477	0.89758	3.83431	0.00625975	helix-loop-helix DNA-binding domain containing protein, expressed
LOC_Os01g02120	NA	NA	NA	NA	NA	NA	NA	NA	osMFT2 MFT-Like2 homologous to Mother of FT and TFL1 gene; contains Pfam profile PF01161: Phosphatidylethanolamine-binding protein, expressed
LOC_Os01g02130	-1.72563	0.622565	0.938783	0.627492	-0.658054	0.710763	-2.08993	0.313067	expressed protein
LOC_Os01g02139	1.076	0.212977	0.628602	0.388782	-0.482868	0.292618	0.315159	0.472589	expressed protein
LOC_Os01g02150	-0.0760349	0.91163	-0.106324	0.767425	-1.08822	7.78054e-06	0.331682	0.304776	sulfated surface glycoprotein 185 precursor, putative, expressed
LOC_Os01g02160	-2.57251	0.599188	NA	NA	-1.19796	0.710348	NA	NA	hydroxyproline-rich glycoprotein family protein, putative, expressed
LOC_Os01g02170	-0.00215986	0.995376	0.122537	0.683976	-0.433393	0.11896	-0.350029	0.121441	expressed protein
LOC_Os01g02180	-0.0632634	0.568373	-0.38357	0.000681266	0.181027	0.106495	-0.403347	0.000166623	expressed protein
LOC_Os01g02190	2.8854	0.552359	1.39205	0.780566	3.23894	0.507987	1.52079	0.760884	aquaporin protein, putative, expressed
LOC_Os01g02200	0.750825	1.53932e-18	-0.0106438	0.880148	0.0541515	0.386441	-0.241205	0.000220892	armadillo/beta-catenin repeat family protein, putative, expressed
LOC_Os01g02210	NA	NA	NA	NA	NA	NA	NA	NA	retrotransposon protein, putative, Ty3-gypsy subclass
LOC_Os01g02220	NA	NA	NA	NA	NA	NA	NA	NA	retrotransposon protein, putative, Ty3-gypsy subclass, expressed
LOC_Os01g02230	NA	NA	NA	NA	NA	NA	NA	NA	retrotransposon protein, putative, Ty3-gypsy subclass, expressed
LOC_Os01g02240	NA	NA	NA	NA	NA	NA	NA	NA	transposon protein, putative, unclassified, expressed
LOC_Os01g02250	3.28054	0.397539	-1.63419	0.470772	-1.63853	0.737683	NA	NA	RGA-1, putative, expressed
LOC_Os01g02260	3.59855	0.293287	1.38733	0.781305	4.25443	0.211603	-2.36571	0.628688	retrotransposon protein, putative, Ty3-gypsy subclass, expressed
LOC_Os01g02270	2.01876	0.335946	3.38458	0.29285	NA	NA	-1.91967	0.543813	expressed protein
LOC_Os01g02280	NA	NA	NA	NA	NA	NA	NA	NA	Leucine Rich Repeat family protein, expressed
LOC_Os01g02290	-1.42121	1.71209e-26	1.01998	1.4847e-10	-0.707707	0.127582	-1.87764	4.47794e-05	Ser/Thr receptor-like kinase, putative, expressed
LOC_Os01g02300	-0.23923	0.340755	0.467278	0.0630912	-0.839851	0.061525	-1.54381	0.000888143	receptor kinase ORK10, putative, expressed
LOC_Os01g02310	0.278681	0.646157	1.07211	0.247398	1.19982	1.5465e-08	0.64931	0.00160762	expressed protein
LOC_Os01g02320	3.28054	0.397539	-1.05338	0.650961	-0.420853	0.845541	0.882915	0.666066	protein kinase domain containing protein, expressed
LOC_Os01g02334	-0.624627	0.00478509	-0.150425	0.484777	-0.496389	0.102294	1.07201	0.00108192	expressed protein
LOC_Os01g02350	-0.640095	0.00587211	-0.809979	6.25725e-05	-0.871785	0.00817643	-0.0462237	0.857756	receptor-like kinase ARK1AS, putative, expressed
LOC_Os01g02360	0.644472	0.146963	-0.381469	0.322387	-2.6321	0.00729059	-0.364898	0.470882	resistance-related receptor-like kinase, putative, expressed
LOC_Os01g02370	0.291054	0.365637	-0.337585	0.362977	-2.52251	0.292751	-2.34776	0.00807501	receptor-like kinase ARK1AS, putative, expressed
LOC_Os01g02380	-3.60522	0.322368	NA	NA	NA	NA	NA	NA	retrotransposon protein, putative, Ty3-gypsy subclass, expressed
LOC_Os01g02390	-0.284002	0.000105642	-0.451455	2.56637e-06	-0.0723525	0.725794	-0.708286	4.97104e-05	protein kinase domain containing protein, expressed
LOC_Os01g02400	-0.00436954	0.943671	-0.0440372	0.652445	0.478999	0.0294382	-0.521557	0.0013083	protein kinase domain containing protein, expressed
LOC_Os01g02410	0.761111	0.13791	0.353477	0.507573	-0.657605	0.68318	-2.00981	0.150361	protein kinase domain containing protein, expressed
LOC_Os01g02420	0.251137	0.51636	-1.08132	0.0130857	-0.746864	0.335646	-0.113995	0.819976	protein kinase domain containing protein, expressed
LOC_Os01g02430	1.40344	1.90815e-07	-1.08372	2.65115e-05	2.26084	4.50237e-10	1.20954	9.95355e-06	TAK14, putative, expressed
LOC_Os01g02440	0.783044	0.249328	-0.751121	0.386323	-0.434477	0.612138	-0.0813007	0.901096	Ser/Thr receptor-like kinase, putative, expressed
LOC_Os01g02450	3.86552	0.211941	-0.860768	0.601094	0.808861	0.804486	-0.242029	0.830631	retrotransposon protein, putative, unclassified, expressed
LOC_Os01g02460	1.27417	0.79871	NA	NA	-0.642762	0.897646	-0.660488	0.779412	receptor kinase LRK10, putative, expressed
LOC_Os01g02470	-0.708929	0.738597	-2.50453	0.543515	-2.21797	0.647918	-3.36366	0.372995	expressed protein
LOC_Os01g02480	NA	NA	NA	NA	NA	NA	NA	NA	retrotransposon protein, putative, unclassified
LOC_Os01g02490	1.00351	0.00672627	0.404048	0.360202	0.221004	0.944986	-0.524323	0.485524	expressed protein
LOC_Os01g02500	0.245971	0.682654	0.710071	0.239881	0.0394122	0.97128	0.816248	0.422785	glutamyl-tRNA amidotransferase, putative, expressed
LOC_Os01g02510	NA	NA	NA	NA	NA	NA	NA	NA	retrotransposon protein, putative, unclassified, expressed
LOC_Os01g02520	NA	NA	NA	NA	NA	NA	NA	NA	retrotransposon protein, putative, unclassified, expressed
LOC_Os01g02530	NA	NA	NA	NA	NA	NA	NA	NA	retrotransposon protein, putative, unclassified, expressed
LOC_Os01g02540	-0.136522	0.978187	0.165853	0.911506	NA	NA	2.40288	0.407028	retrotransposon protein, putative, unclassified, expressed
LOC_Os01g02550	2.61585	0.0130508	1.79659	0.142112	NA	NA	-3.68683	0.276826	protein kinase domain containing protein, expressed
LOC_Os01g02560	-0.0158591	0.828808	0.165465	0.111368	-3.44293	7.4884e-06	-2.04067	3.22177e-05	Ser/Thr receptor-like kinase, putative, expressed
LOC_Os01g02570	-0.357597	7.80772e-08	0.137183	0.176487	-1.70696	0.000275517	-2.39059	5.73501e-10	protein kinase domain containing protein, expressed
LOC_Os01g02580	1.27417	0.79871	NA	NA	NA	NA	NA	NA	protein kinase domain containing protein, expressed
LOC_Os01g02590	NA	NA	NA	NA	NA	NA	NA	NA	receptor-like kinase, putative, expressed
LOC_Os01g02600	-0.290147	0.147531	-0.463342	0.0698573	-0.193419	0.940348	-2.95573	0.00343781	Ser/Thr receptor-like kinase, putative, expressed
LOC_Os01g02610	1.45306	0.545484	5.63773	0.0024434	NA	NA	NA	NA	protein kinase domain containing protein, expressed
LOC_Os01g02629	NA	NA	NA	NA	NA	NA	NA	NA	retrotransposon protein, putative, unclassified, expressed
LOC_Os01g02650	NA	NA	NA	NA	NA	NA	NA	NA	retrotransposon protein, putative, unclassified, expressed
LOC_Os01g02660	NA	NA	NA	NA	NA	NA	NA	NA	retrotransposon protein, putative, unclassified
LOC_Os01g02670	NA	NA	2.39281	0.567876	NA	NA	NA	NA	retrotransposon protein, putative, Ty1-copia subclass, expressed
LOC_Os01g02680	-0.560803	0.407329	0.287338	0.754355	-0.198873	0.929316	-3.16955	0.0477877	protein kinase domain containing protein, expressed
LOC_Os01g02690	0.869001	0.0138115	-1.68559	0.00148429	1.80238	0.232481	1.66246	0.309436	resistance-related receptor-like kinase, putative, expressed
LOC_Os01g02700	-0.629827	3.55985e-10	-2.22165	6.44183e-60	-2.58989	0.10088	-1.70324	0.0296137	protein kinase domain containing protein, expressed
LOC_Os01g02710	-0.0397188	0.852239	-0.476766	0.0597262	-3.2253	0.332198	-0.74374	0.440494	LRk-type protein, putative, expressed
LOC_Os01g02720	-0.107678	0.198987	-0.120648	0.188538	0.192865	0.10999	-0.30778	0.000980072	elongation factor Tu, putative, expressed
LOC_Os01g02730	0.491477	0.00175989	-0.588215	0.000988439	0.140285	0.546893	-0.0892651	0.610984	TAK14, putative, expressed
LOC_Os01g02740	2.84532	0.558054	NA	NA	NA	NA	NA	NA	retrotransposon protein, putative, unclassified, expressed
LOC_Os01g02750	-0.0459886	0.803995	-0.379495	0.0847756	0.722683	0.0473434	0.0915907	0.716657	protein kinase domain containing protein, expressed
LOC_Os01g02760	-0.0215448	0.865374	0.182895	0.227342	0.804909	0.10896	0.590756	0.226192	receptor-like kinase, putative, expressed
LOC_Os01g02770	-0.0437313	0.915432	0.12922	0.773795	-0.642762	0.897646	-1.50874	0.695251	resistance-related receptor-like kinase, putative, expressed
LOC_Os01g02780	NA	NA	NA	NA	NA	NA	NA	NA	TAK33, putative, expressed
LOC_Os01g02790	NA	NA	NA	NA	NA	NA	NA	NA	protein kinase domain containing protein, expressed
LOC_Os01g02800	-0.108217	0.897946	-0.376497	0.718039	NA	NA	-1.36303	0.785046	receptor-like kinase ARK1AS, putative, expressed
LOC_Os01g02810	0.404714	0.571879	-0.676876	0.327515	1.31553	0.33217	-0.679103	0.488965	resistance-related receptor-like kinase, putative, expressed
LOC_Os01g02830	NA	NA	NA	NA	NA	NA	NA	NA	receptor-like kinase ARK1AS, putative, expressed
LOC_Os01g02840	-0.204492	0.529802	0.79634	0.0526704	2.38952	0.0228634	0.600374	0.432212	resistance-related receptor-like kinase, putative, expressed
LOC_Os01g02850	3.59064	0.300889	0.942318	0.691398	NA	NA	2.52159	0.606257	expressed protein
LOC_Os01g02860	-0.111404	0.536227	0.0402911	0.78885	-0.387725	0.0180706	-1.05103	2.40062e-18	expressed protein
LOC_Os01g02870	-0.609748	7.86745e-12	0.3689	2.59083e-07	-0.0938483	0.860054	-0.761463	0.0412254	auxin-induced protein 5NG4, putative, expressed
LOC_Os01g02880	0.0276312	0.69054	0.0424061	0.533241	-0.148807	0.0136353	0.115869	0.0476834	fructose-bisphospate aldolase isozyme, putative, expressed
LOC_Os01g02884	-0.176119	0.00406206	-0.138212	0.066091	-0.0946079	0.265999	-0.441615	1.97162e-09	ATP-dependent RNA helicase DHX36, putative, expressed
LOC_Os01g02890	0.707873	0.141412	2.6247	2.98692e-47	-0.024328	0.930963	1.81772	1.98539e-06	phosphatidylserine synthase, putative, expressed
LOC_Os01g02900	-0.20529	0.678653	3.14861	7.72426e-11	-1.85589	1.9854e-07	3.571	1.03476e-06	glycosyltransferase, putative, expressed
LOC_Os01g02910	-0.347425	0.605007	0.767011	0.0107118	-1.52599	0.00113536	1.59048	0.0153769	glycosyltransferase, putative, expressed
LOC_Os01g02920	-0.125251	0.370144	0.658802	3.80435e-06	-0.367786	0.0415824	1.51005	2.04724e-13	glycosyltransferase protein, putative, expressed
LOC_Os01g02930	0.296984	0.739992	1.10105	0.0443736	-3.43626	6.59147e-09	-0.634112	0.387218	glycosyltransferase protein, putative, expressed
LOC_Os01g02940	-0.941622	0.00706983	0.261996	0.214949	-0.965674	4.18966e-05	2.65663	5.44461e-11	glycosyltransferase protein, putative, expressed
LOC_Os01g02950	NA	NA	-2.38114	0.182871	1.81573	0.506292	1.88524	0.398148	expressed protein
LOC_Os01g02960	0.11037	0.437092	-0.332561	0.0296385	0.906621	0.000604891	0.312093	0.162003	expressed protein
LOC_Os01g02970	NA	NA	NA	NA	NA	NA	NA	NA	retrotransposon protein, putative, unclassified, expressed
LOC_Os01g02980	NA	NA	1.68141	0.287669	NA	NA	2.52413	0.605881	expressed protein
LOC_Os01g02990	NA	NA	NA	NA	NA	NA	NA	NA	expressed protein
LOC_Os01g03010	NA	NA	NA	NA	NA	NA	NA	NA	expressed protein
LOC_Os01g03020	-0.265078	0.000144238	-0.907935	1.25832e-24	0.615354	0.0373164	-0.265873	0.170026	tRNA synthetase class I, putative, expressed
LOC_Os01g03030	0.382575	0.0123967	0.309323	0.0357154	0.340094	0.0150538	0.435521	0.000338708	alanyl-tRNA synthetase, putative, expressed
LOC_Os01g03040	-0.215407	0.103464	-0.649735	0.000890337	-0.597815	0.465804	-0.839723	0.306718	expressed protein
LOC_Os01g03050	0.1245	0.411286	0.470091	0.00760823	0.665219	0.0021864	0.779287	0.000425277	fruit protein PKIWI502, putative, expressed
LOC_Os01g03060	0.162919	0.000211643	-0.280592	2.70632e-11	-0.440067	1.15612e-21	-0.872873	7.58884e-93	splicing factor, putative, expressed
LOC_Os01g03070	-0.104066	0.00759566	-0.0183307	0.597232	-0.887463	1.56045e-167	-0.901964	1.65973e-181	transposon protein, putative, unclassified, expressed
LOC_Os01g03080	1.9845	0.244753	2.13252	0.0113303	5.05101	0.0387867	0.0775807	0.958766	expressed protein
LOC_Os01g03090	0.131692	0.326794	-0.415926	0.00700369	0.190983	0.211951	-0.24786	0.12533	methyltransferase, putative, expressed
LOC_Os01g03100	-0.251452	0.532819	0.694438	0.00705473	-0.485032	0.0585222	0.67674	0.00753672	protein binding protein, putative, expressed
LOC_Os01g03110	0.943045	2.27419e-26	0.45752	5.83022e-06	0.541277	4.32153e-29	-0.258527	4.95701e-09	expressed protein
LOC_Os01g03130	-1.21182	0.00743778	1.23722	0.000804155	5.41431	0.0147297	2.24917	0.0902509	expressed protein
LOC_Os01g03144	0.0593607	0.365539	-0.302254	2.40635e-05	-0.150329	0.240885	-0.685272	5.89779e-11	white-brown complex homolog protein 7, putative, expressed
LOC_Os01g03160	-0.114068	0.349872	-0.00105753	0.993834	0.223794	0.125278	-0.103464	0.441981	xylosyltransferase, putative, expressed
LOC_Os01g03170	-1.17683	0.49726	-1.04728	0.652596	NA	NA	NA	NA	seven in absentia protein family protein, expressed
LOC_Os01g03180	-3.5902	0.00299876	-1.22229	0.257558	NA	NA	-3.94932	0.1977	retrotransposon protein, putative, unclassified, expressed
LOC_Os01g03190	NA	NA	-2.50453	0.543515	NA	NA	NA	NA	expressed protein
LOC_Os01g03200	NA	NA	NA	NA	NA	NA	NA	NA	retrotransposon protein, putative, Ty1-copia subclass, expressed
LOC_Os01g03210	NA	NA	NA	NA	NA	NA	NA	NA	expressed protein
LOC_Os01g03220	NA	NA	NA	NA	NA	NA	NA	NA	expressed protein
LOC_Os01g03230	NA	NA	-5.95535	0.000878922	NA	NA	NA	NA	retrotransposon protein, putative, unclassified, expressed
LOC_Os01g03240	0.0582617	0.97184	4.30258	1.84778e-06	3.67606	0.00313663	3.10393	0.514702	conserved hypothetical protein
LOC_Os01g03250	NA	NA	NA	NA	NA	NA	NA	NA	hypothetical protein
LOC_Os01g03260	1.29572	0.795319	4.19319	0.09269	NA	NA	-1.3653	0.78469	expressed protein
LOC_Os01g03270	1.4384	0.689991	1.94204	0.0583661	-0.636835	0.898593	NA	NA	expressed protein
LOC_Os01g03280	1.27417	0.79871	NA	NA	NA	NA	NA	NA	hypothetical protein
LOC_Os01g03290	-0.541568	0.462961	-3.14184	0.0360918	NA	NA	2.52413	0.605881	seven in absentia protein family domain containing protein, expressed
LOC_Os01g03300	-3.63794	0.359443	-1.05887	0.751766	NA	NA	NA	NA	seven in absentia protein family protein, expressed
LOC_Os01g03310	-2.71024	3.26178e-268	-2.4314	3.70838e-81	NA	NA	NA	NA	BBTI1 - Bowman-Birk type bran trypsin inhibitor precursor, expressed
LOC_Os01g03320	-2.69601	0	-3.29909	0	-2.22531	0.646807	0.083289	0.982264	BBTI2 - Bowman-Birk type bran trypsin inhibitor precursor, expressed
LOC_Os01g03330	-1.91261	7.20549e-09	-1.0045	0.0169969	-1.49285	2.32497e-05	-2.18182	8.83487e-07	BBTI3 - Bowman-Birk type bran trypsin inhibitor precursor, expressed
LOC_Os01g03340	-1.3534	1.77769e-35	-2.13491	5.74879e-75	-1.84958	2.8531e-44	-0.134551	0.426614	BBTI4 - Bowman-Birk type bran trypsin inhibitor precursor, expressed
LOC_Os01g03350	NA	NA	1.39205	0.780566	NA	NA	NA	NA	expressed protein
LOC_Os01g03360	0.106069	0.824155	-2.74998	7.19968e-27	-0.706043	0.000817786	2.16455	6.74658e-16	BBTI5 - Bowman-Birk type bran trypsin inhibitor precursor, expressed
LOC_Os01g03370	2.26098	0.644069	NA	NA	-0.622102	0.766548	3.52162	0.337204	senescence-induced receptor-like serine/threonine-protein kinase precursor, putative, expressed
LOC_Os01g03380	NA	NA	2.96955	0.406243	0.805993	0.871828	2.51904	0.606635	BBTI6 - Bowman-Birk type bran trypsin inhibitor precursor, putative, expressed
LOC_Os01g03390	-1.46092	1.49773e-115	-0.0758348	0.256778	-0.208939	0.15465	0.511212	2.41364e-08	BBTI7 - Bowman-Birk type bran trypsin inhibitor precursor, expressed
LOC_Os01g03400	NA	NA	NA	NA	NA	NA	NA	NA	E3 ubiquitin-protein ligase SINA-like 2, putative
LOC_Os01g03410	NA	NA	NA	NA	NA	NA	NA	NA	ubiquitin, putative, expressed
LOC_Os01g03420	2.26098	0.644069	NA	NA	NA	NA	NA	NA	seven in absentia protein family protein, putative, expressed
LOC_Os01g03429	NA	NA	NA	NA	NA	NA	NA	NA	expressed protein
LOC_Os01g03440	2.82003	0.0906978	2.08895	7.73589e-07	0.929293	0.415294	2.5807	0.0751088	transposon protein, putative, unclassified, expressed
LOC_Os01g03452	4.79543	0.00494459	2.4476	2.07428e-06	0.0643495	0.965802	-0.142451	0.931635	transposon protein, putative, unclassified, expressed
LOC_Os01g03464	NA	NA	NA	NA	NA	NA	NA	NA	expressed protein
LOC_Os01g03480	1.66946	0.111599	0.242636	0.763539	1.97402	0.246313	-0.210608	0.813208	expressed protein
LOC_Os01g03490	0.742507	0.0648998	-2.38611	4.0501e-84	-1.18876	7.94545e-10	0.953585	5.56103e-07	heavy-metal-associated domain-containing protein, putative, expressed
LOC_Os01g03500	-0.192467	0.410199	-0.722258	0.00115029	0.149656	0.469837	-0.100819	0.614609	expressed protein
LOC_Os01g03510	-0.189956	0.012646	-0.109475	0.165081	-0.464821	1.77985e-08	-0.234579	0.00213184	WD domain, G-beta repeat domain containing protein, expressed
LOC_Os01g03520	-0.271742	5.8863e-06	-0.131088	0.0445688	-0.313955	2.88105e-05	-0.26632	1.36088e-05	ubiquitin conjugating enzyme protein, putative, expressed
LOC_Os01g03530	-0.202138	0.728944	3.31372	1.77405e-21	1.45436	0.0472335	0.475592	0.575522	multicopper oxidase domain containing protein, expressed
LOC_Os01g03549	-0.908223	8.12827e-05	-0.465461	0.122763	-0.288093	0.829133	-1.24705	0.658019	multi-copper oxidase type I family protein, putative, expressed
LOC_Os01g03570	-0.222823	0.220216	0.225742	0.1623	-0.449918	0.285373	-0.599119	0.149115	transcription factor X1, putative, expressed
LOC_Os01g03580	-2.60521	0.594369	1.38733	0.781305	3.23894	0.507987	NA	NA	transposon protein, putative, CACTA, En/Spm sub-class, expressed
LOC_Os01g03590	NA	NA	NA	NA	NA	NA	NA	NA	transposon protein, putative, CACTA, En/Spm sub-class, expressed
LOC_Os01g03600	-1.5945	0.749594	2.41503	1.56436e-05	NA	NA	-2.3616	0.629305	retrotransposon protein, putative, Ty3-gypsy subclass, expressed
LOC_Os01g03610	NA	NA	4.85523	0.00452441	NA	NA	NA	NA	retrotransposon protein, putative, unclassified, expressed
LOC_Os01g03620	NA	NA	2.97502	0.365686	-6.44385	9.85549e-05	2.53743	0.17905	multicopper oxidase domain containing protein, expressed
LOC_Os01g03630	NA	NA	NA	NA	-2.21797	0.647918	6.22209	0.00049731	multicopper oxidase domain containing protein, expressed
LOC_Os01g03640	-2.63732	0.589655	4.94742	0.00325353	4.75821	0.000231106	7.89609	3.5691e-07	multicopper oxidase domain containing protein, expressed
LOC_Os01g03650	-0.828103	8.69271e-27	-0.368283	1.68084e-05	-0.269894	0.055905	-0.475541	1.08459e-05	sufB/sufD domain containing protein, putative, expressed
LOC_Os01g03660	-1.00586	1.36069e-10	-1.63156	1.53055e-16	-0.645434	0.333356	-0.871691	0.0214605	MYB family transcription factor, putative, expressed
LOC_Os01g03670	NA	NA	NA	NA	NA	NA	NA	NA	dihydroflavonol-4-reductase, putative, expressed
LOC_Os01g03680	-1.83369	0.00250843	1.49088	1.68301e-05	-1.17961	0.000662294	3.05928	1.1581e-13	BBTI8 - Bowman-Birk type bran trypsin inhibitor precursor, expressed
LOC_Os01g03690	0.478182	4.89874e-06	0.986126	5.65594e-16	3.00993	1.31594e-09	1.23566	0.000557232	TKL_IRAK_DUF26-lg.1 - DUF26 kinases have homology to DUF26 containing loci, expressed
LOC_Os01g03710	0.0342195	0.850248	1.43805	1.17179e-12	-0.0252248	0.927865	0.567275	0.0695439	mannose-6-phosphate isomerase, putative, expressed
LOC_Os01g03720	-1.85345	0.0464937	0.278516	0.711233	1.01956	0.0500962	0.0447261	0.918082	MYB family transcription factor, putative, expressed
LOC_Os01g03740	-1.00965	0.0126788	1.09354	0.00713061	0.629484	0.686561	4.10744	0.169389	nuclease PA3, putative, expressed
LOC_Os01g03730	1.35533	1.06249e-19	1.85522	8.53499e-62	3.93429	2.35952e-15	4.9214	5.84068e-61	nuclease PA3, putative, expressed
LOC_Os01g03750	1.07046	0.0107561	-1.52409	0.000256007	0.156723	0.802175	-0.016207	0.977364	expressed protein
LOC_Os01g03760	0.141969	0.00455058	-0.0310424	0.558823	-0.310407	7.2854e-07	-0.271854	8.83644e-07	expressed protein
LOC_Os01g03770	NA	NA	NA	NA	NA	NA	NA	NA	hypothetical protein
LOC_Os01g03780	NA	NA	NA	NA	NA	NA	NA	NA	retrotransposon protein, putative, unclassified, expressed
LOC_Os01g03790	NA	NA	NA	NA	NA	NA	NA	NA	retrotransposon protein, putative, unclassified
LOC_Os01g03800	2.8721	0.533097	-1.50313	0.763533	NA	NA	NA	NA	transposon protein, putative, Mutator sub-class, expressed
LOC_Os01g03810	1.26142	0.211983	-0.14891	0.877696	2.0738	0.017115	0.573269	0.456377	expressed protein
LOC_Os01g03820	0.438011	9.55803e-17	0.484407	1.1374e-15	0.870205	1.18807e-33	0.576705	8.85417e-19	C2 domain containing protein, putative, expressed
LOC_Os01g03830	1.27417	0.79871	NA	NA	NA	NA	NA	NA	retrotransposon protein, putative, unclassified, expressed
LOC_Os01g03840	-2.63732	0.589655	5.97471	0.00078597	-2.20019	0.390211	4.52038	0.0865902	ZOS1-02 - C2H2 zinc finger protein, expressed
LOC_Os01g03860	NA	NA	-1.50313	0.763533	NA	NA	NA	NA	retrotransposon protein, putative, unclassified, expressed
LOC_Os01g03870	-1.45116	1.62096e-27	0.142866	0.26764	-0.12769	0.266225	-0.797299	7.09916e-22	expressed protein
LOC_Os01g03880	NA	NA	NA	NA	NA	NA	NA	NA	retrotransposon protein, putative, Ty3-gypsy subclass
LOC_Os01g03890	-1.5945	0.749594	-2.47143	0.00253342	3.61349	0.114767	1.53693	0.342988	DUF260 domain containing protein, putative, expressed
LOC_Os01g03900	NA	NA	-3.5046	0.268301	NA	NA	NA	NA	expressed protein
LOC_Os01g03914	-0.341688	1.0255e-06	-0.065183	0.337078	-0.186116	1.7917e-06	-0.32819	1.43096e-18	cation efflux family protein, putative, expressed
LOC_Os01g03930	1.27417	0.79871	3.39074	0.253336	-2.22531	0.646807	NA	NA	expressed protein
LOC_Os01g03940	-0.536213	0.0739959	-0.291834	0.545619	0.0830429	0.910293	-0.601189	0.55998	expressed protein
LOC_Os01g03950	-0.995714	0.000694307	-1.80994	4.54721e-18	-2.27473	7.54164e-09	2.88636	1.29462e-05	glycosyl hydrolase, family 31, putative, expressed
LOC_Os01g03960	NA	NA	NA	NA	NA	NA	NA	NA	expressed protein
LOC_Os01g03970	NA	NA	NA	NA	NA	NA	NA	NA	expressed protein
LOC_Os01g03980	1.46608	4.02189e-19	0.969328	0.000142485	-1.80048	0.0286648	0.539611	0.507881	expressed protein
LOC_Os01g03989	NA	NA	NA	NA	NA	NA	NA	NA	expressed protein
LOC_Os01g04000	NA	NA	NA	NA	NA	NA	NA	NA	hypothetical protein
LOC_Os01g04005	3.61422	0.293443	1.33289	0.0039496	3.12748	0.0788277	0.0746762	0.984102	expressed protein
LOC_Os01g04010	-0.408181	0.254362	-0.0326895	0.900707	0.134918	0.751807	0.301461	0.364247	expressed protein
LOC_Os01g04020	-0.290282	3.73391e-21	0.00776229	0.831643	-0.0779909	0.125569	-0.776027	5.44032e-102	AP2 domain containing protein, expressed
LOC_Os01g04030	0.0855598	0.693935	0.453216	0.010116	0.27298	0.156003	-0.0165725	0.928714	signal peptidase complex subunit 3, putative, expressed
LOC_Os01g04040	0.397522	0.570288	-0.73528	0.34352	-2.15186	0.0711216	-1.04973	0.197568	BBTI11 - Bowman-Birk type bran trypsin inhibitor precursor, putative, expressed
LOC_Os01g04050	-2.3264	0	-2.07212	0	-1.29028	1.4734e-69	2.98976	4.83672e-96	BBTI12 - Bowman-Birk type bran trypsin inhibitor precursor, expressed
LOC_Os01g04070	0.173716	0.815873	-0.952569	0.188919	-2.68965	0.013269	1.66246	0.309436	verticillium wilt disease resistance protein, putative, expressed
LOC_Os01g04080	3.28054	0.397539	-4.8201	0.0254509	NA	NA	NA	NA	expressed protein
LOC_Os01g04090	NA	NA	NA	NA	NA	NA	NA	NA	expressed protein
LOC_Os01g04100	0.00855694	0.971754	0.887159	0.00166497	0.940315	0.027306	-0.388547	0.457952	expressed protein
LOC_Os01g04110	0.0538867	0.892216	-0.612388	0.176706	0.545117	0.2915	0.263868	0.546525	mediator of RNA polymerase II transcription subunit 22, putative, expressed
LOC_Os01g04120	0.0321414	0.906182	-1.13775	0.000720182	-0.419398	0.171828	0.0127184	0.950427	ZOS1-03 - C2H2 zinc finger protein, expressed
LOC_Os01g04130	-0.19929	0.424668	-1.93239	4.60109e-08	0.734852	0.212208	-0.0073156	0.987619	peptidyl-tRNA hydrolase, mitochondrial precursor protein, putative, expressed
LOC_Os01g04140	NA	NA	0.365849	0.764268	NA	NA	NA	NA	transposon protein, putative, CACTA, En/Spm sub-class, expressed
LOC_Os01g04150	2.84532	0.558054	1.75396	0.356406	NA	NA	-1.50603	0.671206	transposon protein, putative, CACTA, En/Spm sub-class, expressed
LOC_Os01g04160	2.642	1.01141e-05	-1.24586	4.41344e-09	-1.1083	0.001569	1.85529	6.66364e-08	expressed protein
LOC_Os01g04170	1.29572	0.795319	-3.47243	0.00374702	-4.51687	0.00814357	5.32794	0.012303	expressed protein
LOC_Os01g04180	NA	NA	1.39205	0.780566	NA	NA	NA	NA	retrotransposon protein, putative, unclassified, expressed
LOC_Os01g04190	0.202333	0.00268862	0.325733	4.48028e-07	0.0843494	0.223216	-0.0651369	0.37911	transporter family protein, putative, expressed
LOC_Os01g04200	-0.182933	0.0808196	-0.665438	8.2625e-09	0.226197	0.0822763	0.425545	0.000159086	metallo-beta-lactamase family protein, putative, expressed
LOC_Os01g04210	-3.15644	0.514053	NA	NA	NA	NA	NA	NA	DNA binding protein, putative, expressed
LOC_Os01g04220	0.428483	0.881342	3.75127	0.00617141	-2.00426	0.450397	2.07951	0.504737	DNA binding protein, putative, expressed
LOC_Os01g04230	1.27417	0.79871	1.83491	0.00476881	0.935208	0.440748	4.84559	0.0500079	inactive receptor kinase At2g26730 precursor, putative, expressed
LOC_Os01g04250	0.511997	0.36122	0.133913	0.707657	-0.203471	0.573488	0.137784	0.638085	expressed protein
LOC_Os01g04260	-0.0996655	0.424658	-1.01077	1.09332e-30	-0.392775	0.000148448	0.337417	0.00225038	fatty acid hydroxylase, putative, expressed
LOC_Os01g04270	NA	NA	4.38874	0.059204	-0.636835	0.898593	NA	NA	hypothetical protein
LOC_Os01g04280	0.458168	4.75946e-17	0.197094	0.00072362	0.424697	0.00177358	1.48367	1.37001e-39	calmodulin binding protein, putative, expressed
LOC_Os01g04290	NA	NA	NA	NA	-3.80666	0.163996	NA	NA	glycosyl hydrolase family 10 protein, putative, expressed
LOC_Os01g04300	-1.63046	0.744016	-2.50453	0.543515	-2.00725	0.173762	4.10575	0.1698	glycosyl hydrolase family 10 protein, putative, expressed
LOC_Os01g04310	NA	NA	NA	NA	NA	NA	NA	NA	transposon protein, putative, unclassified
LOC_Os01g04320	NA	NA	NA	NA	NA	NA	NA	NA	transposon protein, putative, unclassified, expressed
LOC_Os01g04324	1.14415	4.76106e-11	-0.486665	0.153542	1.80007	0.472313	-0.828863	0.338195	expressed protein
LOC_Os01g04330	-0.616019	6.61774e-22	0.231175	0.0336534	-0.062988	0.909389	5.37168	2.22851e-25	OsCML16 - Calmodulin-related calcium sensor protein, expressed
LOC_Os01g04340	1.08383	0.462663	3.56658	2.62394e-06	5.70559	0.00579785	2.52413	0.605881	hsp20/alpha crystallin family protein, putative, expressed
LOC_Os01g04350	-0.130441	0.661818	-0.109815	0.706909	-0.835586	0.234954	0.399875	0.728986	hsp20/alpha crystallin family protein, putative, expressed
LOC_Os01g04360	-0.15861	0.950791	0.120623	0.907721	NA	NA	-2.94648	0.544069	hsp20/alpha crystallin family protein, putative, expressed
LOC_Os01g04370	-1.14767	0.703606	2.39281	0.567876	NA	NA	3.52162	0.337204	hsp20/alpha crystallin family protein, putative, expressed
LOC_Os01g04380	2.26098	0.644069	2.26281	0.20522	NA	NA	2.51904	0.606635	hsp20/alpha crystallin family protein, putative, expressed
LOC_Os01g04390	-0.77575	0.297315	0.442918	0.597345	NA	NA	4.104	0.214043	expressed protein
LOC_Os01g04409	-0.0215117	0.698918	-0.223177	0.00396826	-0.203687	0.024873	-0.454186	7.50876e-10	OsWAK1 - OsWAK receptor-like cytoplasmic kinase OsWAK-RLCK, expressed
LOC_Os01g04430	-0.528059	0.0164922	1.38733	0.781305	1.22199	0.427063	-0.501717	0.880067	expressed protein
LOC_Os01g04440	1.85776	2.09568e-06	1.47556	0.0024034	-1.40663	7.57637e-06	-1.14879	4.35565e-05	expressed protein
LOC_Os01g04450	0.025037	0.872508	-0.328515	0.0791187	-0.434404	0.0307234	-0.502599	0.000369748	OsWAK2 - OsWAK receptor-like cytoplasmic kinase OsWAK-RLCK, expressed
LOC_Os01g04460	0.190861	0.592685	-1.06258	0.00287824	0.110714	0.886569	-0.374084	0.4886	Ser/Thr protein kinase, putative, expressed
LOC_Os01g04470	1.69381	0.024645	1.90912	0.0213331	1.01093	0.333813	-1.58313	0.073896	expressed protein
LOC_Os01g04480	-0.0451237	0.884528	-0.117023	0.767229	1.09973	0.1458	-0.434732	0.528983	expressed protein
LOC_Os01g04490	1.34805	0.0065533	0.167869	0.768458	1.63806	0.0204527	1.02101	0.0239105	Ser/Thr protein kinase, putative, expressed
LOC_Os01g04500	-0.312351	0.65787	-1.73613	0.000303541	0.411096	0.654673	0.598125	0.3677	expressed protein
LOC_Os01g04510	NA	NA	NA	NA	NA	NA	NA	NA	expressed protein
LOC_Os01g04520	0.713433	0.00512044	0.213794	0.44487	1.40776	0.0335265	0.820342	0.0572156	Ser/Thr protein kinase, putative, expressed
LOC_Os01g04530	1.8113	0.398512	-0.701078	0.59625	-3.22712	0.337732	1.66315	0.459664	expressed protein
LOC_Os01g04540	1.06315	0.0874348	0.944412	0.0572527	-0.625835	0.316866	-0.766023	0.0866916	serine/threonine-protein kinase At1g18390 precursor, putative, expressed
LOC_Os01g04550	0.652633	0.277089	1.36045	0.0209631	-1.42989	0.048367	-1.46364	0.0153471	expressed protein
LOC_Os01g04560	1.83786	0.0941146	2.83543	0.00468191	1.80007	0.472313	-3.36366	0.372995	expressed protein
LOC_Os01g04570	1.69664	1.9878e-10	0.671066	0.0027875	-1.33814	4.02161e-05	-1.24319	4.33553e-06	Ser/Thr protein kinase, putative, expressed
LOC_Os01g04580	1.77322	0.0155328	0.458866	0.329439	2.80346	1.31453e-05	1.14186	0.0147881	Ser/Thr protein kinase, putative, expressed
LOC_Os01g04590	0.156437	0.712162	0.261996	0.390283	-1.91958	0.0786387	1.0773	0.694235	expressed protein
LOC_Os01g04600	-0.0896449	0.851384	-2.41831	1.55824e-10	-0.821427	0.0481434	-1.1207	0.000465146	expressed protein
LOC_Os01g04610	NA	NA	4.75325	0.00552547	NA	NA	2.52159	0.606257	hypothetical protein
LOC_Os01g04620	-1.06263	0.0104328	-0.824555	0.08137	0.397392	0.0169589	0.186156	0.241213	transposon protein, putative, unclassified, expressed
LOC_Os01g04630	-0.418482	2.01315e-16	-0.524153	3.03535e-19	0.122675	0.124621	0.0118676	0.875691	muconate cycloisomerase, putative, expressed
LOC_Os01g04640	-0.309189	0.360095	-0.580711	0.0648053	-1.67621	1.00972e-06	1.82273	0.00343693	reticulon domain containing protein, putative, expressed
LOC_Os01g04650	-0.173368	1.09852e-05	0.0885606	0.0183251	-0.5878	5.78366e-33	-0.247761	4.55703e-07	PB1 domain containing protein, expressed
LOC_Os01g04660	0.304971	0.817086	4.37421	0.000523049	-0.0724718	0.959982	1.13309	0.230586	lipid phosphatase protein, putative, expressed
LOC_Os01g04670	-1.16114	0.0127317	-0.192252	0.761828	-1.10176	0.0881627	-0.307537	0.543754	expressed protein
LOC_Os01g04680	NA	NA	NA	NA	NA	NA	NA	NA	retrotransposon protein, putative, unclassified, expressed
LOC_Os01g04690	-2.16248	0.107451	-3.07898	0.343491	0.80636	0.818456	NA	NA	expressed protein
LOC_Os01g04699	NA	NA	NA	NA	NA	NA	NA	NA	expressed protein
LOC_Os01g04710	-0.648726	0.702383	-4.81699	0.0256189	NA	NA	0.083289	0.982264	aspartic proteinase, putative, expressed
LOC_Os01g04720	0.490417	0.327731	-1.42227	8.47621e-07	-1.05694	0.000234571	1.04509	0.00680625	leucine-rich repeat protein-related, putative, expressed
LOC_Os01g04730	0.0289738	0.953204	-0.142559	0.691997	-1.74161	8.89272e-06	-1.38048	3.46306e-05	ribosomal protein L24, putative, expressed
LOC_Os01g04740	NA	NA	NA	NA	NA	NA	NA	NA	hypothetical protein
LOC_Os01g04750	4.22572	4.33547e-06	1.73185	0.00394357	-0.614477	0.577882	1.81638	0.124194	B3 DNA binding domain containing protein, expressed
LOC_Os01g04760	NA	NA	NA	NA	NA	NA	NA	NA	hypothetical protein
LOC_Os01g04770	NA	NA	NA	NA	NA	NA	NA	NA	retrotransposon protein, putative, unclassified
LOC_Os01g04780	3.26033	0.451375	NA	NA	NA	NA	NA	NA	retrotransposon protein, putative, unclassified, expressed
LOC_Os01g04790	NA	NA	NA	NA	NA	NA	NA	NA	retrotransposon protein, putative, unclassified
LOC_Os01g04800	2.18037	6.23271e-10	0.297565	0.298122	0.566349	0.256646	0.239396	0.595492	B3 DNA binding domain containing protein, expressed
LOC_Os01g04814	0.358758	2.19824e-16	0.21839	2.32049e-06	-0.121133	0.0185344	-0.22511	2.32807e-06	vacuolar protein sorting-associating protein 4B, putative, expressed
LOC_Os01g04830	-2.60521	0.594369	NA	NA	NA	NA	NA	NA	expressed protein
LOC_Os01g04840	-0.150034	0.968698	3.52799	0.0128184	-1.63319	0.738527	1.5236	0.760447	vacuolar protein sorting-associating protein 4B, putative, expressed
LOC_Os01g04850	NA	NA	NA	NA	NA	NA	NA	NA	retrotransposon protein, putative, unclassified, expressed
LOC_Os01g04860	0.560344	0.00348795	-1.03598	0.000909377	2.57274	0.00270862	0.67883	0.11866	DUF647 domain containing protein, putative, expressed
LOC_Os01g04870	0.0941057	0.591881	0.156268	0.354518	1.02019	1.56653e-05	0.117655	0.547147	WD domain, G-beta repeat domain containing protein, expressed
LOC_Os01g04880	-0.184752	0.15584	-1.09496	9.4356e-14	-0.434044	0.0147548	-0.21509	0.132041	retrotransposon protein, putative, unclassified, expressed
LOC_Os01g04900	-0.127963	0.0940293	-1.37722	8.5316e-33	0.803531	0.308839	-1.0364	0.000538321	peptidase M50 family protein, putative, expressed
LOC_Os01g04910	0.263404	0.248872	-0.932138	3.51818e-09	-1.04285	2.17694e-08	-0.609512	0.000522158	TP53RK-binding protein, putative, expressed
LOC_Os01g04920	5.19205	0	4.18699	3.66931e-86	6.91318	0	8.70822	0	glycosyl transferase, group 1 domain containing protein, expressed
LOC_Os01g04930	-0.406701	0.000247229	0.262074	0.0306616	-0.278961	0.00129354	-0.181409	0.0331978	MYB family transcription factor, putative, expressed
LOC_Os01g04950	-0.412357	0.000161388	-0.561843	1.62458e-07	-0.771588	0.000508588	0.00917482	0.956391	peptide transporter PTR2, putative, expressed
LOC_Os01g04960	NA	NA	-1.64232	0.561942	NA	NA	NA	NA	transposon protein, putative, unclassified, expressed
LOC_Os01g04970	2.28052	0.641109	4.38773	0.0600109	NA	NA	NA	NA	hypothetical protein
LOC_Os01g04980	NA	NA	-3.08415	0.342008	NA	NA	2.51904	0.606635	transposon protein, putative, unclassified
LOC_Os01g04990	-0.222767	0.180967	-0.313331	0.105519	0.313726	0.174944	0.010337	0.963266	mitochondrial carrier protein, putative, expressed
LOC_Os01g05000	NA	NA	NA	NA	NA	NA	NA	NA	expressed protein
LOC_Os01g05010	0.291679	0.167824	-0.0540002	0.757682	-0.88738	9.02567e-09	-0.217753	0.0967314	mitochondrial glycoprotein, putative, expressed
LOC_Os01g05020	NA	NA	-3.49661	0.229071	NA	NA	NA	NA	expressed protein
LOC_Os01g05030	NA	NA	0.844582	0.315439	NA	NA	2.52159	0.606257	transposon protein, putative, unclassified, expressed
LOC_Os01g05040	2.84532	0.558054	3.01827	0.00184578	-1.77569	0.526967	-2.24135	0.440718	expressed protein
LOC_Os01g05050	2.84	0.247428	NA	NA	NA	NA	3.5242	0.384133	mitochondrial glycoprotein, putative, expressed
LOC_Os01g05060	-0.496513	1.69353e-12	-0.678127	1.5566e-17	-0.0976778	0.663233	-0.159386	0.295571	mitochondrial glycoprotein, putative, expressed
LOC_Os01g05064	0.643647	0.116035	0.299219	0.413605	-0.091403	0.711628	0.805948	0.00132791	expressed protein
LOC_Os01g05070	0.288648	0.00627089	-0.337698	0.000552881	0.061572	0.515685	-0.207271	0.0414293	expressed protein
LOC_Os01g05080	-0.595187	2.82549e-06	-0.850628	2.93865e-06	0.720612	0.438742	-0.356201	0.446185	thylakoid lumenal protein, putative, expressed
LOC_Os01g05090	1.34736	0.0654195	1.63028	0.027254	0.967782	0.0863469	1.12608	0.0541673	expressed protein
LOC_Os01g05100	3.31895	0.146522	2.08081	0.0330909	-0.195409	0.964512	3.52162	0.337204	expressed protein
LOC_Os01g05105	-0.230735	0.358173	1.65484	9.21478e-19	0.0889565	0.739129	0.13132	0.584546	expressed protein
LOC_Os01g05120	4.75367	8.59617e-05	3.26793	2.15722e-05	1.39669	0.248171	1.90082	0.008546	ubiquitin fusion degradation protein, putative, expressed
LOC_Os01g05130	-0.352943	0.0135973	-0.338955	0.0274717	-0.48535	0.00280153	-0.131821	0.419483	expressed protein
LOC_Os01g05140	0.107314	0.751257	-0.100285	0.749864	0.22464	0.575304	-0.257666	0.389937	expressed protein
LOC_Os01g05150	2.14095	0.463641	0.359897	0.803606	NA	NA	0.0788148	0.987417	expressed protein
LOC_Os01g05160	2.45032	0.410143	0.677528	0.737829	NA	NA	-1.3653	0.78469	expressed protein
LOC_Os01g05170	1.29572	0.795319	4.97573	0.017507	NA	NA	NA	NA	expressed protein
LOC_Os01g05180	-0.473177	0.650325	-0.0170935	0.977094	2.17525	0.00145788	-0.232861	0.629693	expressed protein
LOC_Os01g05200	NA	NA	-3.08415	0.342008	NA	NA	NA	NA	retrotransposon protein, putative, Ty1-copia subclass, expressed
LOC_Os01g05210	NA	NA	NA	NA	NA	NA	NA	NA	hypothetical protein
LOC_Os01g05220	NA	NA	NA	NA	2.24424	0.653351	NA	NA	expressed protein
LOC_Os01g05240	NA	NA	NA	NA	NA	NA	NA	NA	retrotransposon protein, putative, unclassified
LOC_Os01g05250	NA	NA	NA	NA	NA	NA	NA	NA	expressed protein
LOC_Os01g05260	NA	NA	NA	NA	NA	NA	NA	NA	expressed protein
LOC_Os01g05280	NA	NA	NA	NA	NA	NA	NA	NA	expressed protein
LOC_Os01g05289	NA	NA	NA	NA	NA	NA	NA	NA	expressed protein
LOC_Os01g05300	NA	NA	NA	NA	NA	NA	NA	NA	hypothetical protein
LOC_Os01g05310	NA	NA	NA	NA	NA	NA	NA	NA	expressed protein
LOC_Os01g05320	1.78577	0.656664	5.19318	0.011475	NA	NA	1.5236	0.760447	retrotransposon protein, putative, Ty1-copia subclass, expressed
LOC_Os01g05330	NA	NA	NA	NA	NA	NA	NA	NA	expressed protein
LOC_Os01g05340	NA	NA	NA	NA	NA	NA	NA	NA	expressed protein
LOC_Os01g05350	NA	NA	1.38733	0.781305	NA	NA	NA	NA	expressed protein
LOC_Os01g05360	NA	NA	NA	NA	NA	NA	NA	NA	expressed protein
LOC_Os01g05370	-4.17945	0.156947	NA	NA	-0.642762	0.897646	NA	NA	retrotransposon protein, putative, unclassified, expressed
LOC_Os01g05380	NA	NA	NA	NA	NA	NA	NA	NA	expressed protein
LOC_Os01g05390	NA	NA	NA	NA	NA	NA	NA	NA	hypothetical protein
LOC_Os01g05400	NA	NA	2.39281	0.567876	2.25284	0.65207	NA	NA	expressed protein
LOC_Os01g05410	NA	NA	NA	NA	NA	NA	NA	NA	expressed protein
LOC_Os01g05420	-0.345132	2.51718e-09	-0.100221	0.161117	-0.206164	0.00854472	-0.39359	2.6634e-08	IWS1 C-terminus family protein, putative, expressed
LOC_Os01g05430	1.27024	0.00662732	-0.785233	0.0183235	-0.331914	0.289946	0.436998	0.264634	OsRhmbd1 - Putative Rhomboid homologue, expressed
LOC_Os01g05440	1.29572	0.795319	-3.08415	0.342008	1.53549	0.47788	NA	NA	XH domain containing protein, expressed
LOC_Os01g05450	0.692736	0.405906	0.589672	0.498557	0.461628	0.266853	-0.270325	0.52615	expressed protein
LOC_Os01g05460	0.565515	0.244411	0.318415	0.445679	0.678258	0.391461	1.83412	0.00819124	expressed protein
LOC_Os01g05470	-0.00856036	0.913905	0.0373715	0.636027	0.00220302	0.979571	0.0378113	0.640179	transcription factor X1, putative, expressed
LOC_Os01g05480	0.326822	0.366667	0.050587	0.879702	2.9794	0.107986	-2.50534	0.022075	expressed protein
LOC_Os01g05490	0.490905	2.75633e-94	0.164487	8.59671e-14	0.445407	7.502e-84	0.333587	5.95264e-46	triosephosphate isomerase, cytosolic, putative, expressed
LOC_Os01g05500	0.00723799	0.843554	-0.342984	3.44627e-16	-0.261769	9.55136e-06	-0.457876	3.61842e-21	zinc finger protein, putative, expressed
LOC_Os01g05510	0.514152	0.00419844	-0.193535	0.337109	1.38293	2.88549e-08	0.576817	0.000811208	expressed protein
LOC_Os01g05520	NA	NA	-3.08415	0.342008	NA	NA	1.52079	0.760884	expressed protein
LOC_Os01g05530	0.315689	0.0683341	0.257616	0.129302	1.90813	1.89056e-05	1.18502	3.08982e-11	expressed protein
LOC_Os01g05540	-0.0746835	0.781925	0.61514	0.405342	-0.0462225	0.840422	-0.506728	0.563257	expressed protein
LOC_Os01g05550	NA	NA	NA	NA	NA	NA	NA	NA	expressed protein
LOC_Os01g05560	-0.286187	0.0142707	-0.156847	0.134558	0.0294701	0.803292	-0.254124	0.0187266	expressed protein
LOC_Os01g05570	1.4384	0.689991	-1.05887	0.751766	NA	NA	3.84305	0.239422	expressed protein
LOC_Os01g05580	NA	NA	2.52843	0.0321223	NA	NA	1.52076	0.197695	Exo70 exocyst complex subunit family, putative, expressed
LOC_Os01g05585	-0.160752	0.383174	-0.148224	0.438456	-1.00972	2.92078e-09	-1.2569	1.69703e-11	metallothionein, putative, expressed
LOC_Os01g05590	NA	NA	1.53427	0.590083	-3.229	0.380497	NA	NA	retrotransposon protein, putative, unclassified, expressed
LOC_Os01g05600	-0.120302	0.840575	-0.600952	0.368569	-0.875011	0.249209	-0.0240849	0.959691	NBS-LRR disease resistance protein, putative, expressed
LOC_Os01g05610	-0.207596	0.605897	0.159177	0.400516	-1.71688	0.00074806	0.152174	0.323505	Core histone H2A/H2B/H3/H4 domain containing protein, putative, expressed
LOC_Os01g05620	0.884231	0.0506668	0.839056	0.020621	1.40668	5.99785e-07	0.666912	0.0288126	NBS-LRR disease resistance protein, putative, expressed
LOC_Os01g05630	0.134424	0.429742	-1.47011	8.43866e-24	-0.586579	5.21466e-05	0.705955	4.49618e-06	Core histone H2A/H2B/H3/H4 domain containing protein, putative, expressed
LOC_Os01g05640	-0.0472764	0.917126	0.466063	0.212273	-0.423317	0.245518	0.247971	0.311103	receptor-like protein kinase 5 precursor, putative, expressed
LOC_Os01g05650	-0.260737	4.86505e-08	1.14283	8.06511e-293	-0.588921	7.95619e-40	-0.222218	2.64807e-13	metallothionein, putative, expressed
LOC_Os01g05660	0.0625276	0.365496	0.497051	4.55435e-10	0.351484	0.061184	1.31066	1.37914e-11	expressed protein
LOC_Os01g05670	-0.10514	0.0420094	-0.332617	1.56525e-08	-0.540525	2.07501e-09	0.106232	0.216457	3-oxo-5-alpha-steroid 4-dehydrogenase, putative, expressed
LOC_Os01g05680	0.329553	0.216722	-0.548262	0.0487407	0.138163	0.743388	0.500037	0.129446	geranylgeranyl transferase type-1 subunit beta, putative, expressed
LOC_Os01g05694	-0.355736	0.0127814	-0.597228	1.56692e-05	0.25239	0.150496	0.439625	0.00880608	expressed protein
LOC_Os01g05710	0.842534	0.582264	0.953358	0.622521	-3.96154	0.127769	1.07898	0.675269	expressed protein
LOC_Os01g05720	-0.165988	0.92283	-1.05782	0.523668	0.684	0.61569	-0.921044	0.658487	expressed protein
LOC_Os01g05730	3.43849	6.74264e-17	0.617107	0.388304	1.00451	0.00100995	0.732839	0.0286969	retrotransposon protein, putative, unclassified, expressed
LOC_Os01g05744	-0.164409	0.773962	0.589767	0.113716	1.31745	0.151849	-0.411097	0.426324	expressed protein
LOC_Os01g05760	4.28539	0.110799	2.11182	0.250549	NA	NA	NA	NA	PAS2, putative, expressed
LOC_Os01g05770	0.309802	0.859036	-0.0505359	0.985324	-0.636835	0.898593	NA	NA	expressed protein
LOC_Os01g05780	0.825922	0.594434	1.7573	0.0802578	2.61051	0.178266	2.52413	0.605881	expressed protein
LOC_Os01g05790	0.597417	2.64283e-19	-0.0706581	0.262715	0.465908	6.86883e-09	0.292936	2.63195e-05	SLT1 protein, putative, expressed
LOC_Os01g05800	-0.331894	1.16372e-15	-0.69388	2.0571e-36	0.0333213	0.776494	-0.467647	2.27875e-07	inner membrane protein, putative, expressed
LOC_Os01g05810	-0.840978	0.00166564	-0.813195	0.00248285	-1.93984	2.16539e-05	-0.795556	0.0934665	gamma-glutamyltranspeptidase 1 precursor, putative, expressed
LOC_Os01g05820	2.15897	0.0137055	0.268021	0.569838	-1.79692	0.00331225	-0.283487	0.792155	gamma-glutamyltranspeptidase 1 precursor, putative, expressed
LOC_Os01g05830	0.183989	0.117414	-0.13826	0.270444	-0.144709	0.303881	0.0771548	0.576905	expressed protein
LOC_Os01g05840	-0.713244	0.0378181	-4.56543	1.31466e-42	-2.78493	0.0719291	1.86305	0.0481116	oxidoreductase, short chain dehydrogenase/reductase family domain containing family, expressed
LOC_Os01g05850	NA	NA	NA	NA	-1.65264	0.207666	-0.201749	0.77639	expressed protein
LOC_Os01g05860	-0.917949	0.00733178	-0.146958	0.575766	-0.532037	0.00719693	-1.44079	2.40258e-16	PPR repeat domain containing protein, putative, expressed
LOC_Os01g05870	0.663005	0.000163679	0.98095	3.79177e-11	-1.29259	0.00626487	-1.50643	0.000778649	receptor kinase, putative, expressed
LOC_Os01g05880	-1.63046	0.744016	1.39205	0.780566	NA	NA	NA	NA	OsFBX1 - F-box domain containing protein, expressed
LOC_Os01g05890	-1.63046	0.744016	NA	NA	NA	NA	NA	NA	OsFBX2 - F-box domain containing protein, expressed
LOC_Os01g05900	0.794475	0.0129281	-0.582321	0.0157284	-0.0724412	0.760938	1.50807	9.81023e-07	Core histone H2A/H2B/H3/H4 domain containing protein, putative, expressed
LOC_Os01g05940	0.444807	0.0499686	0.073708	0.76391	1.1592	1.86164e-06	1.01964	3.63076e-06	receptor kinase, putative, expressed
LOC_Os01g05960	0.885405	0.00302221	-0.917418	0.00148922	0.339782	0.204162	-0.404627	0.0124222	receptor kinase, putative, expressed
LOC_Os01g05970	-0.175601	0.081544	-0.941988	3.72022e-24	-0.501479	6.18121e-05	0.311756	0.00291814	OsFBO1 - F-box and other domain containing protein, expressed
LOC_Os01g05980	0.786274	0.00337159	0.073575	0.783924	1.21956	3.99605e-05	0.572641	0.00390635	receptor kinase, putative, expressed
LOC_Os01g06000	0.144666	0.465062	0.391228	0.0742242	-0.139811	0.649252	-0.362311	0.117985	PPR repeat containing protein, expressed
LOC_Os01g06010	-0.194361	0.278134	-1.66653	5.73139e-19	0.366509	0.136108	0.451224	0.0541508	Core histone H2A/H2B/H3/H4 domain containing protein, putative, expressed
LOC_Os01g06020	-0.316248	0.0197322	-0.77882	1.1252e-05	0.336152	0.218545	-0.0282833	0.884186	aspartyl-tRNA synthetase, putative, expressed
LOC_Os01g06030	NA	NA	NA	NA	NA	NA	NA	NA	expressed protein
LOC_Os01g06040	2.28052	0.641109	NA	NA	NA	NA	NA	NA	expressed protein
LOC_Os01g06050	0.226838	0.465425	-0.270119	0.401389	0.772635	0.0464587	0.906319	0.00580327	expressed protein
LOC_Os01g06060	NA	NA	NA	NA	3.23894	0.507987	NA	NA	gibberellin receptor GID1L2, putative, expressed
LOC_Os01g06070	NA	NA	NA	NA	NA	NA	NA	NA	expressed protein
LOC_Os01g06080	NA	NA	NA	NA	NA	NA	NA	NA	expressed protein
LOC_Os01g06090	NA	NA	NA	NA	NA	NA	NA	NA	expressed protein
LOC_Os01g06100	NA	NA	NA	NA	NA	NA	NA	NA	transposon protein, putative, unclassified, expressed
LOC_Os01g06110	NA	NA	NA	NA	NA	NA	NA	NA	transposon protein, putative, unclassified, expressed
LOC_Os01g06120	NA	NA	-3.5046	0.268301	NA	NA	NA	NA	expressed protein
LOC_Os01g06130	1.29572	0.795319	-2.50453	0.543515	3.23894	0.507987	NA	NA	expressed protein
LOC_Os01g06140	-1.03439	0.273673	-0.472993	0.605381	-2.64405	0.563532	0.0746762	0.984102	expressed protein
LOC_Os01g06150	0.0459793	0.88283	0.48865	0.261989	2.60835	0.507755	2.51904	0.606635	expressed protein
LOC_Os01g06160	NA	NA	NA	NA	-0.636835	0.898593	-1.3653	0.78469	retrotransposon protein, putative, Ty3-gypsy subclass, expressed
LOC_Os01g06170	NA	NA	NA	NA	NA	NA	NA	NA	retrotransposon protein, putative, unclassified, expressed
LOC_Os01g06180	NA	NA	NA	NA	NA	NA	NA	NA	retrotransposon protein, putative, unclassified, expressed
LOC_Os01g06200	4.45263	0.080129	1.39205	0.780566	-2.63294	0.566909	3.10742	0.471756	retrotransposon protein, putative, unclassified, expressed
LOC_Os01g06210	NA	NA	NA	NA	NA	NA	NA	NA	gibberellin receptor GID1L2, putative, expressed
LOC_Os01g06220	3.859	0.215355	2.19341	0.077429	2.01011	1.53503e-06	1.46453	1.44094e-06	gibberellin receptor GID1L2, putative, expressed
LOC_Os01g06230	NA	NA	NA	NA	-1.35766	0.526505	NA	NA	OsSAUR1 - Auxin-responsive SAUR gene family member, expressed
LOC_Os01g06240	0.92154	0.0832387	1.61452	0.000114164	1.39116	0.621427	1.24865	0.456132	protein kinase, putative, expressed
LOC_Os01g06250	NA	NA	2.39281	0.567876	-3.44666	0.26145	NA	NA	dirigent, putative, expressed
LOC_Os01g06260	NA	NA	-1.49392	0.764969	NA	NA	NA	NA	expressed protein
LOC_Os01g06270	0.026741	0.726637	-0.287483	0.000821991	0.246261	0.014593	0.251225	0.0031947	expressed protein
LOC_Os01g06280	-0.219355	0.0671962	0.489761	0.00127775	0.00902776	0.990738	1.35142	0.0250172	TKL_IRAK_CrRLK1L-1.4 - The CrRLK1L-1 subfamily has homology to the CrRLK1L homolog, expressed
LOC_Os01g06290	-0.0976948	0.290989	-0.217569	0.0184976	-0.438466	1.02562e-05	-0.350409	3.0903e-05	splicing factor, arginine/serine-rich, putative, expressed
LOC_Os01g06300	NA	NA	NA	NA	NA	NA	-2.36571	0.628688	transposon protein, putative, unclassified, expressed
LOC_Os01g06310	-0.779249	0.527355	0.520669	0.845973	1.7005	0.0041459	-0.262595	0.633573	glycine-rich cell wall structural protein precursor, putative, expressed
LOC_Os01g06320	-4.77163	0.0499294	2.38872	0.535953	NA	NA	NA	NA	MYB family transcription factor, putative, expressed
LOC_Os01g06330	-0.932019	0.643722	3.70126	0.000117732	2.38555	0.264843	2.53862	0.162681	retrotransposon protein, putative, unclassified, expressed
LOC_Os01g06340	NA	NA	2.97235	0.366464	NA	NA	NA	NA	expressed protein
LOC_Os01g06350	NA	NA	NA	NA	NA	NA	NA	NA	expressed protein
LOC_Os01g06360	NA	NA	-1.49392	0.764969	3.23894	0.507987	NA	NA	transposon protein, putative, unclassified, expressed
LOC_Os01g06370	NA	NA	NA	NA	NA	NA	NA	NA	expressed protein
LOC_Os01g06380	NA	NA	NA	NA	NA	NA	NA	NA	expressed protein
LOC_Os01g06390	NA	NA	NA	NA	NA	NA	NA	NA	expressed protein
LOC_Os01g06400	NA	NA	-4.07348	0.142274	NA	NA	NA	NA	expressed protein
LOC_Os01g06410	-3.17921	0.464403	1.74995	0.380387	NA	NA	NA	NA	expressed protein
LOC_Os01g06420	NA	NA	NA	NA	NA	NA	NA	NA	expressed protein
LOC_Os01g06430	NA	NA	NA	NA	NA	NA	NA	NA	expressed protein
LOC_Os01g06440	-0.150034	0.968698	-3.49661	0.229071	-1.63319	0.738527	0.663198	0.730182	expressed protein
LOC_Os01g06450	0.43573	0.821477	-0.463287	0.758206	-0.122098	0.612115	-0.584318	0.0133848	glycosyltransferase family 43 protein, putative, expressed
LOC_Os01g06454	-0.249401	0.482467	0.503847	0.0373315	0.379158	0.186483	-0.17824	0.545688	heat shock protein DnaJ, putative, expressed
LOC_Os01g06460	-0.0118334	0.881294	0.0300661	0.74455	0.055915	0.580238	0.418403	2.59712e-07	uncharacterized Cys-rich domain containing protein, putative, expressed
LOC_Os01g06470	-0.00663863	0.946394	-0.122205	0.226834	0.335347	0.0904674	-0.231101	0.00885379	expressed protein
LOC_Os01g06490	-0.0691968	0.501319	0.183187	0.148583	-0.67208	1.13634e-07	0.579579	6.21664e-05	OsSCP1 - Putative Serine Carboxypeptidase homologue, expressed
LOC_Os01g06500	-0.0794027	0.74159	0.702136	0.0219112	0.255335	0.402103	0.188395	0.666388	PHLOEM 2-LIKE A5, putative, expressed
LOC_Os01g06510	NA	NA	NA	NA	NA	NA	NA	NA	arginyl-tRNA synthetase, putative, expressed
LOC_Os01g06520	NA	NA	NA	NA	NA	NA	NA	NA	verticillium wilt disease resistance protein, putative, expressed
LOC_Os01g06530	NA	NA	NA	NA	NA	NA	NA	NA	retrotransposon protein, putative, unclassified, expressed
LOC_Os01g06540	NA	NA	NA	NA	NA	NA	NA	NA	PHD finger protein, putative, expressed
LOC_Os01g06550	-0.307439	8.37555e-05	-0.277791	0.00121358	-0.175643	0.120259	-0.426622	7.18357e-06	NF-X1-type zinc finger protein, putative, expressed
LOC_Os01g06560	2.30114	0.0871239	1.85452	0.00522804	3.21921	0.0177703	4.6924	0.0597612	transcription factor HBP-1b, putative, expressed
LOC_Os01g06570	2.28052	0.641109	NA	NA	NA	NA	NA	NA	expressed protein
LOC_Os01g06580	0.573294	0.299521	1.10122	0.000588954	0.253089	0.671912	2.77957	0.00368952	fasciclin domain containing protein, expressed
LOC_Os01g06590	-0.0185294	0.612742	0.251029	6.30378e-06	0.220328	0.0331248	0.067538	0.439056	zinc finger, C3HC4 type domain containing protein, expressed
LOC_Os01g06600	0.29591	4.47489e-06	-0.441788	1.34434e-09	-0.719334	1.29287e-17	-0.984204	7.25325e-36	glutaryl-CoA dehydrogenase, mitochondrial precursor, putative, expressed
LOC_Os01g06610	NA	NA	1.39205	0.780566	NA	NA	NA	NA	retrotransposon protein, putative, Ty3-gypsy subclass, expressed
LOC_Os01g06620	NA	NA	1.38733	0.781305	NA	NA	NA	NA	expressed protein
LOC_Os01g06630	-2.57251	0.599188	NA	NA	NA	NA	NA	NA	small hydrophilic plant seed protein, putative, expressed
LOC_Os01g06640	0.536679	0.0556343	0.27654	0.124266	-0.728726	0.0203675	0.172905	0.495971	basic helix-loop-helix, putative, expressed
LOC_Os01g06650	NA	NA	NA	NA	NA	NA	NA	NA	retrotransposon protein, putative, unclassified, expressed
LOC_Os01g06660	0.549276	2.68105e-09	0.363265	6.46509e-05	0.0759525	0.421415	-0.247131	0.00302788	thiamine pyrophosphate enzyme, C-terminal TPP binding domain containing protein, expressed
LOC_Os01g06670	NA	NA	NA	NA	NA	NA	NA	NA	hcr2-5D, putative, expressed
LOC_Os01g06680	NA	NA	NA	NA	0.212693	0.91654	-0.50568	0.698496	retrotransposon protein, putative, unclassified, expressed
LOC_Os01g06690	NA	NA	NA	NA	NA	NA	NA	NA	retrotransposon protein, putative, unclassified, expressed
LOC_Os01g06700	1.27417	0.79871	NA	NA	NA	NA	NA	NA	retrotransposon protein, putative, unclassified, expressed
LOC_Os01g06710	NA	NA	NA	NA	NA	NA	NA	NA	retrotransposon protein, putative, unclassified, expressed
LOC_Os01g06720	-1.17965	0.790505	7.31903	3.42135e-06	0.128395	0.940022	NA	NA	disease resistance protein SlVe2 precursor, putative, expressed
LOC_Os01g06730	0.26742	0.375661	0.32845	0.208099	-0.0181501	0.985075	0.920067	0.373747	verticillium wilt disease resistance protein, putative, expressed
LOC_Os01g06740	NA	NA	NA	NA	NA	NA	NA	NA	ribosome inactivating protein, putative, expressed
LOC_Os01g06750	1.29572	0.795319	NA	NA	NA	NA	NA	NA	verticillium wilt disease resistance protein precursor, putative, expressed
LOC_Os01g06760	2.8854	0.552359	5.38975	0.00522531	NA	NA	NA	NA	verticillium wilt disease resistance protein Ve2, putative, expressed
LOC_Os01g06770	NA	NA	2.38872	0.535953	NA	NA	NA	NA	retrotransposon protein, putative, Ty3-gypsy subclass, expressed
LOC_Os01g06780	NA	NA	NA	NA	NA	NA	NA	NA	retrotransposon protein, putative, Ty3-gypsy subclass
LOC_Os01g06790	0.647688	5.75511e-05	1.39967	1.0228e-11	4.23909	0.215824	-0.0587765	0.962908	disease resistance protein, putative, expressed
LOC_Os01g06800	1.29572	0.795319	2.3846	0.570205	3.24675	0.473852	1.52079	0.760884	expressed protein
LOC_Os01g06810	NA	NA	NA	NA	NA	NA	1.52079	0.760884	retrotransposon protein, putative, Ty1-copia subclass, expressed
LOC_Os01g06820	1.29572	0.795319	3.38873	0.249533	-3.22349	0.331275	NA	NA	hcr2-0B, putative, expressed
LOC_Os01g06836	0.957068	0.481499	3.3641	0.00494407	-0.790132	0.649174	-4.16923	0.0294394	disease resistance protein SlVe2 precursor, putative, expressed
LOC_Os01g06852	NA	NA	NA	NA	NA	NA	NA	NA	transposon protein, putative, unclassified, expressed
LOC_Os01g06870	4.43972	0.0863321	3.70986	0.172884	NA	NA	NA	NA	resistance protein SlVe1 precursor, putative, expressed
LOC_Os01g06876	-1.1672	0.565815	-0.4037	0.708661	0.149908	0.913193	0.247921	0.807292	Cf-2, putative, expressed
LOC_Os01g06882	-0.891711	0.442464	2.47147	0.0377951	-1.78444	0.525094	-1.05754	0.491894	expressed protein
LOC_Os01g06890	-2.48283	0.00132942	-1.44801	0.0547755	-2.95717	0.423953	3.30277	0.0101783	leucine-rich repeat family protein, putative, expressed
LOC_Os01g06900	NA	NA	NA	NA	NA	NA	NA	NA	verticillium wilt disease resistance protein Ve2, putative, expressed
LOC_Os01g06910	NA	NA	NA	NA	NA	NA	NA	NA	expressed protein
LOC_Os01g06920	-0.35917	0.165348	-0.65777	0.0116655	7.05467	2.56815e-05	5.43636	0.000950803	resistance protein SlVe1 precursor, putative, expressed
LOC_Os01g06940	2.26098	0.644069	-3.5005	0.232404	-2.22897	0.646253	-1.3653	0.78469	POEI33 - Pollen Ole e I allergen and extensin family protein precursor, expressed
LOC_Os01g06950	NA	NA	NA	NA	NA	NA	NA	NA	expressed protein
LOC_Os01g06960	NA	NA	NA	NA	-3.44356	0.264925	NA	NA	POEI34 - Pollen Ole e I allergen and extensin family protein precursor, putative, expressed
LOC_Os01g06970	NA	NA	NA	NA	NA	NA	NA	NA	hypothetical protein
LOC_Os01g06980	NA	NA	-1.49392	0.764969	NA	NA	NA	NA	POEI35 - Pollen Ole e I allergen and extensin family protein precursor, putative, expressed
LOC_Os01g06990	1.27417	0.79871	1.38733	0.781305	-3.95939	0.128201	NA	NA	POEI36 - Pollen Ole e I allergen and extensin family protein precursor, putative, expressed
LOC_Os01g07000	NA	NA	NA	NA	-0.642762	0.897646	NA	NA	POEI37 - Pollen Ole e I allergen and extensin family protein precursor, putative, expressed
LOC_Os01g07010	NA	NA	3.38672	0.254371	-2.22164	0.647361	-2.36571	0.628688	POEI38 - Pollen Ole e I allergen and extensin family protein precursor, putative, expressed
LOC_Os01g07020	NA	NA	3.38873	0.249533	-2.00682	0.272004	NA	NA	POEI39 - Pollen Ole e I allergen and extensin family protein precursor, putative, expressed
LOC_Os01g07030	1.29572	0.795319	-1.50313	0.763533	-2.09721	0.0953509	3.52162	0.337204	POEI40 - Pollen Ole e I allergen and extensin family protein precursor, expressed
LOC_Os01g07040	NA	NA	1.39205	0.780566	-5.09654	0.00979671	4.69184	0.0587605	POEI41 - Pollen Ole e I allergen and extensin family protein precursor, expressed
LOC_Os01g07050	NA	NA	NA	NA	NA	NA	NA	NA	POEI42 - Pollen Ole e I allergen and extensin family protein precursor, expressed
LOC_Os01g07060	NA	NA	NA	NA	NA	NA	NA	NA	POEI43 - Pollen Ole e I allergen and extensin family protein precursor, putative, expressed
LOC_Os01g07070	-0.689157	4.67123e-11	-0.590608	1.29888e-06	-0.314269	0.0166971	-0.158611	0.155972	transposon protein, putative, CACTA, En/Spm sub-class, expressed
LOC_Os01g07080	0.146261	0.352056	0.214537	0.160138	-0.154634	0.435281	-0.74006	2.73674e-06	DEAD-box ATP-dependent RNA helicase, putative, expressed
LOC_Os01g07090	-0.394497	0.000280542	-0.846037	5.07219e-08	0.8038	0.0472769	-0.861009	0.0151493	5-azacytidine resistance protein azr1, putative, expressed
LOC_Os01g07100	0.115419	0.404449	-0.0788037	0.612963	0.175562	0.303475	0.380025	0.0142795	expressed protein
LOC_Os01g07110	1.10816	0.109243	1.68853	0.000525408	-0.996478	0.0809502	0.216228	0.766152	BRCA2 repeat family protein, expressed
LOC_Os01g07120	0.737586	7.85784e-09	0.772821	4.25717e-09	-0.0300156	0.869686	0.0790585	0.613112	AP2 domain containing protein, expressed
LOC_Os01g07130	1.29572	0.795319	2.38872	0.535953	3.23894	0.507987	2.52159	0.606257	expressed protein
LOC_Os01g07140	0.884451	0.0131014	1.11506	3.50136e-06	-0.946243	0.0454416	-0.390223	0.434559	kelch repeat-containing protein, putative, expressed
LOC_Os01g07150	-2.57251	0.599188	2.38872	0.535953	-3.2253	0.332198	-1.36303	0.785046	expressed protein
LOC_Os01g07160	NA	NA	NA	NA	NA	NA	NA	NA	OsFBX3 - F-box domain containing protein, expressed
LOC_Os01g07170	0.358361	0.0423348	-0.404662	0.060041	0.516821	0.0530616	0.0832757	0.690365	HORMA domain containing protein, putative, expressed
LOC_Os01g07180	NA	NA	-2.48863	0.548068	NA	NA	NA	NA	expressed protein
LOC_Os01g07190	NA	NA	NA	NA	NA	NA	NA	NA	expressed protein
LOC_Os01g07200	-0.0749917	0.505434	0.315273	0.00548875	0.618801	0.00019099	0.467371	0.00185095	staphylococcal nuclease homologue, putative, expressed
LOC_Os01g07212	0.429096	0.0697343	-0.726973	0.00032751	-0.752075	0.000228581	-0.691487	0.000279785	staphylococcal nuclease homologue, putative, expressed
LOC_Os01g07240	0.28052	0.871935	-4.3035	0.0174225	2.40034	0.309011	2.51904	0.606635	expressed protein
LOC_Os01g07250	-0.274124	0.00103178	0.293557	0.000192459	-0.764111	2.75921e-06	1.87159	6.2438e-12	saposin-like type B, region 1 family protein, putative, expressed
LOC_Os01g07260	-0.482898	0.0713709	-3.05913	9.53228e-34	-1.57689	1.44911e-10	0.608859	0.0841702	expressed protein
LOC_Os01g07270	-0.158087	0.97475	-3.08415	0.342008	NA	NA	NA	NA	transposon protein, putative, unclassified, expressed
LOC_Os01g07280	1.07414	5.69514e-14	0.86303	1.06103e-06	-0.615522	0.206076	0.672114	0.149509	disease resistance protein, putative, expressed
LOC_Os01g07300	-0.29935	0.447389	0.661022	0.244549	-0.834815	0.239023	-0.312589	0.580041	uncharacterized 50.6 kDa protein in the 5region of gyrA and gyrB, putative, expressed
LOC_Os01g07310	0.20655	4.88344e-05	0.086961	0.085027	-0.220554	2.62007e-05	-0.195189	3.1618e-05	transporter-related, putative, expressed
LOC_Os01g07320	1.42272	0.529098	-4.6674	0.0356817	0.395693	0.87049	-1.36303	0.785046	expressed protein
LOC_Os01g07330	0.282701	0.437802	-0.0533966	0.916075	0.614343	0.399464	0.713643	0.2281	expressed protein
LOC_Os01g07340	4.27085	0.116468	-2.50453	0.543515	NA	NA	-0.726534	0.715129	pentatricopeptide, putative, expressed
LOC_Os01g07350	0.808959	1.6559e-07	-0.682836	0.000399384	0.80491	0.00196964	0.597321	0.00611746	transposon protein, putative, unclassified, expressed
LOC_Os01g07360	0.554629	0.0013216	0.271656	0.0891479	-0.206252	0.18151	0.634004	0.000141582	KIP1, putative, expressed
LOC_Os01g07364	3.61422	0.293443	3.71308	0.178132	NA	NA	NA	NA	expressed protein
LOC_Os01g07370	-0.108267	1.7267e-05	0.724076	2.45096e-175	-0.519284	2.24327e-20	-0.0406466	0.543147	KIP1, putative, expressed
LOC_Os01g07376	0.10346	0.254015	-0.232966	0.00641941	-0.256821	0.0218177	1.22506	4.76166e-21	thioredoxin, putative, expressed
LOC_Os01g07382	-0.576463	0.0293855	-0.206547	0.130853	-0.165559	0.245988	0.0299298	0.824407	expressed protein
LOC_Os01g07390	-0.0322424	0.683928	-0.25523	0.00108479	-0.0830318	0.319698	-0.477877	1.1427e-11	zinc finger, C3HC4 type family protein, expressed
LOC_Os01g07400	0.366834	0.00161422	0.250685	0.0184578	0.47935	4.47932e-06	0.401964	8.23827e-05	WD40-like domain containing protein, putative, expressed
LOC_Os01g07410	0.0495392	0.70676	0.114116	0.488176	-0.120363	0.479515	0.745674	3.58705e-05	growth regulator related protein, putative, expressed
LOC_Os01g07420	1.70158	0.00914856	0.569113	0.305345	-0.459654	0.0384382	2.35288	9.87291e-09	hydrolase, alpha/beta fold family protein, putative, expressed
LOC_Os01g07430	NA	NA	NA	NA	-3.81146	0.166589	NA	NA	myb-like DNA-binding domain containing protein, putative, expressed
LOC_Os01g07450	NA	NA	NA	NA	0.804543	0.6585	4.52227	0.0837123	MYB family transcription factor, putative, expressed
LOC_Os01g07460	NA	NA	NA	NA	-0.642762	0.897646	NA	NA	conserved hypothetical protein
LOC_Os01g07470	NA	NA	1.38733	0.781305	NA	NA	NA	NA	hypothetical protein
LOC_Os01g07480	-2.57251	0.599188	-6.74415	4.26826e-05	0.708124	0.0264717	-0.343626	0.168814	DUF260 domain containing protein, putative, expressed
LOC_Os01g07490	-0.0320518	0.502303	-0.0658497	0.205581	-0.291532	3.42157e-06	-0.266325	3.62784e-07	RST1, putative, expressed
LOC_Os01g07500	-0.685466	0.0533583	-0.202419	0.482823	-2.95011	4.09572e-13	-1.23606	0.000136762	alliin lyase precursor, putative, expressed
LOC_Os01g07510	NA	NA	NA	NA	NA	NA	NA	NA	conserved hypothetical protein
LOC_Os01g07520	-0.278182	1.76665e-05	-0.138726	0.0411806	-0.214007	0.00279941	-0.326313	3.11121e-08	proline-rich family protein, putative, expressed
LOC_Os01g07530	-0.237392	0.407873	1.20138	0.00140014	3.80763	0.0123462	0.663349	0.84114	uncharacterized glycosyltransferase, putative, expressed
LOC_Os01g07540	-0.302587	0.316814	-0.00801283	0.981878	1.15342	0.00326409	-0.217572	0.438458	G-patch domain containing protein, expressed
LOC_Os01g07550	0.0819903	0.943596	0.575542	0.575025	1.79566	0.391883	-1.18355	0.432838	hypothetical protein
LOC_Os01g07560	-1.14673	0.672764	-3.60841	2.6897e-07	-2.69537	2.05534e-07	1.86994	0.00129661	receptor-like protein kinase 2 precursor, putative, expressed
LOC_Os01g07570	5.38265	0.00989692	-1.82801	5.6351e-08	-1.38719	3.85596e-05	1.50979	0.0140263	carboxyl-terminal proteinase, putative, expressed
LOC_Os01g07590	0.321522	1.03833e-06	1.52686	1.70246e-149	0.319248	0.226714	-0.0637753	0.729644	universal stress protein domain containing protein, putative, expressed
LOC_Os01g07600	-5.75772	0.00325635	NA	NA	-2.51933	0.285325	-1.82752	0.201485	expressed protein
LOC_Os01g07610	-0.209554	0.440424	-0.238469	0.364486	-0.89739	0.000219458	-0.418951	0.0246827	PPR repeat domain containing protein, putative, expressed
LOC_Os01g07620	NA	NA	-1.50313	0.763533	-0.642762	0.897646	1.52079	0.760884	expressed protein
LOC_Os01g07630	0.714223	0.00213033	-0.563564	0.00017775	-0.188949	0.296084	0.948372	5.38862e-07	BRASSINOSTEROID INSENSITIVE 1-associated receptor kinase 1 precursor, putative, expressed
LOC_Os01g07640	-1.17965	0.790505	3.82762	0.000117683	-1.1905	0.586384	-4.3647	0.105462	ankyrin, putative, expressed
LOC_Os01g07650	NA	NA	NA	NA	NA	NA	NA	NA	expressed protein
LOC_Os01g07660	3.59064	0.300889	4.15365	0.00133597	1.21776	0.579007	1.52079	0.760884	expressed protein
LOC_Os01g07670	NA	NA	1.39205	0.780566	NA	NA	NA	NA	expressed protein
LOC_Os01g07680	NA	NA	NA	NA	NA	NA	NA	NA	expressed protein
LOC_Os01g07700	-0.440282	0.000986415	0.27151	0.109741	0.153093	0.523169	0.426533	0.0804092	expressed protein
LOC_Os01g07710	NA	NA	NA	NA	NA	NA	NA	NA	expressed protein
LOC_Os01g07720	-0.211968	0.0657805	-0.628511	2.69785e-06	0.326016	0.213815	0.0932876	0.465107	dolichyl-P-Man Man-PP-dolichyl mannosyltransferase, putative, expressed
LOC_Os01g07730	-1.60509	4.23144e-32	-0.43542	0.0429205	-1.98563	3.37949e-13	-1.84591	1.19671e-14	phosphate/phosphoenolpyruvate translocator-related protein, putative, expressed
LOC_Os01g07740	0.35585	0.0159745	-0.836209	3.778e-10	-0.0263921	0.835054	0.173844	0.175982	DEAD-box ATP-dependent RNA helicase 14, putative, expressed
LOC_Os01g07750	-0.181066	0.220397	0.213801	0.262631	0.0622634	0.77602	0.0394847	0.834614	expressed protein
LOC_Os01g07760	0.162658	7.12371e-13	0.047719	0.0423065	-0.891876	3.96863e-264	-0.88621	4.15039e-233	phospholipase D, putative, expressed
LOC_Os01g07770	-1.1091	1.38281e-14	0.701584	0.00978445	-0.873341	6.43368e-19	-2.47508	2.39618e-155	peroxidase precursor, putative, expressed
LOC_Os01g07780	-0.475287	0.460704	0.322147	0.700528	0.0396015	0.97184	0.204771	0.8084	embryo-specific 3, putative, expressed
LOC_Os01g07790	NA	NA	NA	NA	NA	NA	NA	NA	polygalacturonase, putative, expressed
LOC_Os01g07800	0.352047	0.219886	-1.10206	0.000790426	0.976726	0.200801	-0.40278	0.44194	thiol-disulphide oxidoreductase DCC, putative, expressed
LOC_Os01g07810	-0.0714714	0.644367	-0.331862	0.0256332	-0.210823	0.155691	-0.033949	0.824731	protein of unknown function domain containing protein, expressed
LOC_Os01g07820	NA	NA	NA	NA	NA	NA	NA	NA	transposon protein, putative, CACTA, En/Spm sub-class, expressed
LOC_Os01g07830	NA	NA	-1.50313	0.763533	NA	NA	NA	NA	transposon protein, putative, CACTA, En/Spm sub-class, expressed
LOC_Os01g07840	-1.63046	0.744016	2.0161	0.0798768	NA	NA	NA	NA	transposon protein, putative, CACTA, En/Spm sub-class, expressed
LOC_Os01g07850	5.66479	0.00306516	NA	NA	-0.799149	0.158151	3.52162	0.337204	glyoxalase family protein, putative, expressed
LOC_Os01g07860	NA	NA	3.33896	0.0010367	NA	NA	1.52079	0.760884	retrotransposon protein, putative, unclassified, expressed
LOC_Os01g07870	0.125448	0.0263079	-0.139015	0.0716352	-0.427057	2.4685e-11	-0.0424136	0.610126	ABC transporter family protein, putative, expressed
LOC_Os01g07880	2.16419	0.46073	2.38722	8.08285e-11	-4.21991	0.0873089	0.476876	0.549661	transcription factor HY5, putative, expressed
LOC_Os01g07890	-0.389153	0.142611	0.268732	0.129565	-0.365604	0.0370878	-0.998592	3.32498e-16	expressed protein
LOC_Os01g07900	NA	NA	0.849272	0.465679	NA	NA	2.077	0.329051	expressed protein
LOC_Os01g07910	0.293779	0.0530954	0.092181	0.492339	0.223067	0.0408212	0.698888	4.52028e-07	NADH-cytochrome b5 reductase, putative, expressed
LOC_Os01g07920	1.01654	0.0212904	-0.329829	0.286046	0.169476	0.660678	0.801586	0.00850378	prolyl 4-hydroxylase, putative, expressed
LOC_Os01g07930	NA	NA	NA	NA	NA	NA	NA	NA	zinc finger C-x8-C-x5-C-x3-H type family protein, expressed
LOC_Os01g07940	-0.771374	0.325061	-1.27825	0.486191	0.482635	0.731355	-0.436457	0.762466	AGC_PVPK_like_kin82y.3 - ACG kinases include homologs to PKA, PKG and PKC, expressed
LOC_Os01g07950	0.188443	0.344331	-0.160658	0.157154	0.244686	0.243346	-0.0594149	0.581754	OsGrx_S15.2 - glutaredoxin subgroup II, expressed
LOC_Os01g07960	-0.0738569	0.369152	-0.428422	2.18106e-08	-0.146333	0.168273	-0.688845	2.37827e-14	acyl-protein thioesterase, putative, expressed
LOC_Os01g07970	-0.275714	0.355066	0.452505	0.128963	-2.28827	0.206819	0.34268	0.435626	expressed protein
LOC_Os01g07980	0.328915	0.178318	-0.882653	0.134963	1.9701	1.92206e-07	0.64282	0.38003	ankyrin, putative, expressed
LOC_Os01g07990	1.40027	0.037259	1.89853	1.26622e-08	-2.64126	0.525072	0.418901	0.672595	retrotransposon protein, putative, unclassified, expressed
LOC_Os01g08000	0.735411	0.104817	0.516226	0.153113	1.05819	0.131177	0.272515	0.402119	fibronectin type 3 and ankyrin repeat domains 1 protein, putative, expressed
LOC_Os01g08010	-0.333826	0.352429	-0.0500583	0.720415	-0.746147	0.172131	-0.658345	1.27833e-07	expressed protein
LOC_Os01g08020	0.131283	0.482867	0.424428	0.085003	-0.516802	0.829835	-0.337324	0.89502	boron transporter protein, putative, expressed
LOC_Os01g08050	NA	NA	-2.50453	0.543515	NA	NA	NA	NA	hypothetical protein
LOC_Os01g08060	-0.291994	0.800006	-2.51502	0.0111665	-5.8873	0.000697593	-3.62194	0.000280948	transposon protein, putative, CACTA, En/Spm sub-class, expressed
LOC_Os01g08070	NA	NA	NA	NA	3.24675	0.473852	NA	NA	transposon protein, putative, CACTA, En/Spm sub-class, expressed
LOC_Os01g08090	0.0867997	0.573139	0.704333	0.000932754	0.375757	0.000314355	0.908348	5.85923e-12	flavonol-3-O-glycoside-7-O-glucosyltransferase 1, putative, expressed
LOC_Os01g08100	-0.350208	0.414586	0.928487	0.0618422	0.0419421	0.924644	-0.271191	0.453996	flavonol-3-O-glycoside-7-O-glucosyltransferase 1, putative, expressed
LOC_Os01g08110	-0.796667	0.023297	-0.124272	0.654269	0.108056	0.539451	0.750326	0.0010117	flavonol-3-O-glycoside-7-O-glucosyltransferase 1, putative, expressed
LOC_Os01g08120	-0.0607585	0.895699	-0.646841	0.145017	-0.670429	0.145204	-0.300211	0.533453	pentatricopeptide, putative, expressed
LOC_Os01g08130	-0.158087	0.97475	NA	NA	-3.44821	0.26355	NA	NA	phototropic-responsive NPH3 family protein, putative, expressed
LOC_Os01g08140	3.80624	0.00587554	2.01763	0.000187536	1.21272	0.441798	4.32863	0.118393	phototropic-responsive NPH3 family protein, putative, expressed
LOC_Os01g08150	-0.915271	0.299029	-9.57412	7.94743e-11	-2.09083	2.1796e-12	3.76536	4.16773e-14	expressed protein
LOC_Os01g08160	-1.20665	0.0235738	0.800814	0.00742673	0.291702	0.691578	-0.385889	0.44314	MYB family transcription factor, putative, expressed
LOC_Os01g08170	NA	NA	-2.48863	0.548068	-3.2253	0.332198	4.10917	0.212663	expressed protein
LOC_Os01g08180	NA	NA	2.39281	0.567876	NA	NA	NA	NA	BRASSINAZOLE-RESISTANT 2, putative, expressed
LOC_Os01g08190	0.739734	0.236206	1.03159	3.20679e-08	0.498549	0.236285	0.245021	0.662796	transcriptional corepressor LEUNIG, putative, expressed
LOC_Os01g08200	-0.0789836	0.259592	-0.382732	3.19839e-07	-0.605871	9.91893e-14	-0.269746	3.43002e-05	ubiquitin carboxyl-terminal hydrolase 14, putative, expressed
LOC_Os01g08220	-3.05414	0.065527	0.837496	0.493232	2.43744	0.00010314	-1.50852	0.366997	gibberellin 3-beta-dioxygenase 2-2, putative, expressed
LOC_Os01g08240	NA	NA	NA	NA	NA	NA	NA	NA	hypothetical protein
LOC_Os01g08250	4.74174	0.0425611	0.0386935	0.969486	NA	NA	-1.3653	0.78469	retrotransposon protein, putative, unclassified, expressed
LOC_Os01g08260	0.339118	0.322582	-5.2409	7.62084e-96	2.81088	0.149416	1.02243	0.265943	pleiotropic drug resistance protein 4, putative, expressed
LOC_Os01g08270	0.0682482	0.33929	-0.141685	0.0581956	0.446025	3.67694e-06	0.263254	0.00485832	aminotransferase, classes I and II, domain containing protein, expressed
LOC_Os01g08280	-0.335676	0.0230349	1.055	3.85016e-14	0.389276	0.0417958	-0.0687181	0.685608	expressed protein
LOC_Os01g08290	0.226477	0.20036	-0.296798	0.206053	0.859556	0.00790053	0.806966	0.0014545	transmembrane protein, putative, expressed
LOC_Os01g08300	-0.536842	0.00290238	-0.39399	0.143932	0.368832	0.676588	0.137574	0.865502	expressed protein
LOC_Os01g08310	-0.202441	0.225832	-0.112316	0.405507	-1.19638	0.000238439	0.328656	0.301872	serine/threonine protein phosphatase 2A 59 kDa regulatory subunit Bgamma isoform, putative, expressed
LOC_Os01g08320	-0.0454965	0.660369	0.865173	6.24489e-23	-1.05568	5.19976e-15	-0.34793	0.00299337	OsIAA1 - Auxin-responsive Aux/IAA gene family member, expressed
LOC_Os01g08330	NA	NA	NA	NA	NA	NA	NA	NA	aspartic proteinase nepenthesin-1 precursor, putative, expressed
LOC_Os01g08340	0.607348	0.00168842	0.955601	8.91895e-08	0.809771	9.03325e-07	0.250923	0.124331	zinc finger family protein, putative, expressed
LOC_Os01g08350	2.35738	8.71797e-06	1.34829	6.72658e-05	0.902751	0.255662	1.71115	0.0623158	ATP synthase subunit alpha, mitochondrial, putative, expressed
LOC_Os01g08360	NA	NA	-4.49068	0.0591626	3.2545	0.505852	NA	NA	hypothetical protein
LOC_Os01g08370	0.70849	0.000157285	0.231906	0.233458	0.0744838	0.764774	0.38171	0.108521	symbiosis-related disease resistance protein, putative, expressed
LOC_Os01g08380	1.83466	0.139962	-0.380113	0.925691	1.37144	0.00445929	0.473701	0.332278	transferase family protein, putative, expressed
LOC_Os01g08390	3.28054	0.397539	3.38873	0.249533	-2.22164	0.647361	NA	NA	hypothetical protein
LOC_Os01g08400	0.208658	0.0136281	0.00554016	0.948369	0.0683639	0.455393	0.347742	8.77925e-05	syntaxin, putative, expressed
LOC_Os01g08410	-0.051918	0.322136	0.230116	2.25223e-05	-0.565101	4.30694e-13	-0.204241	0.00243062	early fruit mRNA, putative, expressed
LOC_Os01g08420	0.00190969	0.981187	-0.041005	0.686666	0.578937	3.55091e-05	-0.0500165	0.650113	EMB2410, putative, expressed
LOC_Os01g08430	-0.350522	4.86139e-08	-0.190894	0.00230843	-0.117422	0.15364	-0.073577	0.296643	expressed protein
LOC_Os01g08440	0.538282	0.514365	2.53137	0.285913	NA	NA	NA	NA	UDP-glucoronosyl and UDP-glucosyl transferase domain containing protein, expressed
LOC_Os01g08450	0.581012	7.73523e-07	-0.794143	3.71954e-12	-0.435934	0.000129075	0.320317	0.0058428	ras-related protein, putative, expressed
LOC_Os01g08460	-0.278745	0.0377776	-0.442565	0.0537567	0.643158	0.141975	0.0787144	0.949188	TMS membrane protein/tumour differentially expressed protein, putative, expressed
LOC_Os01g08464	NA	NA	3.38873	0.249533	NA	NA	NA	NA	expressed protein
LOC_Os01g08470	1.56169	1.5539e-05	-0.481565	0.138125	-1.07301	0.125507	2.37901	0.000610223	retrotransposon protein, putative, unclassified, expressed
LOC_Os01g08480	NA	NA	2.38872	0.535953	NA	NA	NA	NA	retrotransposon protein, putative, Ty1-copia subclass, expressed
LOC_Os01g08490	NA	NA	NA	NA	NA	NA	NA	NA	conserved hypothetical protein
LOC_Os01g08500	2.28276	0.0207628	-0.458104	0.844075	NA	NA	-3.36575	0.419799	transposon protein, putative, Pong sub-class, expressed
LOC_Os01g08510	-0.548628	3.51105e-11	-0.433952	2.32926e-07	0.428323	0.0330097	-0.251963	0.0497569	MAR-binding filament-like protein 1, putative, expressed
LOC_Os01g08520	0.132567	0.863209	0.382084	0.311686	-1.15872	0.18518	1.00564	0.348118	DUF581 domain containing protein, expressed
LOC_Os01g08530	3.1233	0.0003411	0.0936869	0.89258	-2.19367	0.40076	-2.3616	0.629305	retrotransposon protein, putative, unclassified, expressed
LOC_Os01g08540	-0.13073	0.668334	0.0557855	0.748558	-0.901688	0.0227878	0.396521	0.0993261	DNA mismatch repair protein MSH6-2, putative, expressed
LOC_Os01g08550	0.857447	0.0238721	0.0550194	0.820585	-0.249261	0.47406	-0.489715	0.19659	aminoacyl-tRNA synthetase, putative, expressed
LOC_Os01g08560	-0.609931	5.21e-44	-0.442078	2.80258e-16	-0.587803	1.58426e-41	-0.0536373	0.243285	DnaK family protein, putative, expressed
LOC_Os01g08570	4.06792	0.204257	3.99172	1.93263e-11	6.57307	0.000302637	0.668211	0.839807	2-oxoglutarate and iron-dependent oxygenase domain-containing protein2, putative, expressed
LOC_Os01g08580	-0.221876	0.107362	-0.512109	0.000354189	0.200508	0.13745	0.114864	0.371476	frigida, putative, expressed
LOC_Os01g08590	NA	NA	NA	NA	NA	NA	NA	NA	expressed protein
LOC_Os01g08600	-0.657012	0.579536	-1.26673	0.0514449	-0.412759	0.838468	1.92532	0.160164	expressed protein
LOC_Os01g08610	3.29038	0.397288	5.19783	0.00955534	NA	NA	2.51904	0.606635	hAT dimerisation domain-containing protein, putative, expressed
LOC_Os01g08620	NA	NA	NA	NA	NA	NA	NA	NA	expressed protein
LOC_Os01g08630	-2.63732	0.589655	-1.11567	0.0357881	NA	NA	NA	NA	expressed protein
LOC_Os01g08640	NA	NA	2.39281	0.567876	NA	NA	NA	NA	transposon protein, putative, unclassified
LOC_Os01g08650	-0.690316	0.00667327	0.209074	0.127938	-0.0541079	0.686455	-0.667331	6.00541e-09	expressed protein
LOC_Os01g08660	-0.0521443	0.689248	-0.133279	0.30243	0.0818862	0.62286	0.0349365	0.820001	aquaporin protein, putative, expressed
LOC_Os01g08670	-1.9971	0.066723	-1.31879	0.32784	-1.04805	0.433133	2.66508	0.145384	expressed protein
LOC_Os01g08680	0.00146432	0.992848	-0.220698	0.184193	-0.164839	0.578284	0.754259	0.000274236	myb/SANT domain protein, putative, expressed
LOC_Os01g08690	0.460998	0.0176021	-0.0632886	0.77157	-0.01041	0.96616	-0.344054	0.189411	holocarboxylase synthetase, putative, expressed
LOC_Os01g08700	0.269541	5.44774e-44	-0.0456032	0.0209618	0.393771	2.29494e-84	-0.0359855	0.0876681	GIGANTEA, putative, expressed
LOC_Os01g08710	2.15493	0.153375	3.63099	1.51164e-07	4.83422	0.0620998	0.238631	0.801749	WRKY102, expressed
LOC_Os01g08720	4.27085	0.116468	3.38873	0.249533	NA	NA	3.10393	0.514702	transposon protein, putative, CACTA, En/Spm sub-class, expressed
LOC_Os01g08730	NA	NA	NA	NA	NA	NA	NA	NA	transposon protein, putative, CACTA, En/Spm sub-class, expressed
LOC_Os01g08740	NA	NA	NA	NA	NA	NA	NA	NA	expressed protein
LOC_Os01g08750	-0.231269	5.47464e-07	-0.0770045	0.138142	0.351945	8.75306e-07	-0.235633	1.08954e-05	expressed protein
LOC_Os01g08760	-0.0365174	0.917548	0.113106	0.632585	-1.07644	0.00849252	-0.0131101	0.95547	choline/ethanolamine kinase, putative, expressed
LOC_Os01g08770	0.415029	0.00933886	0.210093	0.0779292	-0.150316	0.228361	-0.53831	2.0918e-06	WD domain, G-beta repeat domain containing protein, expressed
LOC_Os01g08780	-2.89556	3.62234e-16	-0.835894	0.249364	0.705278	0.0549486	0.780542	0.102086	endonuclease/exonuclease/phosphatase family domain containing protein, expressed
LOC_Os01g08790	NA	NA	NA	NA	NA	NA	NA	NA	histone-like transcription factor and archaeal histone, putative, expressed
LOC_Os01g08800	-0.162369	0.939631	-3.49661	0.229071	-1.00534	0.50412	-0.504072	0.813042	cytochrome P450, putative, expressed
LOC_Os01g08810	-0.546551	0.323532	0.580455	0.471467	0.446062	0.851874	2.60151	0.00286997	cytochrome P450, putative, expressed
LOC_Os01g08814	-0.18493	0.280303	-0.119441	0.451778	-0.00550383	0.987835	0.417031	0.0100165	expressed protein
LOC_Os01g08820	0.373567	0.730957	1.49001	0.000301297	-0.626648	0.377158	2.55248	0.00166082	PHD-finger domain containing protein, putative, expressed
LOC_Os01g08830	0.0464071	0.443012	-0.0570807	0.238696	-0.343601	1.77797e-13	-0.629954	3.6539e-51	OsFBDUF1 - F-box and DUF domain containing protein, expressed
LOC_Os01g08840	-1.5945	0.749594	-3.49271	0.234338	-1.52081	0.610518	-3.36366	0.372995	expressed protein
LOC_Os01g08850	0.512087	0.00962476	-0.228763	0.112348	-0.375019	0.00921958	-0.818336	3.47012e-10	expressed protein
LOC_Os01g08860	-0.946287	0.475487	-0.191642	0.384206	NA	NA	0.0268758	0.874925	hsp20/alpha crystallin family protein, putative, expressed
LOC_Os01g08870	NA	NA	-3.05473	0.00155343	NA	NA	-0.465071	0.365962	expressed protein
LOC_Os01g08880	NA	NA	-0.49562	0.183324	NA	NA	-0.513517	0.053153	expressed protein
LOC_Os01g08890	NA	NA	0.149422	0.198615	NA	NA	0.12738	0.365097	expressed protein
LOC_Os01g08930	-0.0255919	0.891999	-0.58004	3.53762e-12	0.0476333	0.792638	-0.722021	1.4976e-14	DEAD-box ATP-dependent RNA helicase, putative, expressed
LOC_Os01g08940	NA	NA	NA	NA	NA	NA	NA	NA	expressed protein
LOC_Os01g08950	NA	NA	-1.46628	0.389297	NA	NA	0.954375	0.523432	expressed protein
LOC_Os01g08960	-0.137248	0.533097	0.186775	0.30713	0.283437	0.169921	-0.222343	0.217012	phosducin-like protein 3, putative, expressed
LOC_Os01g08970	0.0646224	0.134657	-0.166415	1.60901e-05	-0.288309	1.72598e-12	-0.741837	1.32319e-84	SSRP1-like FACT complex subunit, putative, expressed
LOC_Os01g08980	NA	NA	NA	NA	NA	NA	NA	NA	expressed protein
LOC_Os01g08990	1.30374	0.414007	3.35864	0.109653	2.86873	3.41261e-06	0.56535	0.644022	expressed protein
LOC_Os01g09000	0.0989374	0.0499214	-0.0803662	0.06635	-0.584444	5.25245e-33	-0.725935	1.88066e-76	glutaminyl-tRNA synthetase, putative, expressed
LOC_Os01g09010	0.605013	1.1508e-05	0.95241	1.19739e-12	-0.968737	2.75448e-05	0.195389	0.338514	transferase family protein, putative, expressed
LOC_Os01g09020	-0.165198	0.0160657	-0.333674	0.000310056	-0.566242	1.01641e-11	-0.908022	3.0495e-41	WD domain, G-beta repeat domain containing protein, expressed
LOC_Os01g09030	2.02272	7.60587e-11	-0.880265	0.00814898	-1.02069	0.0745303	1.65406	4.4831e-05	2-aminoethanethiol dioxygenase, putative, expressed
LOC_Os01g09050	NA	NA	NA	NA	NA	NA	NA	NA	retrotransposon protein, putative, Ty1-copia subclass, expressed
LOC_Os01g09060	NA	NA	NA	NA	NA	NA	NA	NA	retrotransposon protein, putative, Ty1-copia subclass
LOC_Os01g09080	0.684532	0.132449	2.34973	2.86309e-05	0.26304	0.0282695	0.501574	1.24547e-10	WRKY107, expressed
LOC_Os01g09090	3.30045	0.438146	-1.04431	0.755743	NA	NA	NA	NA	expressed protein
LOC_Os01g09100	-0.446194	0.726068	0.101668	0.910811	4.82337	0.317078	1.20398	0.230796	WRKY10, expressed
LOC_Os01g09110	NA	NA	-1.50313	0.763533	NA	NA	NA	NA	retrotransposon protein, putative, unclassified
LOC_Os01g09120	-0.0544169	0.575211	-1.15249	1.92171e-18	0.565604	0.000655673	-0.168596	0.265515	Twin LOV 1, putative, expressed
LOC_Os01g09130	NA	NA	-1.49392	0.764969	NA	NA	NA	NA	expressed protein
LOC_Os01g09140	NA	NA	5.71107	0.00185377	3.2545	0.505852	0.0776861	0.96445	expressed protein
LOC_Os01g09150	NA	NA	NA	NA	-3.80906	0.161884	4.1049	0.176259	expressed protein
LOC_Os01g09160	NA	NA	1.38733	0.781305	NA	NA	NA	NA	transposon protein, putative, unclassified, expressed
LOC_Os01g09170	-1.63046	0.744016	NA	NA	NA	NA	NA	NA	transposon protein, putative, unclassified, expressed
LOC_Os01g09180	NA	NA	NA	NA	NA	NA	NA	NA	transposon protein, putative, unclassified
LOC_Os01g09190	NA	NA	-2.50453	0.543515	NA	NA	-2.36571	0.628688	expressed protein
LOC_Os01g09200	0.417818	1.60115e-14	-0.0449945	0.44486	-0.270128	9.57797e-07	-0.24539	7.49624e-07	AGC_AGC_other_NDRh_TRCd.1 - ACG kinases include homologs to PKA, PKG and PKC, expressed
LOC_Os01g09206	NA	NA	NA	NA	NA	NA	NA	NA	retrotransposon protein, putative, Ty1-copia subclass
LOC_Os01g09212	NA	NA	NA	NA	NA	NA	NA	NA	retrotransposon protein, putative, Ty1-copia subclass, expressed
LOC_Os01g09220	-1.17075	8.71051e-43	0.905478	1.07086e-22	0.00322564	0.991383	3.15706	6.6386e-17	transposon protein, putative, CACTA, En/Spm sub-class, expressed
LOC_Os01g09230	-0.110777	0.768033	-1.08371	0.0970173	-0.604314	0.00674173	-0.648347	0.0653407	expressed protein
LOC_Os01g09240	2.29985	0.638187	3.38672	0.254371	NA	NA	2.52413	0.605881	retrotransposon protein, putative, LINE subclass
LOC_Os01g09246	-0.244862	2.25252e-06	0.0402278	0.521544	0.12175	0.0527786	-0.212499	4.10178e-05	glycine-rich protein, putative, expressed
LOC_Os01g09252	0.126744	0.341182	0.0131593	0.934704	1.20331	2.96912e-07	0.283861	0.0700904	WD domain, G-beta repeat domain containing protein, expressed
LOC_Os01g09260	NA	NA	3.38458	0.29285	-2.95363	0.0501871	0.492317	0.835501	cytokinin dehydrogenase precursor, putative, expressed
LOC_Os01g09270	1.83327	0.371506	-0.0452747	0.982417	NA	NA	-2.94648	0.544069	expressed protein
LOC_Os01g09280	-0.36311	4.17311e-06	-0.690921	3.47338e-18	0.620285	0.000310848	0.905611	6.18176e-12	myb-related transcription activator, putative, expressed
LOC_Os01g09290	-0.158087	0.97475	-0.0505359	0.985324	NA	NA	NA	NA	transposon protein, putative, unclassified, expressed
LOC_Os01g09300	0.190379	0.0469449	0.117099	0.157314	0.800807	8.03616e-12	0.234452	0.00137551	oxidoreductase, putative, expressed
LOC_Os01g09305	-0.839566	2.15908e-06	-0.558174	0.00604862	0.183795	0.540972	-0.235299	0.368661	EMB1895, putative, expressed
LOC_Os01g09310	-0.673265	2.79077e-05	-0.834602	0.000322022	-0.575953	0.0310744	-0.224777	0.359134	EMB1895, putative, expressed
LOC_Os01g09320	-0.310689	7.63255e-35	-0.29604	4.09533e-20	-0.0863923	0.0042501	-0.191178	1.51632e-10	NADP-dependent malic enzyme, chloroplast precursor, putative, expressed
LOC_Os01g09330	-3.60522	0.322368	4.40592	2.03736e-08	4.57021	0.102921	3.84202	0.245012	expressed protein
LOC_Os01g09340	0.479728	0.79292	2.32305	8.32677e-07	0.802015	0.627319	-0.706346	0.265571	expressed protein
LOC_Os01g09350	NA	NA	NA	NA	NA	NA	NA	NA	hypothetical protein
LOC_Os01g09360	NA	NA	1.39205	0.780566	NA	NA	NA	NA	expressed protein
LOC_Os01g09370	1.23056	2.80059e-20	-0.451053	0.00420711	0.880519	0.00521982	0.94891	2.76411e-05	ankyrin repeat domain-containing protein 28, putative, expressed
LOC_Os01g09384	-2.48299	0.381761	-0.355687	0.456843	-0.774443	0.828044	0.795596	0.0783675	ankyrin repeat domain containing protein, putative, expressed
LOC_Os01g09400	NA	NA	NA	NA	NA	NA	NA	NA	retrotransposon protein, putative, Ty3-gypsy subclass, expressed
LOC_Os01g09410	-2.57251	0.599188	-0.220405	0.569044	NA	NA	3.12309	6.0708e-05	expressed protein
LOC_Os01g09420	-0.365823	0.00161578	-0.187597	0.0151334	-0.571869	6.16659e-05	-0.758853	1.98645e-15	expressed protein
LOC_Os01g09430	-0.385432	6.83176e-05	-0.0653697	0.59599	-0.122271	0.506455	-0.553043	0.00125117	expressed protein
LOC_Os01g09440	-1.63046	0.744016	-1.63948	0.562427	NA	NA	NA	NA	expressed protein
LOC_Os01g09450	-0.551129	8.88978e-07	0.566871	0.00282296	0.370402	0.0163402	0.300375	0.344829	OsIAA2 - Auxin-responsive Aux/IAA gene family member, expressed
LOC_Os01g09460	-0.140322	0.538524	0.416788	0.211533	-0.216713	0.0404083	-0.5282	0.00675787	hexokinase, putative, expressed
LOC_Os01g09470	-0.156214	0.919959	-0.882609	0.417988	-2.09017	0.0720289	4.10575	0.1698	IQ calmodulin-binding motif family protein, expressed
LOC_Os01g09480	-0.568415	0.809865	4.49889	0.000371279	3.24675	0.473852	3.1057	0.472309	hypothetical protein
LOC_Os01g09490	NA	NA	-2.50453	0.543515	NA	NA	NA	NA	transposon protein, putative, unclassified, expressed
LOC_Os01g09500	-0.314321	0.489914	-0.441413	0.53659	0.40532	0.475516	0.121778	0.866235	expressed protein
LOC_Os01g09510	-0.576696	2.21502e-08	-1.12705	2.12078e-52	-1.24139	3.48687e-69	-0.377511	4.04992e-07	60S acidic ribosomal protein, putative, expressed
LOC_Os01g09520	1.27417	0.79871	NA	NA	NA	NA	NA	NA	transposon protein, putative, unclassified, expressed
LOC_Os01g09530	NA	NA	-1.50313	0.763533	NA	NA	NA	NA	transposon protein, putative, unclassified, expressed
LOC_Os01g09540	0.198531	0.0163044	-1.46615	4.30515e-88	-1.89285	2.72683e-06	1.43416	0.000562987	HAD superfamily phosphatase, putative, expressed
LOC_Os01g09550	0.0285456	0.836244	0.310736	0.0902999	0.686357	0.00732498	0.511595	0.0093195	no apical meristem protein, putative, expressed
LOC_Os01g09560	0.205266	0.000294861	-0.298857	1.95769e-07	-0.732753	4.8978e-43	-0.128027	0.0238069	mitochondrial-processing peptidase subunit alpha, mitochondrial precursor, putative, expressed
LOC_Os01g09570	0.538507	3.47832e-34	0.511155	2.6002e-17	0.851133	1.42683e-36	0.925608	2.56248e-46	6-phosphofructokinase, putative, expressed
LOC_Os01g09580	1.52657	0.243021	-4.70878	6.47917e-18	-2.63335	7.5989e-17	5.01917	0.00233082	CAMK_CAMK_like_Aur_like.1 - CAMK includes calcium/calmodulin depedent protein kinases, expressed
LOC_Os01g09590	-1.95572	8.53249e-06	-0.0941551	0.762192	-1.6234	0.000129869	-1.3062	8.12461e-06	myb-like DNA-binding domain containing protein, putative, expressed
LOC_Os01g09600	2.26098	0.644069	1.11358	0.313194	NA	NA	-2.3616	0.629305	retrotransposon protein, putative, Ty3-gypsy subclass, expressed
LOC_Os01g09610	NA	NA	2.58204	0.0502491	NA	NA	-2.50424	0.3577	retrotransposon protein, putative, Ty3-gypsy subclass, expressed
LOC_Os01g09620	0.788913	5.0987e-11	-1.18308	2.84997e-66	-0.749562	8.67078e-24	-0.429263	2.20351e-16	zinc finger/CCCH transcription factor, putative, expressed
LOC_Os01g09640	-0.602543	2.55061e-17	-0.749195	1.02251e-15	0.0918278	0.25761	-0.187999	0.0326826	Myb transcription factor, putative, expressed
LOC_Os01g09650	2.40947	0.374845	-1.50313	0.763533	NA	NA	NA	NA	expressed protein
LOC_Os01g09660	-0.780255	0.645116	0.26218	0.791118	-0.19586	0.910004	-3.50743	0.0188386	expressed protein
LOC_Os01g09665	1.01206	0.266192	2.89083	0.000359823	1.41617	0.0100003	0.87956	0.134835	expressed protein
LOC_Os01g09670	0.844148	0.00236553	0.0270619	0.906271	-0.0751443	0.736863	1.81293	3.05765e-11	pollen-specific protein SF21, putative, expressed
LOC_Os01g09680	NA	NA	NA	NA	NA	NA	NA	NA	expressed protein
LOC_Os01g09690	1.4384	0.689991	3.75041	0.00626403	-1.19538	0.713309	1.66008	0.662388	hypothetical protein
LOC_Os01g09700	NA	NA	5.91109	0.00100197	5.05312	0.0372143	4.10744	0.169389	aminotransferase, classes I and II, domain containing protein, expressed
LOC_Os01g09710	1.27417	0.79871	1.45011	0.223448	1.80567	0.626732	0.0765259	0.987782	expressed protein
LOC_Os01g09720	NA	NA	NA	NA	NA	NA	NA	NA	dof zinc finger domain containing protein, putative, expressed
LOC_Os01g09730	NA	NA	2.94298	0.180865	NA	NA	1.52079	0.760884	expressed protein
LOC_Os01g09740	-0.633525	0.081692	-0.0688636	0.854823	1.11625	0.0268878	-0.429815	0.308868	F-box/LRR-repeat protein, putative, expressed
LOC_Os01g09750	-0.612724	0.000206534	-0.430492	0.0120542	0.262937	0.355088	-0.480225	0.0211929	RNA methyltransferase protein, putative, expressed
LOC_Os01g09760	0.377778	3.93671e-05	-0.356649	0.000651137	0.0695552	0.481398	-0.243475	0.0038908	DIRP family protein, putative, expressed
LOC_Os01g09770	-0.356706	0.000147475	1.27609	1.2008e-29	0.617126	0.0224099	0.682132	0.00666081	expressed protein
LOC_Os01g09790	0.277423	0.603281	-2.41668	1.42931e-10	-2.05091	1.11617e-08	1.4278	0.00214938	IQ calmodulin-binding motif domain containing protein, expressed
LOC_Os01g09800	0.205901	0.00537588	0.219733	0.00215768	-0.487449	2.05943e-20	-1.1003	3.17857e-136	BTBA1 - Bric-a-Brac,Tramtrack, Broad Complex BTB domain with Ankyrin repeat region, expressed
LOC_Os01g09810	NA	NA	-1.49392	0.764969	NA	NA	-1.36303	0.785046	uncharacterized UPF0114 domain containing protein, expressed
LOC_Os01g09830	-0.717383	0.100272	-0.275384	0.852428	-0.0335154	0.892994	0.572348	0.0182261	OsGrx_A2 - glutaredoxin subgroup III, expressed
LOC_Os01g09850	-0.681177	0.00866491	0.101059	0.71657	0.0615132	0.779276	-0.363754	0.0311539	ZOS1-04 - C2H2 zinc finger protein, expressed
LOC_Os01g09860	0.438297	0.31827	-1.80621	5.06059e-41	-1.38607	7.26494e-13	1.19351	2.325e-08	retrotransposon protein, putative, unclassified, expressed
LOC_Os01g09870	1.32758	0.332942	-1.2461	0.276582	NA	NA	NA	NA	expressed protein
LOC_Os01g09880	4.98832	0.0238207	-0.664821	0.172531	-0.984295	0.101473	2.07875	0.0226196	harpin-induced protein 1 domain containing protein, expressed
LOC_Os01g09890	-0.246759	0.0263281	0.0351901	0.694349	0.393057	0.00316591	0.497288	2.12063e-06	translation initiation factor SUI1, putative, expressed
LOC_Os01g09900	2.85884	0.537359	-0.0565241	0.988616	NA	NA	NA	NA	helix-loop-helix DNA-binding domain containing protein, expressed
LOC_Os01g09930	0.909355	0.163663	1.1438	0.34388	2.25284	0.65207	1.39884	0.580403	helix-loop-helix DNA-binding domain containing protein, expressed
LOC_Os01g09940	NA	NA	NA	NA	NA	NA	NA	NA	expressed protein
LOC_Os01g09950	NA	NA	1.52696	0.461822	NA	NA	NA	NA	expressed protein
LOC_Os01g09960	1.27417	0.79871	1.75794	0.374625	NA	NA	1.66532	0.634282	transposon protein, putative, unclassified, expressed
LOC_Os01g09970	NA	NA	NA	NA	NA	NA	NA	NA	expressed protein
LOC_Os01g09980	NA	NA	2.39281	0.567876	NA	NA	NA	NA	expressed protein
LOC_Os01g09990	6.11428	2.3849e-15	1.52521	0.372857	1.80357	0.00912013	0.400166	0.551606	helix-loop-helix DNA-binding domain containing protein, expressed
LOC_Os01g10000	1.67003	0.281379	-3.82322	0.160527	3.60519	0.149341	1.66352	0.634525	expressed protein
LOC_Os01g10010	0.0310995	0.91957	-0.295357	0.53026	0.448879	0.335171	-0.105345	0.818444	prenylated rab acceptor, putative, expressed
LOC_Os01g10020	0.459207	0.0152935	-0.353703	0.0286745	-0.180744	0.282098	0.442731	0.00557933	ectonucleotide pyrophosphatase/phosphodiesterase family member 1, putative, expressed
LOC_Os01g10030	1.58512	0.17915	1.96329	6.13563e-07	-0.280888	0.815886	-0.130193	0.915553	expressed protein
LOC_Os01g10040	0.306675	0.221208	-0.356146	0.134168	-1.0683	0.115026	-0.621528	0.483295	cytochrome P450, putative, expressed
LOC_Os01g10050	-0.317108	0.00283632	-0.171735	0.106285	-0.0710603	0.611463	0.166075	0.152849	DEAD-box ATP-dependent RNA helicase, putative, expressed
LOC_Os01g10060	NA	NA	NA	NA	NA	NA	NA	NA	expressed protein
LOC_Os01g10070	-0.412658	0.487768	0.144175	0.757328	-0.779289	0.437444	-0.5071	0.770903	expressed protein
LOC_Os01g10080	-0.587072	1.74927e-06	-1.29701	6.06339e-24	-0.771306	0.00784993	-0.608762	0.0143343	expressed protein
LOC_Os01g10090	-0.0846899	0.92374	0.471804	0.594856	-1.42276	0.218716	-0.963618	0.22912	pentatricopeptide, putative, expressed
LOC_Os01g10100	-0.0808227	0.722898	-0.195889	0.422991	0.334584	0.205426	-0.324043	0.242269	expressed protein
LOC_Os01g10110	-4.47725	0.000423342	-0.165533	0.884253	-0.196057	0.852755	-4.94865	0.0287283	cytokinin dehydrogenase precursor, putative, expressed
LOC_Os01g10120	NA	NA	NA	NA	NA	NA	NA	NA	retrotransposon protein, putative, Ty3-gypsy subclass
LOC_Os01g10130	0.674487	0.356611	3.24352	1.9301e-21	1.89366	0.0823946	2.81575	0.0030247	RNA-dependent RNA polymerase, putative, expressed
LOC_Os01g10140	-1.52105	0.0793378	-0.179737	0.467274	-0.709679	0.380001	-0.458596	0.0360053	RNA-dependent RNA polymerase, putative, expressed
LOC_Os01g10150	0.210166	1.5153e-05	-0.225817	8.37099e-05	0.16594	0.00361033	-0.177929	0.000640659	CK1_CaseinKinase_1a.1 - CK1 includes the casein kinase 1 kinases, expressed
LOC_Os01g10160	NA	NA	NA	NA	NA	NA	NA	NA	latency associated nuclear antigen, putative, expressed
LOC_Os01g10170	NA	NA	1.39205	0.780566	NA	NA	NA	NA	expressed protein
LOC_Os01g10180	-1.63046	0.744016	1.34092	0.204374	-0.424051	0.0866894	-1.80538	2.82366e-05	avr9/Cf-9 rapidly elicited protein 146, putative, expressed
LOC_Os01g10195	2.33306	0.245658	0.946069	0.547045	1.22759	0.606163	0.593334	0.540183	expressed protein
LOC_Os01g10200	NA	NA	NA	NA	NA	NA	NA	NA	hypothetical protein
LOC_Os01g10210	-1.14165	1.4294e-21	-0.61389	0.000189851	-0.53405	0.516425	0.980326	0.0302736	lachrymatory factor synthase, putative, expressed
LOC_Os01g10230	0.615999	0.642934	3.11688	1.07152e-07	1.80077	0.137971	2.07596	0.242105	lachrymatory factor synthase, putative, expressed
LOC_Os01g10240	NA	NA	2.69624	0.0229527	NA	NA	-2.94931	0.507568	urate anion exchanger, putative, expressed
LOC_Os01g10250	0.942808	3.22085e-33	0.306399	0.00902589	1.15056	2.98663e-17	1.03687	1.38371e-16	hydrolase, alpha/beta fold family domain containing protein, expressed
LOC_Os01g10260	-1.59265	0.205014	-4.08417	0.107076	NA	NA	NA	NA	expressed protein
LOC_Os01g10270	NA	NA	NA	NA	NA	NA	NA	NA	expressed protein
LOC_Os01g10280	-0.0352942	0.718521	0.198642	0.051769	-0.593632	1.15992e-05	-0.783849	1.02492e-14	phosphoribosylaminoimidazole carboxylase, chloroplast precursor, putative, expressed
LOC_Os01g10290	0.0953006	0.299018	-0.0431275	0.675531	-0.0117004	0.92405	0.228586	0.034683	autophagy-related protein 3, putative, expressed
LOC_Os01g10300	1.11971	0.00816833	-0.162463	0.788853	1.78074	0.00158982	1.26329	0.019137	expressed protein
LOC_Os01g10310	-0.19407	0.968989	NA	NA	-3.95723	0.134405	NA	NA	expressed protein
LOC_Os01g10320	-0.27446	0.620046	0.651349	0.0369142	0.261089	0.0278048	-0.3604	0.00549551	class III HD-Zip protein 8, putative, expressed
LOC_Os01g10340	0.226119	0.438116	-0.284373	0.173572	-0.805502	0.000327379	1.11899	9.62159e-07	expressed protein
LOC_Os01g10350	-0.661448	1.66552e-06	-0.117337	0.421737	-0.167824	0.283892	0.0769876	0.642883	MPPN domain containing protein, expressed
LOC_Os01g10370	0.160193	0.843157	2.00882	2.11718e-11	0.265185	0.677548	0.850082	0.146748	AP2 domain containing protein, expressed
LOC_Os01g10380	1.24155	0.546296	-0.384692	0.844528	-3.44356	0.264925	-4.1719	0.144039	transposon protein, putative, CACTA, En/Spm sub-class, expressed
LOC_Os01g10390	1.27417	0.79871	3.39286	0.290632	NA	NA	NA	NA	transposon protein, putative, CACTA, En/Spm sub-class, expressed
LOC_Os01g10400	-0.355241	1.0308e-43	1.02412	8.03481e-48	0.0765473	0.2275	-0.607006	4.72336e-28	expressed protein
LOC_Os01g10410	NA	NA	NA	NA	NA	NA	NA	NA	transposon protein, putative, unclassified
LOC_Os01g10420	NA	NA	NA	NA	NA	NA	NA	NA	expressed protein
LOC_Os01g10430	-0.193556	0.0388546	-0.340004	0.000115112	0.115389	0.301599	0.0100879	0.908984	protein kinase family protein, putative, expressed
LOC_Os01g10440	0.773845	0.0390958	2.26434	8.89402e-17	0.869508	0.0768453	0.891781	0.135864	xylosyltransferase, putative, expressed
LOC_Os01g10450	0.86274	1.47172e-22	0.176559	0.198005	0.792401	5.85584e-14	0.433402	0.000206977	protein kinase domain containing protein, expressed
LOC_Os01g10460	2.28052	0.641109	3.85232	0.000406245	1.80788	0.651061	1.66703	0.660728	expressed protein
LOC_Os01g10470	NA	NA	2.74815	0.238073	-0.642762	0.897646	NA	NA	RALFL17 - Rapid ALkalinization Factor RALF family protein precursor, expressed
LOC_Os01g10480	NA	NA	NA	NA	NA	NA	NA	NA	plastocyanin-like domain containing protein, putative, expressed
LOC_Os01g10490	NA	NA	1.41396	2.54731e-05	3.83425	0.289973	-1.3653	0.78469	keratin, type I cytoskeletal 9, putative, expressed
LOC_Os01g10504	-2.45516	0.000653479	-1.58749	0.00242509	-0.342305	0.846097	5.2082	0.00192765	OsMADS3 - MADS-box family gene with MIKCc type-box, expressed
LOC_Os01g10520	-0.307728	0.523566	3.39861	3.72385e-14	1.90789	7.13225e-09	1.97201	3.13197e-08	expressed protein
LOC_Os01g10530	0.153558	0.100698	-0.381723	0.00215818	0.906679	5.17998e-14	-0.183314	0.0439637	expressed protein
LOC_Os01g10550	NA	NA	1.52869	0.591059	NA	NA	NA	NA	DEFL35 - Defensin and Defensin-like DEFL family, expressed
LOC_Os01g10560	NA	NA	NA	NA	NA	NA	NA	NA	transposon protein, putative, unclassified
LOC_Os01g10580	0.200805	0.400659	0.714897	0.000480712	0.687257	0.278671	0.441401	0.265077	B-box zinc finger family protein, putative, expressed
LOC_Os01g10590	-3.98941	3.16081e-05	-0.316697	0.848252	NA	NA	-1.92065	0.546782	osFTL8 FT-Like8 homologous to Flowering Locus T gene; contains Pfam profile PF01161: Phosphatidylethanolamine-binding protein, expressed
LOC_Os01g10600	0.885899	0.250813	2.07731	0.0230893	-0.517789	0.750854	0.565738	0.7485	aquaporin protein, putative, expressed
LOC_Os01g10610	0.167056	0.00746041	0.280594	5.45113e-06	0.245686	0.0219313	0.407529	1.97559e-05	BES1/BZR1 homolog protein, putative, expressed
LOC_Os01g10630	-0.0681268	0.861309	0.26453	0.435992	0.140239	0.74413	0.454276	0.27934	expressed protein
LOC_Os01g10640	-0.801379	0.314728	1.13678	0.0903643	2.80889	0.353303	4.10744	0.169389	expressed protein
LOC_Os01g10650	NA	NA	NA	NA	NA	NA	NA	NA	hypothetical protein
LOC_Os01g10660	-0.280131	0.796498	3.64796	4.53675e-06	5.70295	0.00638571	0.885859	0.631147	expressed protein
LOC_Os01g10670	NA	NA	NA	NA	NA	NA	NA	NA	expressed protein
LOC_Os01g10680	0.309735	0.499853	0.117774	0.812476	0.512217	0.412539	0.752372	0.258876	GIL1, putative, expressed
LOC_Os01g10690	-0.303194	0.201447	0.418654	0.0688216	-0.674471	0.00201013	0.914305	0.000381683	POLD3 - Putative DNA polymerase delta complex subunit, expressed
LOC_Os01g10700	0.567678	0.479007	2.33749	0.054167	-1.57429	0.0161834	-2.50561	0.0640134	D-mannose binding lectin family protein, expressed
LOC_Os01g10710	1.16608	0.228185	-0.435709	0.702037	-2.48166	0.0242564	-4.53247	0.0781188	receptor-like protein kinase, putative, expressed
LOC_Os01g10720	4.06792	0.204257	-2.48863	0.548068	-0.636835	0.898593	NA	NA	retrotransposon protein, putative, unclassified, expressed
LOC_Os01g10740	NA	NA	NA	NA	NA	NA	NA	NA	expressed protein
LOC_Os01g10750	NA	NA	NA	NA	NA	NA	NA	NA	expressed protein
LOC_Os01g10760	NA	NA	NA	NA	NA	NA	NA	NA	expressed protein
LOC_Os01g10770	-0.150034	0.968698	2.97502	0.365686	NA	NA	-2.3616	0.629305	expressed protein
LOC_Os01g10780	1.27417	0.79871	NA	NA	NA	NA	NA	NA	expressed protein
LOC_Os01g10790	0.0381346	0.814755	-0.0811839	0.589264	-0.0487291	0.774875	-0.607144	0.000126593	WD domain, G-beta repeat domain containing protein, expressed
LOC_Os01g10800	-0.638793	7.90517e-07	-0.459505	0.000807787	-0.418439	0.0665931	-0.555226	0.0056553	pentatricopeptide, putative, expressed
LOC_Os01g10810	-0.0318017	0.929442	-1.44372	0.000225126	NA	NA	NA	NA	rho termination factor, N-terminal domain containing protein, expressed
LOC_Os01g10820	-0.144397	0.194284	-0.490645	5.87021e-10	-1.09408	3.68262e-45	-0.610961	4.63583e-15	ribosomal protein L5, putative, expressed
LOC_Os01g10830	-0.113498	0.97613	-2.50453	0.543515	0.481792	0.732103	-1.50762	0.43321	carnitine racemase like protein, putative, expressed
LOC_Os01g10840	0.286642	0.000311721	-0.732957	2.00953e-24	-0.24175	0.00174626	-0.313776	9.08258e-06	CGMC_GSK.2 - CGMC includes CDA, MAPK, GSK3, and CLKC kinases, expressed
LOC_Os01g10850	NA	NA	-6.45007	0.000139939	-0.636835	0.898593	3.52162	0.337204	peroxidase precursor, putative, expressed
LOC_Os01g10860	0.172627	0.535698	0.385449	0.122528	-0.598323	0.0559142	0.143348	0.559709	expressed protein
LOC_Os01g10870	NA	NA	3.70986	0.172884	NA	NA	NA	NA	CAMK_KIN1/SNF1/Nim1_like.7 - CAMK includes calcium/calmodulin depedent protein kinases, expressed
LOC_Os01g10880	-2.50779	0.379799	-1.50313	0.763533	3.83425	0.289973	-2.94648	0.544069	expressed protein
LOC_Os01g10890	0.191138	0.17289	-0.913492	0.000263249	0.607896	0.293642	0.0411434	0.90937	CAMK_KIN1/SNF1/Nim1_like.8 - CAMK includes calcium/calmodulin depedent protein kinases, expressed
LOC_Os01g10900	1.30281	0.125057	0.374256	0.407564	2.40034	0.309011	5.52165	0.00626383	MRH1, putative, expressed
LOC_Os01g10910	NA	NA	2.00199	0.0607054	-2.22164	0.647361	0.0757777	0.974651	transposon protein, putative, unclassified, expressed
LOC_Os01g10920	-0.284419	0.842842	2.3846	0.570205	-1.06714	0.562364	-1.51002	0.568857	peptide-N4-asparagine amidase A, putative, expressed
LOC_Os01g10930	1.98691	0.165655	0.519171	0.157374	-1.55248	0.0153319	7.47578	2.19808e-06	peptide-N4-asparagine amidase A, putative, expressed
LOC_Os01g10940	NA	NA	NA	NA	NA	NA	NA	NA	S-adenosylmethionine synthetase 2, putative, expressed
LOC_Os01g10950	0.890368	0.0792485	-1.62909	7.64037e-05	-5.63624	0.0019287	0.0779136	0.958402	peptide-N4-asparagine amidase A, putative, expressed
LOC_Os01g10960	4.59865	0.0592686	NA	NA	NA	NA	NA	NA	peptide-N4-asparagine amidase A, putative, expressed
LOC_Os01g10970	NA	NA	5.09011	0.0120859	4.82931	0.0627349	NA	NA	auxin-induced protein 5NG4, putative, expressed
LOC_Os01g10980	NA	NA	-4.08417	0.107076	-1.64386	0.736842	NA	NA	auxin-induced protein 5NG4, putative, expressed
LOC_Os01g10990	-0.47179	0.547943	-0.686865	0.593278	4.24679	0.172918	NA	NA	integral membrane protein DUF6 containing protein, expressed
LOC_Os01g11000	NA	NA	NA	NA	NA	NA	NA	NA	transposon protein, putative, unclassified, expressed
LOC_Os01g11010	1.29572	0.795319	1.85473	0.169657	-5.92408	0.000595534	4.51881	0.347683	peptide-N4-asparagine amidase A, putative, expressed
LOC_Os01g11020	NA	NA	NA	NA	NA	NA	NA	NA	expressed protein
LOC_Os01g11040	0.194518	0.00093424	-0.432464	5.47716e-14	0.0777226	0.319721	0.00682581	0.911493	SCAR-like protein 2, putative, expressed
LOC_Os01g11054	0.0287082	0.738441	-0.879269	1.15919e-14	0.465416	0.0286752	0.0888803	0.649768	phosphoenolpyruvate carboxylase, putative, expressed
LOC_Os01g11070	-0.167223	0.042144	-0.179806	0.0330246	-0.0517823	0.614947	-0.288526	0.000520691	Alg9-like mannosyltransferase protein, putative, expressed
LOC_Os01g11080	NA	NA	-1.49392	0.764969	NA	NA	NA	NA	transposable element protein, putative, containing Pfam profile: PF03732, Retrotrans_gag, expressed
LOC_Os01g11110	0.221162	0.142272	-0.160717	0.164364	-0.187516	0.214181	0.2113	0.10374	14-3-3 protein, putative, expressed
LOC_Os01g11120	0.316637	0.0171891	-0.129029	0.313004	-0.299967	0.00656863	0.197933	0.0988112	CID11, putative, expressed
LOC_Os01g11130	0.415566	0.635938	1.22583	0.0022735	-1.47043	0.0138434	-1.46301	2.35861e-24	RNA recognition motif containing protein, putative, expressed
LOC_Os01g11140	-0.210396	0.94373	2.04525	0.0360845	-2.63294	0.566909	NA	NA	retrotransposon protein, putative, unclassified, expressed
LOC_Os01g11150	-1.12447	0.263058	0.683175	0.725391	NA	NA	NA	NA	gibberellin 2-beta-dioxygenase, putative, expressed
LOC_Os01g11160	-0.329776	0.527702	1.50126	0.00413254	0.581926	0.718589	-0.0557317	0.970239	amino acid permease family protein, putative, expressed
LOC_Os01g11170	2.85884	0.537359	2.26626	0.0668427	NA	NA	3.10393	0.514702	expressed protein
LOC_Os01g11190	NA	NA	1.38733	0.781305	NA	NA	NA	NA	expressed protein
LOC_Os01g11200	NA	NA	NA	NA	NA	NA	NA	NA	transforming protein myb, putative, expressed
LOC_Os01g11210	-2.57251	0.599188	-0.196886	0.772885	-1.44012	0.296449	4.3308	0.126598	expressed protein
LOC_Os01g11220	NA	NA	2.87944	1.36464e-05	3.82922	0.291541	NA	NA	hydrolase, acting on carbon-nitrogen, putative, expressed
LOC_Os01g11230	-1.79311	1.46238e-11	-0.203693	0.418352	1.02176	0.178021	0.558777	0.165611	SOUL heme-binding protein, putative, expressed
LOC_Os01g11240	-0.747187	1.05228e-19	-0.04452	0.709795	-5.18366	3.79688e-20	1.30122	0.161736	DUF538 domain containing protein, putative, expressed
LOC_Os01g11250	1.14961	5.62602e-06	0.773875	0.0113155	1.10546	0.0356968	0.376622	0.47625	potassium channel KAT1, putative, expressed
LOC_Os01g11260	0.907936	0.0635027	0.441194	0.283405	0.678287	0.00945636	1.3627	4.70099e-08	phospho-N-acetylmuramoyl-pentapeptide-transferase, putative, expressed
LOC_Os01g11270	3.27063	0.403905	-4.08962	0.13927	NA	NA	NA	NA	cytochrome P450, putative, expressed
LOC_Os01g11280	3.86552	0.211941	3.90194	0.00371887	4.24679	0.172918	NA	NA	cytochrome P450, putative, expressed
LOC_Os01g11300	NA	NA	NA	NA	-1.63319	0.738527	1.39979	0.580057	cytochrome P450, putative, expressed
LOC_Os01g11310	NA	NA	NA	NA	NA	NA	NA	NA	transposon protein, putative, Pong sub-class, expressed
LOC_Os01g11320	NA	NA	NA	NA	NA	NA	NA	NA	transposon protein, putative, Pong sub-class
LOC_Os01g11330	0.832567	0.854616	0.496903	0.583022	2.37865	0.484535	NA	NA	retrotransposon protein, putative, unclassified, expressed
LOC_Os01g11340	-0.796863	0.0111913	0.220056	0.359083	-0.60046	0.189174	1.95732	9.82164e-06	cytochrome P450, putative, expressed
LOC_Os01g11350	-0.192611	0.735083	1.92007	1.48021e-09	0.369876	0.666413	0.912056	0.202627	bZIP transcription factor domain containing protein, expressed
LOC_Os01g11360	-1.5945	0.749594	-2.86034	0.0263252	-1.1859	0.736546	-1.24255	0.606521	expressed protein
LOC_Os01g11370	0.612719	5.64137e-10	-0.3251	0.00152138	0.658024	1.99684e-07	0.248038	0.0138418	ATP-dependent RNA helicase, putative, expressed
LOC_Os01g11390	NA	NA	-0.060547	0.982408	NA	NA	NA	NA	expressed protein
LOC_Os01g11400	2.17113	0.179285	1.88295	0.0814522	0.809047	0.50937	-1.03605	0.267807	hypothetical protein
LOC_Os01g11414	0.82909	4.98398e-22	0.125023	0.0595894	0.41598	7.62771e-14	0.391316	3.84676e-16	sodium/calcium exchanger protein, putative, expressed
LOC_Os01g11430	0.0999514	0.879212	3.58917	5.81599e-09	1.2584	0.0549598	5.22152	0.0158925	expressed protein
LOC_Os01g11450	2.28052	0.641109	NA	NA	NA	NA	NA	NA	retrotransposon protein, putative, Ty1-copia subclass, expressed
LOC_Os01g11460	3.38921	0.046712	2.37719	0.000450783	-0.190297	0.89546	1.16711	0.319648	zinc finger, C3HC4 type domain containing protein, expressed
LOC_Os01g11470	NA	NA	NA	NA	NA	NA	NA	NA	expressed protein
LOC_Os01g11480	3.26033	0.451375	-5.66655	0.00232043	NA	NA	NA	NA	zinc finger, C3HC4 type domain containing protein, expressed
LOC_Os01g11490	NA	NA	NA	NA	NA	NA	NA	NA	zinc finger, C3HC4 type domain containing protein, expressed
LOC_Os01g11500	1.29572	0.795319	NA	NA	NA	NA	NA	NA	zinc finger, C3HC4 type domain containing protein, expressed
LOC_Os01g11510	NA	NA	NA	NA	NA	NA	NA	NA	OsMADS91 - MADS-box family gene with M-beta type-box, expressed
LOC_Os01g11520	0.181124	0.46942	0.725995	0.0101499	-1.58336	0.0242133	1.15177	0.0258916	RING-H2 finger protein, putative, expressed
LOC_Os01g11550	2.62977	0.0605829	-8.47426	1.77055e-08	-2.00682	0.272004	-4.36368	0.102098	TCP family transcription factor, putative, expressed
LOC_Os01g11570	0.561361	1.31087e-11	0.417239	1.72429e-17	1.13081	2.82039e-25	0.903895	3.84851e-25	GDSL-like lipase/acylhydrolase, putative, expressed
LOC_Os01g11580	0.0169277	0.850922	-0.122835	0.206649	0.254384	0.0251783	0.17042	0.0593002	bromodomain containing protein, expressed
LOC_Os01g11590	0.316994	0.0123059	-0.740833	3.973e-09	0.21122	0.476678	0.141742	0.500011	uncharacterized protein HI0077, putative, expressed
LOC_Os01g11600	0.159067	0.694679	1.01611	0.000224018	-1.51879	0.256078	2.19961	0.000146045	expressed protein
LOC_Os01g11620	1.05855	0.00659679	0.651425	8.60261e-07	-0.477152	0.699097	6.22265	0.000520002	GDSL-like lipase/acylhydrolase, putative, expressed
LOC_Os01g11640	NA	NA	NA	NA	NA	NA	NA	NA	expressed protein
LOC_Os01g11650	-0.0718273	0.54788	0.873791	2.09495e-09	0.505099	0.000867459	1.71958	1.81515e-29	GDSL-like lipase/acylhydrolase, putative, expressed
LOC_Os01g11660	-4.19018	0.152834	1.23745	2.11386e-05	-0.770438	0.842521	-0.0772524	0.84053	GDSL-like lipase/acylhydrolase, putative, expressed
LOC_Os01g11670	NA	NA	0.653394	0.538153	NA	NA	1.52079	0.760884	OsSCP2 - Putative Serine Carboxypeptidase homologue, expressed
LOC_Os01g11680	NA	NA	3.7148	0.211599	NA	NA	NA	NA	transposon protein, putative, unclassified, expressed
LOC_Os01g11690	NA	NA	NA	NA	NA	NA	NA	NA	expressed protein
LOC_Os01g11700	NA	NA	1.7056	0.00125514	NA	NA	-1.50472	0.530807	GDSL-like lipase/acylhydrolase, putative, expressed
LOC_Os01g11704	1.29572	0.795319	-0.793284	0.677245	2.24424	0.653351	0.0812934	0.981248	hypothetical protein
LOC_Os01g11710	2.41051	0.190491	-2.89236	7.66469e-06	0.391209	0.863007	-2.94792	0.508011	GDSL-like lipase/acylhydrolase, putative, expressed
LOC_Os01g11720	NA	NA	5.19495	0.00919556	NA	NA	NA	NA	transposable element protein, putative, containing Pfam profile: PF03004, Transposase_24, expressed
LOC_Os01g11730	2.85884	0.537359	2.75398	0.0821478	-4.44666	0.0503693	1.5236	0.760447	GDSL-like lipase/acylhydrolase, putative, expressed
LOC_Os01g11740	2.1717	0.458261	NA	NA	NA	NA	NA	NA	GDSL-like lipase/acylhydrolase, putative, expressed
LOC_Os01g11750	1.8504	0.172494	1.32492	0.165266	-0.932596	0.450535	-0.921465	0.442765	GDSL-like lipase/acylhydrolase, putative, expressed
LOC_Os01g11760	NA	NA	2.38872	0.535953	-2.55032	1.81904e-05	1.3095	0.0305818	GDSL-like lipase/acylhydrolase, putative, expressed
LOC_Os01g11770	1.29572	0.795319	NA	NA	NA	NA	NA	NA	expressed protein
LOC_Os01g11780	NA	NA	-3.49661	0.229071	-0.642762	0.897646	-2.3616	0.629305	expressed protein
LOC_Os01g11790	NA	NA	NA	NA	-1.55934	0.427361	4.84407	0.0419783	GDSL-like lipase/acylhydrolase, putative, expressed
LOC_Os01g11800	NA	NA	3.97504	0.121018	NA	NA	NA	NA	retrotransposon protein, putative, unclassified, expressed
LOC_Os01g11810	-1.38811	0.0251401	-1.39442	0.00863654	-1.56764	0.010806	-1.19745	0.0216313	powdery mildew resistant protein 5, putative, expressed
LOC_Os01g11820	3.26033	0.451375	4.38672	0.0624961	NA	NA	3.52162	0.337204	expressed protein
LOC_Os01g11830	NA	NA	NA	NA	2.24424	0.653351	NA	NA	oryzain alpha chain precursor, putative, expressed
LOC_Os01g11840	NA	NA	NA	NA	NA	NA	NA	NA	xylem cysteine proteinase 2 precursor, putative, expressed
LOC_Os01g11850	NA	NA	4.19319	0.09269	NA	NA	-1.36303	0.785046	expressed protein
LOC_Os01g11860	2.23404	0.147184	1.53073	0.124043	-3.21795	0.383954	NA	NA	DJ-1 family protein, putative, expressed
LOC_Os01g11870	2.8854	0.552359	2.88281	0.00161422	-2.96597	0.463856	3.24852	0.0426724	expressed protein
LOC_Os01g11880	0.29956	0.0133326	0.171134	0.154277	0.00371703	0.984756	-0.0787809	0.687591	DJ-1 family protein, putative, expressed
LOC_Os01g11900	-0.092216	0.0103487	-0.0927162	0.0413748	-0.189174	0.00319182	0.0395682	0.503494	hhH-GPD superfamily base excision DNA repair protein, expressed
LOC_Os01g11910	-0.673052	0.00167796	-0.153874	0.440251	-0.414734	4.25388e-06	-0.402171	1.38412e-07	basic helix-loop-helix, putative, expressed
LOC_Os01g11920	1.19818	0.00854755	-2.05019	4.08662e-12	-0.572379	0.0284814	2.33327	3.43631e-08	retrotransposon protein, putative, unclassified, expressed
LOC_Os01g11940	0.92396	0.198981	4.7131	0.0335416	NA	NA	-2.3616	0.629305	osFTL1 FT-Like1 homologous to Flowering Locus T gene; contains Pfam profile PF01161: Phosphatidylethanolamine-binding protein, expressed
LOC_Os01g11946	0.0308864	0.652435	-0.525264	5.5576e-09	-0.0302406	0.866703	-0.422659	0.0012976	ABC transporter, ATP-binding protein, putative, expressed
LOC_Os01g11952	-0.392504	0.000383778	0.110197	0.410369	0.229454	0.195411	-0.080087	0.601143	histone-lysine N-methyltransferase ATX5, putative, expressed
LOC_Os01g11960	0.0445219	0.752027	-0.304227	0.0459384	-0.0040106	0.986707	-0.0341732	0.870573	histone-lysine N-methyltransferase ATX5, putative, expressed
LOC_Os01g11970	-2.57251	0.599188	1.11993	0.503563	NA	NA	NA	NA	expressed protein
LOC_Os01g11980	-0.107113	0.682746	-0.156443	0.600484	0.723284	0.00377744	0.0791201	0.727298	SFT2, putative, expressed
LOC_Os01g11990	1.08119	0.333008	-5.49468	0.00412736	-1.19586	0.566172	-1.24582	0.397569	expressed protein
LOC_Os01g12000	1.65664	0.00750996	-1.5798	0.12369	-0.12373	0.242732	-1.56096	2.23177e-76	expressed protein
LOC_Os01g12010	NA	NA	NA	NA	NA	NA	NA	NA	hypothetical protein
LOC_Os01g12020	NA	NA	NA	NA	NA	NA	NA	NA	LTPL18 - Protease inhibitor/seed storage/LTP family protein precursor, expressed
LOC_Os01g12030	NA	NA	NA	NA	NA	NA	NA	NA	endoglucanase precursor, putative, expressed
LOC_Os01g12040	NA	NA	-1.50313	0.763533	0.797378	0.873202	-1.36303	0.785046	transposon protein, putative, unclassified, expressed
LOC_Os01g12060	NA	NA	0.495478	0.377757	NA	NA	-0.333984	0.802568	expressed protein
LOC_Os01g12070	NA	NA	3.40481	0.0170178	-1.91609	0.0562346	5.69131	0.00358386	endoglucanase precursor, putative, expressed
LOC_Os01g12080	-0.154356	0.000757102	-0.551399	5.18839e-17	0.782633	1.25449e-05	0.11226	0.346119	plant-specific domain TIGR01589 family protein, putative, expressed
LOC_Os01g12090	-0.174314	0.422281	-0.117143	0.605979	-0.497079	0.0420256	-0.00162872	0.994784	ribosomal protein S6 family protein, putative, expressed
LOC_Os01g12100	-0.466343	0.147212	0.170265	0.585438	0.917021	0.000202764	0.787921	0.00053198	expressed protein
LOC_Os01g12110	NA	NA	3.38873	0.249533	-2.00985	0.276503	-0.0735815	0.935956	expressed protein
LOC_Os01g12120	NA	NA	1.39205	0.780566	-2.63578	0.526819	NA	NA	expressed protein
LOC_Os01g12130	-0.919503	0.164983	NA	NA	-0.806298	0.000219422	-1.5644	0.14184	nodulin MtN3 family protein, putative, expressed
LOC_Os01g12140	NA	NA	NA	NA	NA	NA	NA	NA	expressed protein
LOC_Os01g12150	NA	NA	NA	NA	2.25284	0.65207	NA	NA	expressed protein
LOC_Os01g12160	-0.380296	0.00571554	-0.409788	0.00371317	-1.09154	0.000660013	-1.3115	1.42934e-10	OsGH3.3 - Probable indole-3-acetic acid-amido synthetase, expressed
LOC_Os01g12170	1.27417	0.79871	1.05996	0.402747	-0.78099	0.839997	NA	NA	retrotransposon protein, putative, unclassified, expressed
LOC_Os01g12180	-0.421922	0.0189779	-0.271055	0.10563	0.0244682	0.872928	-0.216932	0.0853071	expressed protein
LOC_Os01g12190	1.08377	0.0256663	1.29248	0.000675591	-3.63583	0.210669	2.07828	0.508642	expressed protein
LOC_Os01g12200	-0.109579	0.314247	-0.271745	0.00813478	0.12184	0.493926	0.117762	0.421769	expressed protein
LOC_Os01g12210	0.498371	0.396219	-0.0528084	0.946501	3.80863	0.0861571	4.104	0.214043	aluminum-activated malate transporter, putative, expressed
LOC_Os01g12220	-0.545029	0.00173399	-1.1382	6.69243e-05	-2.22164	0.647361	-0.612323	0.533692	uncharacterized protein family UPF0016 domain containing protein, expressed
LOC_Os01g12230	0.531254	0.505415	-1.05334	0.235322	-1.78097	0.526223	-1.37867	0.397221	peptidase C45, acyl-coenzyme A/6-aminopenicillanic acid acyl-transferase, putative, expressed
LOC_Os01g12240	-0.593673	0.584108	2.34095	0.00103312	0.797378	0.873202	3.58214	0.00251514	hypothetical protein
LOC_Os01g12250	-4.78565	0.0493955	0.738086	0.100987	-2.41304	0.0758252	-0.122868	0.885328	expressed protein
LOC_Os01g12260	-0.258772	0.214082	-0.328663	0.0653575	-1.16646	3.06672e-08	0.360621	0.0770691	vacuolar ATP synthase subunit E, putative, expressed
LOC_Os01g12270	-0.794293	0.000897664	-0.546154	0.00705707	-1.83755	3.38192e-09	-1.31778	1.20634e-07	expressed protein
LOC_Os01g12280	-0.687846	7.67841e-14	-0.907724	5.78888e-21	-0.465598	0.000348219	-0.114628	0.35455	hAT dimerisation domain-containing protein, putative, expressed
LOC_Os01g12290	0.216956	0.371521	-5.19406	0.010224	-0.384718	0.185654	-0.244024	0.906094	S-locus lectin protein kinase family protein, putative, expressed
LOC_Os01g12304	-0.160161	0.58065	-0.0146518	0.962275	-0.873059	0.0104046	-0.295152	0.263336	esterase, putative, expressed
LOC_Os01g12310	NA	NA	NA	NA	NA	NA	NA	NA	histone deacetylase 19, putative, expressed
LOC_Os01g12320	-0.188701	0.158971	1.07313	0.250601	-0.274129	0.383385	1.84412	0.153101	GDSL-like lipase/acylhydrolase, putative, expressed
LOC_Os01g12330	NA	NA	-0.850423	0.0576667	-0.642762	0.897646	0.948682	0.121041	expressed protein
LOC_Os01g12340	3.26033	0.451375	-1.5002	0.0841994	-2.22164	0.647361	0.235166	0.721853	retrotransposon protein, putative, unclassified, expressed
LOC_Os01g12350	NA	NA	NA	NA	NA	NA	NA	NA	retrotransposon protein, putative, unclassified, expressed
LOC_Os01g12360	NA	NA	NA	NA	NA	NA	NA	NA	retrotransposon protein, putative, unclassified, expressed
LOC_Os01g12374	2.85884	0.537359	NA	NA	2.24424	0.653351	NA	NA	expressed protein
LOC_Os01g12381	0.863965	0.695837	1.94097	0.46414	0.0714334	0.952677	2.44166	0.00959444	GDSL-like lipase/acylhydrolase, putative, expressed
LOC_Os01g12390	0.108408	0.538134	-0.804983	1.78476e-06	-0.264066	0.126516	0.72392	1.92497e-05	inactive receptor kinase At2g26730 precursor, putative, expressed
LOC_Os01g12400	0.526854	0.000164636	-0.578703	1.02383e-13	1.43306	1.75331e-06	-0.402453	0.0447114	S-locus lectin protein kinase family protein, putative, expressed
LOC_Os01g12410	-1.19301	0.000452593	0.364528	0.248048	0.756577	0.00169849	0.166357	0.457372	receptor-like protein kinase, putative, expressed
LOC_Os01g12420	0.227388	0.473472	0.940755	0.00035744	-0.062462	0.621155	0.251939	0.0876159	receptor-like protein kinase, putative, expressed
LOC_Os01g12430	0.956212	0.0127178	0.168544	0.543737	-1.22791	0.00852338	-1.11316	1.62098e-10	receptor-like protein kinase, putative, expressed
LOC_Os01g12440	1.30784	0.0148425	0.496797	0.11844	-1.57226	0.0138541	0.949084	0.11004	AP2 domain containing protein, expressed
LOC_Os01g12460	-2.13572	0.531618	-0.440215	0.647089	0.956288	0.45613	5.60926	0.0047064	expressed protein
LOC_Os01g12464	1.32866	0.0795576	-1.548	0.0105786	0.0138553	0.992058	0.367276	0.701603	CHCH domain containing protein, expressed
LOC_Os01g12470	-0.188941	0.259054	0.240992	0.203318	0.570415	0.014059	0.242689	0.239301	mitochondrial carrier protein, putative, expressed
LOC_Os01g12480	-0.206743	0.136283	0.03582	0.780457	0.209296	0.179741	-0.240312	0.079809	expressed protein
LOC_Os01g12490	-0.339435	0.348141	1.68233	6.49109e-09	1.05941	0.00315405	1.06068	0.042085	flavin monooxygenase, putative, expressed
LOC_Os01g12500	NA	NA	NA	NA	NA	NA	NA	NA	expressed protein
LOC_Os01g12510	NA	NA	-2.48863	0.548068	NA	NA	NA	NA	expressed protein
LOC_Os01g12520	-2.14359	0.0831947	1.82595	0.25788	-1.63319	0.738527	NA	NA	mitochondrial carrier protein, putative, expressed
LOC_Os01g12530	-0.208751	0.000558356	-0.0773954	0.31502	0.154263	0.0970903	-0.273094	0.000564311	smr domain containing protein, expressed
LOC_Os01g12540	-0.210179	0.138783	-0.0138767	0.910249	-0.275171	0.0421532	-0.38475	0.000228249	GTPase of unknown function domain containing protein, putative, expressed
LOC_Os01g12550	0.0589754	0.571587	-0.0896739	0.732401	0.534669	0.000404455	-0.339057	0.0101164	expressed protein
LOC_Os01g12560	-0.111888	0.490714	-0.14378	0.301745	-0.302052	0.0050077	-1.21939	4.58819e-27	3-methyl-2-oxobutanoate hydroxymethyltransferase, putative, expressed
LOC_Os01g12570	NA	NA	4.70823	0.0338638	3.23894	0.507987	3.5242	0.384133	3-methyl-2-oxobutanoate hydroxymethyltransferase, putative, expressed
LOC_Os01g12580	NA	NA	2.97502	0.365686	NA	NA	NA	NA	late embryogenesis abundant protein, putative, expressed
LOC_Os01g12590	NA	NA	NA	NA	NA	NA	NA	NA	retrotransposon protein, putative, unclassified, expressed
LOC_Os01g12600	NA	NA	NA	NA	NA	NA	NA	NA	retrotransposon protein, putative, unclassified, expressed
LOC_Os01g12610	NA	NA	NA	NA	NA	NA	NA	NA	expressed protein
LOC_Os01g12630	NA	NA	NA	NA	NA	NA	NA	NA	retrotransposon protein, putative, unclassified
LOC_Os01g12640	-0.154781	0.934628	-2.51941	0.000349799	-4.96047	0.0139857	2.52413	0.605881	expressed protein
LOC_Os01g12650	-0.378696	0.271977	-1.68873	3.12561e-19	-1.50959	1.2856e-35	1.45987	8.95532e-22	reticulon domain containing protein, putative, expressed
LOC_Os01g12660	2.41614	0.202944	-0.153365	0.758126	1.18136	0.29909	2.56458	0.0329877	AAA-type ATPase family protein, putative, expressed
LOC_Os01g12670	-0.0537537	0.722746	-0.0743339	0.524083	-0.193918	0.286653	-0.570527	2.09224e-07	expressed protein
LOC_Os01g12680	-0.773595	0.707193	0.623699	0.556057	-1.63319	0.738527	NA	NA	C4-dicarboxylate transporter/malic acid transport protein, expressed
LOC_Os01g12690	0.224356	0.774257	-0.461496	0.393999	3.83943	0.330996	NA	NA	plant-specific domain TIGR01568 family protein, expressed
LOC_Os01g12700	NA	NA	NA	NA	NA	NA	-4.95075	0.302633	MYB family transcription factor, putative
LOC_Os01g12710	-0.24497	1.65484e-05	0.0264313	0.621396	0.0936311	0.39822	-0.477199	1.54071e-10	oxidoreductase, short chain dehydrogenase/reductase family domain containing protein, expressed
LOC_Os01g12720	0.346684	0.00023306	0.486993	2.8302e-10	-0.348296	1.91633e-07	-0.949336	1.9502e-93	protein kinase domain containing protein, expressed
LOC_Os01g12730	0.082919	0.23168	0.159381	0.0262222	0.0497297	0.571417	0.664768	5.53557e-17	ras-related protein, putative, expressed
LOC_Os01g12740	-0.869908	0.124621	0.824916	0.0737762	3.13222	0.0325494	-0.541451	0.63246	cytochrome P450, putative, expressed
LOC_Os01g12750	-0.193649	0.648962	-1.27625	0.0618617	4.25443	0.211603	-2.24316	0.440489	cytochrome P450, putative, expressed
LOC_Os01g12760	-0.00568848	0.993634	3.6494	0.00881284	1.80247	0.266224	1.49497	0.452442	cytochrome P450, putative, expressed
LOC_Os01g12770	-1.24399	9.30432e-21	-2.08224	6.1397e-48	-2.65524	2.18371e-09	-3.2452	2.37545e-35	cytochrome P450, putative, expressed
LOC_Os01g12780	NA	NA	5.19667	0.00892181	NA	NA	NA	NA	expressed protein
LOC_Os01g12790	-0.841413	0.0276533	1.22941	0.000724566	0.805993	0.871828	-2.65589	0.117146	receptor protein kinase, putative, expressed
LOC_Os01g12800	-0.351856	0.0366119	-0.103701	0.572644	-0.0232201	0.896811	-0.112338	0.502682	peroxisomal membrane protein, putative, expressed
LOC_Os01g12810	-0.668239	0.165027	0.82925	0.142829	1.11995	0.41522	-1.3943	0.170944	retrotransposon protein, putative, unclassified, expressed
LOC_Os01g12820	0.956056	0.530524	1.04588	0.0706381	1.97299	0.208761	1.98729	0.173823	harpin-induced protein, putative, expressed
LOC_Os01g12830	-0.945373	1.06393e-06	-0.809642	0.00484114	-0.362459	0.285524	0.575051	0.0639441	erythronate-4-phosphate dehydrogenase domain containing protein, expressed
LOC_Os01g12840	0.255707	0.0676302	-0.389599	0.00304443	-0.063514	0.729517	0.289085	0.0877935	expressed protein
LOC_Os01g12850	NA	NA	NA	NA	NA	NA	NA	NA	hypothetical protein
LOC_Os01g12860	-0.378299	0.330875	-1.29495	2.47623e-07	-2.04795	4.52619e-17	1.02688	0.00183614	MYB family transcription factor, putative, expressed
LOC_Os01g12870	-0.530327	6.26293e-12	-0.331547	6.498e-06	-0.113424	0.145509	-0.335745	4.04326e-07	eukaryotic translation initiation factor 3 subunit E-interacting protein, putative, expressed
LOC_Os01g12880	-0.0665692	0.0884174	-0.335239	5.91107e-16	0.0492497	0.24603	-0.367911	6.59013e-28	VHS and GAT domain containing protein, expressed
LOC_Os01g12890	-0.465006	9.18281e-05	-0.373249	0.00752176	-0.0265925	0.888396	-0.25611	0.0871027	expressed protein
LOC_Os01g12900	-0.367572	0.245059	-0.93602	0.00026349	-0.655245	0.125015	0.376734	0.367426	ras-related protein, putative, expressed
LOC_Os01g12910	-0.421849	0.423515	-0.175428	0.781997	0.352159	0.492629	-0.649243	0.289154	thioesterase family protein, putative, expressed
LOC_Os01g12920	-0.816862	0.252178	-2.37694	0.0526885	0.678052	0.55597	-0.113061	0.895915	thioesterase family protein, putative, expressed
LOC_Os01g12930	-0.187573	0.867359	0.291596	0.790722	0.467317	0.426565	1.1335	0.0110544	U-box domain containing protein, expressed
LOC_Os01g12940	NA	NA	-1.49392	0.764969	-5.15862	0.0099119	1.52079	0.760884	phosphorylase domain containing protein, putative, expressed
LOC_Os01g12950	0.374568	0.0906423	0.219344	0.241842	0.704337	0.00247775	0.369258	0.0691747	ubiquitin-conjugating enzyme, putative, expressed
LOC_Os01g12990	NA	NA	NA	NA	NA	NA	NA	NA	expressed protein
LOC_Os01g13000	0.0729664	0.75136	0.121047	0.660828	-0.796661	0.00173211	-0.697577	0.000774747	ethylene-responsive protein related, putative, expressed
LOC_Os01g13010	5.37581	0.00787644	1.88097	0.019315	1.03036	0.522514	NA	NA	expressed protein
LOC_Os01g13020	2.26098	0.644069	1.82388	0.244034	NA	NA	NA	NA	expressed protein
LOC_Os01g13024	1.83006	0.567827	5.08888	0.0119024	-0.642762	0.897646	1.66189	0.635009	expressed protein
LOC_Os01g13030	0.462834	1.91347e-22	1.1228	2.66605e-156	-0.741485	2.73078e-41	-0.0155021	0.769547	OsIAA3 - Auxin-responsive Aux/IAA gene family member, expressed
LOC_Os01g13040	NA	NA	NA	NA	-3.80786	0.162163	3.84508	0.244137	expressed protein
LOC_Os01g13050	NA	NA	NA	NA	NA	NA	NA	NA	long cell-linked locus protein, putative, expressed
LOC_Os01g13060	0.449689	2.70409e-07	0.176457	0.0948864	0.548383	3.39467e-05	0.087487	0.474409	CK1_CaseinKinase_1.1 - CK1 includes the casein kinase 1 kinases, expressed
LOC_Os01g13070	-2.48211	0.379323	-2.50453	0.543515	-3.72105	0.0480674	3.10393	0.514702	expressed protein
LOC_Os01g13080	0.226503	0.530336	-0.836847	0.0128159	-0.556377	0.0573329	-0.554758	0.0470374	60S acidic ribosomal protein, putative, expressed
LOC_Os01g13090	0.313341	0.00590447	1.13847	2.30436e-27	0.728159	4.29114e-68	0.403932	1.6867e-19	nucleic acid binding protein, putative, expressed
LOC_Os01g13100	-0.0107987	0.884534	-0.336976	2.37672e-05	0.0357328	0.679424	-0.329153	3.37361e-06	KH domain containing protein, putative, expressed
LOC_Os01g13120	-0.694055	0.209919	-1.3082	0.0519627	4.12546	0.0453141	NA	NA	aquaporin protein, putative, expressed
LOC_Os01g13130	2.84	0.247428	5.77803	2.23151e-07	0.810779	0.668139	1.0769	0.609885	aquaporin protein, putative, expressed
LOC_Os01g13140	NA	NA	-1.50313	0.763533	NA	NA	NA	NA	WD domain, G-beta repeat domain containing protein, expressed
LOC_Os01g13150	0.0764438	0.274803	-0.33911	1.73974e-05	-0.1292	0.255625	-0.297222	0.000296996	metallo-beta-lactamase family protein, putative, expressed
LOC_Os01g13160	-0.239912	2.78756e-06	0.118086	0.0391501	-0.179322	0.000841565	-0.275999	1.50514e-08	expressed protein
LOC_Os01g13170	-0.206077	0.00150043	-0.429688	2.31404e-08	-0.0622721	0.403464	-0.424843	1.15095e-10	ubiquitin-conjugating enzyme E2, putative, expressed
LOC_Os01g13180	NA	NA	NA	NA	NA	NA	NA	NA	expressed protein
LOC_Os01g13190	-0.0520406	0.434462	-0.102457	0.087803	-0.240195	0.0048	-0.251544	0.000237398	histidinol dehydrogenase, chloroplast precursor, putative, expressed
LOC_Os01g13200	0.0870088	0.108391	-0.175406	0.000186277	0.204686	9.26589e-06	-0.0923803	0.0211805	abscisic acid insensitive 8, putative, expressed
LOC_Os01g13210	-0.104763	0.0459667	0.518076	2.7859e-43	-0.203874	0.00108458	0.500204	2.75066e-18	salt stress root protein RS1, putative, expressed
LOC_Os01g13229	0.224835	0.928474	-1.32194	0.391485	-4.44282	0.00986593	-0.0531438	0.952755	cyclin-A1, putative, expressed
LOC_Os01g13250	-3.15644	0.514053	-2.05857	0.434582	NA	NA	-2.24237	0.446287	sarcoma antigen NY-SAR-91, putative, expressed
LOC_Os01g13260	-0.550809	0.0682202	-0.493207	0.100123	-0.965406	0.00608359	0.164715	0.664069	cyclin-A1, putative, expressed
LOC_Os01g13270	-0.113498	0.97613	2.7561	0.0153048	0.391209	0.863007	1.887	0.193889	AGC_PVPK_like_kin82y.4 - ACG kinases include homologs to PKA, PKG and PKC, expressed
LOC_Os01g13280	0.128818	0.651243	1.37877	7.56283e-14	0.368502	0.0200864	-0.0341274	0.823707	ubiquitin conjugating enzyme protein, putative, expressed
LOC_Os01g13285	1.56953	0.183003	1.23155	0.328471	-0.514659	0.610233	1.30269	0.340678	expressed protein
LOC_Os01g13300	-0.630315	0.0093004	0.0369428	0.909492	1.14155	0.109089	0.126844	0.809568	B3 DNA binding domain containing protein, expressed
LOC_Os01g13310	-0.19407	0.968989	5.29644	0.00678604	2.1565	0.0345425	3.24783	0.0107074	DNA topoisomerase 2, putative, expressed
LOC_Os01g13320	-0.418204	0.657985	-2.44673	0.0538628	-4.2235	0.0794597	6.10702	0.000797437	pectinesterase, putative, expressed
LOC_Os01g13330	-3.92069	0.225219	1.49217	0.0682825	4.32741	0.00147471	3.1057	0.472309	expressed protein
LOC_Os01g13350	0.0623731	0.80473	-0.195148	0.443141	-0.0885991	0.69897	-0.0817211	0.712349	25.3 kDa vesicle transport protein, putative, expressed
LOC_Os01g13340	NA	NA	3.38672	0.254371	NA	NA	NA	NA	harpin-induced protein 1 domain containing protein, expressed
LOC_Os01g13360	NA	NA	-3.08953	0.37938	3.23894	0.507987	NA	NA	phosphatidylinositol 3- and 4-kinase family protein, putative, expressed
LOC_Os01g13370	-0.00326306	0.962834	-0.219702	0.00736696	-0.253029	0.0220869	-0.369746	0.000122824	seven in absentia protein family domain containing protein, expressed
LOC_Os01g13380	NA	NA	NA	NA	NA	NA	NA	NA	hypothetical protein
LOC_Os01g13390	-0.927431	7.05546e-05	-1.22021	0.000656705	2.21939	0.227985	-2.03553	0.205239	expressed protein
LOC_Os01g13404	-0.212646	0.26063	-0.344882	0.10606	-0.0945832	0.676756	-0.0376372	0.870498	ATP binding protein, putative, expressed
LOC_Os01g13420	-0.0375141	0.751286	-0.0706029	0.482454	-0.248033	0.000427694	-0.317903	2.0957e-06	SOUL heme-binding protein, putative, expressed
LOC_Os01g13430	-0.45784	2.74955e-06	0.0395509	0.653481	-0.688093	1.66093e-16	-0.367219	1.04659e-05	importin-alpha re-exporter, putative, expressed
LOC_Os01g13440	NA	NA	NA	NA	NA	NA	NA	NA	pollen allergen Cyn d 23, putative, expressed
LOC_Os01g13450	NA	NA	NA	NA	NA	NA	NA	NA	expressed protein
LOC_Os01g13460	-0.260945	1.53671e-06	-0.0898224	0.139834	-0.249853	0.00440166	-0.092227	0.157505	helix-loop-helix DNA-binding domain containing protein, expressed
LOC_Os01g13470	-0.0679627	0.376789	0.115149	0.140616	-0.056118	0.466871	-0.283586	9.76266e-06	KH domain containing protein, putative, expressed
LOC_Os01g13480	-0.916468	0.000190705	-0.335978	0.468455	-0.198445	0.899733	-0.506226	0.597672	glutaredoxin, putative, expressed
LOC_Os01g13490	-0.574512	0.204169	1.01187	0.00185512	0.066642	0.89417	0.439032	0.375172	expressed protein
LOC_Os01g13500	NA	NA	NA	NA	NA	NA	NA	NA	expressed protein
LOC_Os01g13510	NA	NA	3.70824	0.179178	NA	NA	NA	NA	expressed protein
LOC_Os01g13520	0.30658	0.255959	1.10071	1.76946e-08	1.21028	1.86237e-46	0.743266	4.94592e-24	auxin response factor 1, putative, expressed
LOC_Os01g13530	1.45021	0.227892	-0.98857	0.000209971	-1.32785	0.00165744	0.749385	0.0382636	ABIL2, putative, expressed
LOC_Os01g13540	-0.0694128	0.0677517	-0.454884	1.9204e-16	0.538896	1.53192e-18	0.728909	1.54886e-30	NIN, putative, expressed
LOC_Os01g13550	-0.13956	0.120815	-0.866227	4.57977e-14	-0.084288	0.626852	-0.45837	0.00052917	beta-amylase, putative, expressed
LOC_Os01g13560	1.76775	0.174093	1.37581	0.0232367	-2.48135	2.4517e-18	-1.40044	9.54485e-13	membrane associated DUF588 domain containing protein, putative, expressed
LOC_Os01g13570	-0.086487	0.107327	-0.691731	8.54828e-25	1.64853	3.83279e-06	-0.746709	0.00887632	phosphoglycerate mutase, putative, expressed
LOC_Os01g13590	-1.15521	0.513442	5.0341	0.00249052	5.66128	0.000645351	3.52162	0.337204	isoflavone reductase homolog IRL, putative, expressed
LOC_Os01g13600	1.29572	0.795319	0.945259	0.778594	-1.63853	0.737683	1.52079	0.760884	nmrA-like family domain containing protein, expressed
LOC_Os01g13610	0.508895	0.381414	2.31067	0.000448402	-1.35504	0.000282443	0.939772	0.000265585	isoflavone reductase homolog IRL, putative, expressed
LOC_Os01g13620	4.09068	0.153016	-0.043453	0.988164	-1.64386	0.736842	NA	NA	retrotransposon protein, putative, unclassified, expressed
LOC_Os01g13630	-1.5945	0.749594	-2.49661	0.511848	NA	NA	NA	NA	retrotransposon protein, putative, unclassified, expressed
LOC_Os01g13640	2.85884	0.537359	3.38873	0.249533	NA	NA	NA	NA	retrotransposon, putative, centromere-specific, expressed
LOC_Os01g13650	-0.113498	0.97613	-1.63948	0.562427	NA	NA	3.1057	0.472309	retrotransposon protein, putative, unclassified, expressed
LOC_Os01g13660	-0.105955	0.720543	0.543683	0.0203628	1.12577	7.01244e-06	0.603251	0.0252752	expressed protein
LOC_Os01g13670	NA	NA	NA	NA	NA	NA	NA	NA	expressed protein
LOC_Os01g13680	NA	NA	NA	NA	NA	NA	NA	NA	expressed protein
LOC_Os01g13690	-1.02209	4.04824e-72	-2.88109	1.11179e-144	0.826339	1.18251e-05	0.420224	0.0314425	ligA, putative, expressed
LOC_Os01g13700	-0.446404	0.0435885	0.00178692	0.992746	0.104433	0.56858	-0.163701	0.387208	DNA-binding protein-related, putative, expressed
LOC_Os01g13710	3.87201	0.211704	1.52764	0.382432	3.24675	0.473852	1.5236	0.760447	transposon protein, putative, unclassified, expressed
LOC_Os01g13720	0.827997	0.429888	0.925389	0.0975684	0.550701	0.438751	0.408126	0.483399	expressed protein
LOC_Os01g13730	0.0346465	0.526131	0.251084	5.15425e-07	-0.0691267	0.183705	-0.465397	5.37323e-19	WD domain, G-beta repeat domain containing protein, expressed
LOC_Os01g13740	-0.676591	6.99714e-20	-0.798177	5.18997e-13	4.24679	0.172918	2.40167	0.220201	myb-like DNA-binding domain containing protein, expressed
LOC_Os01g13760	-0.43394	4.27886e-06	-0.701102	1.55407e-11	-0.195175	0.030859	-0.151994	0.0995333	dnaJ domain containing protein, expressed
LOC_Os01g13770	-0.0908376	0.919796	1.08738	0.0362672	-0.701581	0.583999	1.36896	0.192704	DUF250 domain containing protein, putative, expressed
LOC_Os01g13780	-1.00814	0.383707	0.320065	0.646231	NA	NA	-0.507508	0.809248	expressed protein
LOC_Os01g13800	-0.260873	1.0094e-11	-0.402525	5.23283e-25	-0.393923	9.66622e-10	-0.128193	0.0239673	receptor-like protein kinase 5 precursor, putative, expressed
LOC_Os01g13810	-3.60522	0.322368	-1.49392	0.764969	NA	NA	NA	NA	expressed protein
LOC_Os01g13820	NA	NA	-1.50313	0.763533	NA	NA	NA	NA	retrotransposon protein, putative, unclassified, expressed
LOC_Os01g13830	NA	NA	NA	NA	NA	NA	NA	NA	expressed protein
LOC_Os01g13840	NA	NA	1.39205	0.780566	NA	NA	NA	NA	PE-PGRS family protein, putative, expressed
LOC_Os01g13850	NA	NA	4.97371	0.0160595	NA	NA	NA	NA	expressed protein
LOC_Os01g13860	NA	NA	-2.49661	0.511848	NA	NA	NA	NA	expressed protein
LOC_Os01g13870	NA	NA	-4.82737	0.315194	NA	NA	NA	NA	expressed protein
LOC_Os01g13880	NA	NA	2.38872	0.535953	NA	NA	NA	NA	expressed protein
LOC_Os01g13890	NA	NA	NA	NA	NA	NA	NA	NA	retrotransposon protein, putative, unclassified, expressed
LOC_Os01g13900	NA	NA	NA	NA	NA	NA	NA	NA	retrotransposon protein, putative, unclassified, expressed
LOC_Os01g13910	NA	NA	NA	NA	-2.63852	0.523518	1.52079	0.760884	expressed protein
LOC_Os01g13920	NA	NA	NA	NA	NA	NA	NA	NA	cysteine protease, putative, expressed
LOC_Os01g13930	-0.710872	0.109073	2.48932	0.000233242	1.4924	0.05252	1.84494	0.0577967	expressed protein
LOC_Os01g13940	-0.190349	0.329943	-0.880332	9.99135e-05	0.529763	0.0325046	0.0798435	0.772109	expressed protein
LOC_Os01g13950	NA	NA	-2.49661	0.511848	3.82398	0.335924	NA	NA	OsGrx_A1 - glutaredoxin subgroup III, expressed
LOC_Os01g13960	NA	NA	NA	NA	NA	NA	NA	NA	retrotransposon protein, putative, unclassified, expressed
LOC_Os01g13970	NA	NA	NA	NA	NA	NA	NA	NA	retrotransposon protein, putative, Ty3-gypsy subclass, expressed
LOC_Os01g13980	NA	NA	NA	NA	NA	NA	NA	NA	retrotransposon protein, putative, unclassified
LOC_Os01g13990	1.29572	0.795319	NA	NA	NA	NA	NA	NA	retrotransposon protein, putative, unclassified, expressed
LOC_Os01g14000	NA	NA	3.9737	0.119613	2.24424	0.653351	NA	NA	expressed protein
LOC_Os01g14010	-1.17826	0.665802	5.92255	0.000154917	-0.196869	0.657464	-0.791402	0.0741258	ZOS1-05 - C2H2 zinc finger protein, expressed
LOC_Os01g14020	-0.0531645	0.879053	-0.758372	0.0287073	-0.853986	0.0188081	0.571738	0.0967452	expressed protein
LOC_Os01g14030	NA	NA	NA	NA	-2.95717	0.423953	NA	NA	DUF260 domain containing protein, putative, expressed
LOC_Os01g14040	-0.0546612	0.857112	-0.730298	0.0052516	0.113948	0.745908	0.733889	0.0348049	D-tyrosyl-tRNA, putative, expressed
LOC_Os01g14050	0.538398	4.50683e-18	0.1775	0.0018156	0.590047	8.87526e-31	0.35573	1.54713e-15	C2 domain containing protein, putative, expressed
LOC_Os01g14060	NA	NA	-0.861813	0.600864	NA	NA	2.52159	0.606257	expressed protein
LOC_Os01g14070	-0.00992877	0.965014	-0.0172734	0.934714	0.747091	0.00653507	1.60496	1.94255e-09	60S ribosomal protein L18a-1, putative, expressed
LOC_Os01g14080	-0.0195211	0.902925	1.17979	4.68346e-13	2.24415	2.20786e-05	2.35411	2.30595e-07	lipase class 3 family protein, putative, expressed
LOC_Os01g14090	-1.41925	3.4884e-12	-1.20896	1.05868e-07	-0.286791	0.0598377	-0.656188	2.5839e-07	kinesin motor domain containing protein, putative, expressed
LOC_Os01g14100	0.0370506	0.736834	-0.0450396	0.705484	0.529162	7.04617e-06	0.0788845	0.462364	BT1 family protein, putative, expressed
LOC_Os01g14110	-0.906852	0.287527	0.942904	0.431104	-1.04021	0.262594	1.01825	0.304877	expressed protein
LOC_Os01g14120	NA	NA	NA	NA	NA	NA	NA	NA	expressed protein
LOC_Os01g14130	-1.43429	0.0981659	0.0665108	0.902589	-2.51368	0.122943	-1.72603	0.273787	expressed protein
LOC_Os01g14140	1.84656	0.564264	-6.76069	2.83909e-10	-1.69798	5.91242e-18	3.18855	3.08538e-20	X8 domain containing protein, expressed
LOC_Os01g14160	2.26098	0.644069	3.38458	0.29285	NA	NA	2.52159	0.606257	retrotransposon, putative, centromere-specific, expressed
LOC_Os01g14170	2.26098	0.644069	2.3846	0.570205	NA	NA	1.52079	0.760884	expressed protein
LOC_Os01g14180	NA	NA	NA	NA	NA	NA	NA	NA	expressed protein
LOC_Os01g14190	NA	NA	NA	NA	NA	NA	NA	NA	transposon protein, putative, unclassified, expressed
LOC_Os01g14200	1.21427	0.779657	2.082	0.0674409	NA	NA	-3.94932	0.1977	retrotransposon protein, putative, unclassified, expressed
LOC_Os01g14210	NA	NA	NA	NA	NA	NA	NA	NA	expressed protein
LOC_Os01g14220	4.87188	0.0317962	-0.639541	0.683212	-1.64386	0.736842	0.0789864	0.970851	expressed protein
LOC_Os01g14230	NA	NA	-4.08417	0.107076	NA	NA	NA	NA	expressed protein
LOC_Os01g14240	NA	NA	NA	NA	NA	NA	NA	NA	hypothetical protein
LOC_Os01g14250	2.28052	0.641109	NA	NA	NA	NA	NA	NA	expressed protein
LOC_Os01g14260	-1.16242	0.312348	3.17764	7.11023e-25	1.80404	0.00674347	0.0796892	0.97335	transposon protein, putative, Ac/Ds sub-class
LOC_Os01g14270	-2.1828	0.295633	4.30393	3.02319e-09	2.2622	0.128296	1.52079	0.760884	OsFBX4 - F-box domain containing protein, expressed
LOC_Os01g14280	NA	NA	NA	NA	NA	NA	NA	NA	expressed protein
LOC_Os01g14290	1.27417	0.79871	1.38733	0.781305	NA	NA	NA	NA	transposon protein, putative, unclassified
LOC_Os01g14300	NA	NA	NA	NA	NA	NA	NA	NA	transposon protein, putative, CACTA, En/Spm sub-class, expressed
LOC_Os01g14310	NA	NA	1.32271	0.329889	NA	NA	NA	NA	expressed protein
LOC_Os01g14320	NA	NA	-2.49661	0.511848	NA	NA	3.10916	0.513071	expressed protein
LOC_Os01g14330	NA	NA	NA	NA	NA	NA	NA	NA	expressed protein
LOC_Os01g14340	NA	NA	NA	NA	NA	NA	NA	NA	expressed protein
LOC_Os01g14360	NA	NA	NA	NA	NA	NA	NA	NA	expressed protein
LOC_Os01g14370	0.143626	0.0132961	-0.170216	0.0147069	0.439212	1.70999e-06	0.0633134	0.400767	histone acetyltransferase HAC5, putative, expressed
LOC_Os01g14380	NA	NA	NA	NA	NA	NA	NA	NA	expressed protein
LOC_Os01g14390	NA	NA	NA	NA	NA	NA	1.52079	0.760884	expressed protein
LOC_Os01g14400	NA	NA	NA	NA	NA	NA	NA	NA	expressed protein
LOC_Os01g14410	-5.0618	0.0242306	-2.48863	0.548068	4.24679	0.172918	-0.510222	0.87804	early light-induced protein, chloroplast precursor, putative, expressed
LOC_Os01g14420	-0.185439	0.215896	-0.27375	0.11261	0.150602	0.547465	-0.412989	0.070748	RWP-RK domain-containing protein, putative, expressed
LOC_Os01g14430	-1.11593	0.805293	-1.50313	0.763533	NA	NA	3.1057	0.472309	DNA binding protein, putative, expressed
LOC_Os01g14440	-0.692835	2.41557e-29	1.16243	1.37078e-33	0.255812	0.316678	-0.287395	0.134506	WRKY1, expressed
LOC_Os01g14450	NA	NA	NA	NA	NA	NA	NA	NA	retrotransposon protein, putative, Ty3-gypsy subclass, expressed
LOC_Os01g14460	NA	NA	NA	NA	NA	NA	NA	NA	retrotransposon protein, putative, Ty3-gypsy subclass, expressed
LOC_Os01g14470	NA	NA	NA	NA	NA	NA	NA	NA	retrotransposon protein, putative, Ty3-gypsy subclass
LOC_Os01g14490	1.55887	0.310144	0.846245	0.226487	-2.95936	0.418726	4.69184	0.0587605	retrotransposon protein, putative, unclassified, expressed
LOC_Os01g14510	0.108989	0.82874	0.402691	0.411191	-1.20337	0.732598	0.598498	0.895164	BRASSINOSTEROID INSENSITIVE 1 precursor, putative, expressed
LOC_Os01g14514	NA	NA	4.03501	0.00225806	3.23894	0.507987	NA	NA	expressed protein
LOC_Os01g14520	-2.57251	0.599188	3.72039	0.0010669	-0.860821	2.5692e-13	-1.5401	2.41068e-42	C4-dicarboxylate transporter/malic acid transport protein domain containing protein, expressed
LOC_Os01g14530	NA	NA	-1.37442	0.212645	-0.777429	0.538688	3.10393	0.514702	AWPM-19-like membrane family protein, putative, expressed
LOC_Os01g14540	NA	NA	NA	NA	NA	NA	NA	NA	STIGL1 - Stigma-specific Stig1 family protein precursor, expressed
LOC_Os01g14550	-1.26812	0.00231838	0.953129	0.00129132	-2.38361	1.16801e-165	-2.71246	1.46047e-285	pathogen-related protein, putative, expressed
LOC_Os01g14570	NA	NA	-1.50313	0.763533	NA	NA	NA	NA	retrotransposon protein, putative, unclassified, expressed
LOC_Os01g14580	0.56324	5.55367e-10	0.344412	0.00021977	0.250289	0.0623526	0.279663	0.0405649	dehydrogenase, putative, expressed
LOC_Os01g14590	1.25867	1.31043e-08	1.33485	1.34733e-10	1.0152	1.5054e-35	0.0438308	0.593838	pathogen-related protein, putative, expressed
LOC_Os01g14610	0.169814	0.174437	0.0867336	0.439678	0.264037	0.0689443	-0.0873245	0.493518	PSF2 - Putative GINS complex subunit, expressed
LOC_Os01g14620	NA	NA	NA	NA	NA	NA	NA	NA	expressed protein
LOC_Os01g14630	-1.85148	0.0480333	4.75472	8.39195e-05	NA	NA	NA	NA	polyprenyl synthetase, putative, expressed
LOC_Os01g14640	-1.11426	0.71048	NA	NA	NA	NA	NA	NA	expressed protein
LOC_Os01g14650	NA	NA	5.38875	0.00507419	-1.63319	0.738527	1.5236	0.760447	expansin precursor, putative, expressed
LOC_Os01g14660	NA	NA	NA	NA	-1.37391	0.521799	NA	NA	expansin precursor, putative, expressed
LOC_Os01g14670	1.01787	0.208981	1.5313	7.09973e-08	-0.968486	0.00212163	1.47575	7.50489e-06	Cupin domain containing protein, expressed
LOC_Os01g14690	-0.159947	0.0107769	-0.221718	0.00191217	-0.270694	0.00130134	0.341744	1.27418e-05	Lg106, putative, expressed
LOC_Os01g14700	NA	NA	NA	NA	-0.782692	0.583119	1.39884	0.580403	expressed protein
LOC_Os01g14720	NA	NA	NA	NA	0.221004	0.944986	0.0785227	0.983296	transcription regulator, putative, expressed
LOC_Os01g14730	NA	NA	NA	NA	NA	NA	NA	NA	retrotransposon protein, putative, unclassified
LOC_Os01g14750	NA	NA	NA	NA	NA	NA	NA	NA	expressed protein
LOC_Os01g14760	2.29985	0.638187	2.64918	0.0296674	-0.636835	0.898593	1.08209	0.807448	expressed protein
LOC_Os01g14770	3.87201	0.211704	3.50043	0.000405358	2.24424	0.653351	NA	NA	retrotransposon protein, putative, unclassified, expressed
LOC_Os01g14780	1.27417	0.79871	-2.49661	0.511848	NA	NA	NA	NA	hypothetical protein
LOC_Os01g14790	0.0439025	0.819248	0.074604	0.601234	0.201165	0.295314	-0.295632	0.0657132	expressed protein
LOC_Os01g14800	NA	NA	0.678875	0.727209	NA	NA	3.10742	0.471756	expressed protein
LOC_Os01g14810	-0.31985	1.23207e-07	-0.463822	1.96067e-10	-0.0177906	0.861151	-0.539929	6.31934e-09	5-nucleotidase domain-containing protein, putative, expressed
LOC_Os01g14820	-0.188214	0.116095	-0.921835	8.83281e-17	-0.206585	0.0708696	-0.282345	0.00472637	expressed protein
LOC_Os01g14830	-0.0534992	0.7278	-0.0480183	0.723296	-0.75129	1.28421e-07	-0.536397	5.27318e-06	ribosomal protein L3, putative, expressed
LOC_Os01g14840	0.166935	0.129624	0.702341	2.36863e-11	0.500571	4.75639e-06	0.0375569	0.732309	ZOS1-06 - C2H2 zinc finger protein, expressed
LOC_Os01g14850	-1.5945	0.749594	-6.03475	2.43286e-53	4.25443	0.211603	NA	NA	MFS18 protein precursor, putative, expressed
LOC_Os01g14860	0.597473	1.33578e-50	0.299686	2.28291e-13	0.324041	9.82757e-12	0.502875	2.83086e-31	CGMC_GSK.1 - CGMC includes CDA, MAPK, GSK3, and CLKC kinases, expressed
LOC_Os01g14870	-0.608014	0.0132302	0.171095	0.509333	0.173308	0.6183	0.517937	0.163258	zinc finger matrin-type protein 5, putative, expressed
LOC_Os01g14880	NA	NA	NA	NA	NA	NA	NA	NA	expressed protein
LOC_Os01g14890	-0.718712	0.017304	-1.67805	0.000429479	NA	NA	NA	NA	expressed protein
LOC_Os01g14900	NA	NA	NA	NA	NA	NA	NA	NA	glycerol-3-phosphate acyltransferase, putative, expressed
LOC_Os01g14910	-0.172502	0.972426	NA	NA	NA	NA	-3.68601	0.271864	expressed protein
LOC_Os01g14920	-0.137284	0.47121	-0.357563	0.0484052	0.0222564	0.903689	-0.0745993	0.622557	zinc knuckle family protein, putative, expressed
LOC_Os01g14926	NA	NA	2.97235	0.366464	NA	NA	NA	NA	protein kinase domain containing protein, expressed
LOC_Os01g14932	0.0495476	0.432594	-0.104602	0.123341	-0.197242	0.00365236	-0.185212	0.00560413	NAK-like ser/thr protein kinase, putative, expressed
LOC_Os01g14940	NA	NA	NA	NA	NA	NA	NA	NA	invertase/pectin methylesterase inhibitor family protein, putative, expressed
LOC_Os01g14950	0.0384288	0.156968	-0.0217576	0.356486	-0.288558	1.1067e-33	-0.703766	1.9732e-216	importin subunit alpha, putative, expressed
LOC_Os01g14960	-3.94642	0.223178	-2.48863	0.548068	NA	NA	NA	NA	expressed protein
LOC_Os01g14970	-0.426958	0.726144	1.05238	0.226049	NA	NA	-1.91967	0.543813	expressed protein
LOC_Os01g14980	0.700727	0.000245047	0.421638	0.00261617	-0.0946653	0.441826	0.502154	3.90385e-05	RPA3 - Putative single-stranded DNA binding complex subunit 3, expressed
LOC_Os01g14990	2.16419	0.46073	5.84927	0.00122189	0.227283	0.911156	5.52227	0.00644048	GCRP6 - Glycine and cysteine rich family protein precursor, putative, expressed
LOC_Os01g15000	-1.13142	3.45094e-53	-0.697654	8.76746e-12	0.392954	0.0863632	0.213278	0.310997	lipase, putative, expressed
LOC_Os01g15010	-0.628302	8.381e-16	-0.387316	1.02463e-06	-0.0972497	0.1723	-0.316642	5.51316e-06	miro, putative, expressed
LOC_Os01g15020	0.479705	1.74134e-46	-0.310575	5.04355e-20	-0.0431559	0.211053	-0.356862	2.69748e-27	lissencephaly type-1-like homology motif, putative, expressed
LOC_Os01g15029	0.0289981	0.782457	-0.154323	0.179446	-0.43132	0.000239988	0.262647	0.0329575	expressed protein
LOC_Os01g15039	NA	NA	-2.37512	0.180343	-2.96372	0.421808	1.5236	0.760447	pectinesterase, putative, expressed
LOC_Os01g15060	NA	NA	NA	NA	0.80636	0.818456	1.0773	0.694235	expressed protein
LOC_Os01g15070	NA	NA	NA	NA	NA	NA	NA	NA	retrotransposon protein, putative, unclassified
LOC_Os01g15080	NA	NA	NA	NA	NA	NA	NA	NA	hypothetical protein
LOC_Os01g15090	NA	NA	2.39281	0.567876	NA	NA	NA	NA	retrotransposon protein, putative, unclassified
LOC_Os01g15100	-0.808135	0.404311	0.182775	0.876079	-3.64123	0.209231	-1.5051	0.671135	expressed protein
LOC_Os01g15110	0.0487144	0.386918	-0.0420827	0.522192	-0.153308	0.0504374	-0.244365	0.000273771	syntaxin, putative, expressed
LOC_Os01g15120	-0.315797	0.000233291	-0.212008	0.0182735	-0.0949813	0.471296	-0.478076	2.90079e-05	hydrolase, alpha/beta fold family domain containing protein, expressed
LOC_Os01g15130	-1.75473	0.140607	-0.472408	0.764672	-3.80906	0.161884	3.24851	0.0477416	hydrolase, alpha/beta fold family domain containing protein, expressed
LOC_Os01g15150	3.29038	0.397288	2.43736	0.00373635	-1.19427	0.712773	NA	NA	expressed protein
LOC_Os01g15170	2.26098	0.644069	-4.08417	0.107076	NA	NA	NA	NA	expressed protein
LOC_Os01g15180	-1.63046	0.744016	NA	NA	NA	NA	NA	NA	retrotransposon protein, putative, Ty3-gypsy subclass, expressed
LOC_Os01g15190	2.29985	0.638187	2.7555	0.225041	NA	NA	NA	NA	retrotransposon protein, putative, unclassified, expressed
LOC_Os01g15200	3.26033	0.451375	1.94294	0.459378	NA	NA	NA	NA	hypothetical protein
LOC_Os01g15210	NA	NA	-0.644431	0.796094	-2.63294	0.566909	NA	NA	expressed protein
LOC_Os01g15220	-2.45686	0.39331	1.72344	0.0960758	-2.22164	0.647361	-0.089961	0.950734	expressed protein
LOC_Os01g15229	NA	NA	NA	NA	NA	NA	NA	NA	expressed protein
LOC_Os01g15240	1.4183	0.212421	-0.554619	0.804635	-2.22164	0.647361	-5.94982	0.00158432	expressed protein
LOC_Os01g15250	-1.24853	0.0428024	2.25565	1.80191e-10	2.43982	0.00793752	0.745573	0.385267	expressed protein
LOC_Os01g15260	-0.130996	0.425745	-0.60469	0.000108222	-0.190991	0.280519	-0.409416	0.0136389	dynein light chain type 1 domain containing protein, expressed
LOC_Os01g15270	-0.0295097	0.745252	-0.596215	2.24414e-08	-0.892059	4.34862e-31	-2.38326	2.73303e-85	expressed protein
LOC_Os01g15280	1.84656	0.564264	4.37085	0.000526988	2.13127	0.354151	1.52079	0.760884	transposon protein, putative, unclassified, expressed
LOC_Os01g15290	0.0202891	0.933212	-0.476895	0.00811616	-0.984557	1.51076e-05	0.14471	0.427028	ribosomal L18p/L5e family protein, putative, expressed
LOC_Os01g15300	0.411725	0.0892764	0.474623	0.0268861	0.195448	0.22695	-0.587215	7.95741e-05	zinc finger helicase family protein, putative, expressed
LOC_Os01g15310	-0.140231	0.38466	-0.198235	0.205992	-0.230411	0.180864	0.237269	0.117731	LSM domain containing protein, expressed
LOC_Os01g15320	1.7459	0.214896	0.828562	0.213659	-0.758424	0.22385	1.48047	0.0909428	RALFL9 - Rapid ALkalinization Factor RALF family protein precursor, expressed
LOC_Os01g15330	NA	NA	-1.49392	0.764969	NA	NA	NA	NA	expressed protein
LOC_Os01g15340	-1.8062	2.10484e-12	-0.299567	0.225622	-0.1018	0.352842	-0.861648	2.87117e-18	flowering promoting factor-like 1, putative, expressed
LOC_Os01g15350	0.0381099	0.708698	0.245447	0.0113106	0.0827275	0.361591	-0.13385	0.0858177	zinc finger C-x8-C-x5-C-x3-H type family protein, expressed
LOC_Os01g15370	NA	NA	NA	NA	NA	NA	NA	NA	retrotransposon protein, putative, Ty3-gypsy subclass
LOC_Os01g15380	2.3251	0.228331	1.10335	0.0581959	-2.64126	0.525072	4.33007	0.120403	transposon protein, putative, unclassified, expressed
LOC_Os01g15390	0.0716773	0.868032	-1.06797	0.0128688	0.875864	0.321054	-0.189953	0.750372	expressed protein
LOC_Os01g15399	2.29985	0.638187	5.38875	0.00507419	NA	NA	-2.36366	0.628996	expressed protein
LOC_Os01g15410	NA	NA	NA	NA	NA	NA	NA	NA	conserved hypothetical protein
LOC_Os01g15420	NA	NA	NA	NA	NA	NA	NA	NA	retrotransposon protein, putative, Ty3-gypsy subclass, expressed
LOC_Os01g15438	NA	NA	NA	NA	NA	NA	NA	NA	retrotransposon protein, putative, unclassified
LOC_Os01g15448	-0.495305	0.0809197	-0.142835	0.527225	-0.86694	0.00180818	-0.291913	0.153345	expressed protein
LOC_Os01g15460	-0.151313	0.0231626	-0.192737	0.0127612	0.118486	0.158056	-0.189488	0.0130494	zinc finger C-x8-C-x5-C-x3-H type family protein, expressed
LOC_Os01g15470	0.476825	7.57437e-11	-0.0127678	0.857477	0.0127882	0.807901	-0.415456	6.66524e-21	protein kinase, putative, expressed
LOC_Os01g15480	-0.446088	0.144511	0.0417449	0.828519	-1.27669	1.91131e-07	1.56179	6.82181e-07	EMB3013, putative, expressed
LOC_Os01g15490	0.136051	0.046103	-0.463707	9.4154e-09	0.300593	0.0397508	-0.134861	0.236878	phosphoadenosine phosphosulfate, putative, expressed
LOC_Os01g15510	1.27417	0.79871	-1.50313	0.763533	NA	NA	NA	NA	expressed protein
LOC_Os01g15520	0.427467	0.0375343	-0.0811434	0.458849	-0.948945	2.06502e-08	-0.789068	1.96475e-14	expressed protein
LOC_Os01g15530	0.387862	0.479176	-1.73615	0.110724	0.47474	0.263115	0.299883	0.449152	tetratricopeptide-like helical, putative, expressed
LOC_Os01g15540	1.25607	0.504297	-2.97233	4.03709e-05	-0.879408	0.000159954	0.445395	0.0806	kinesin motor domain containing protein, putative, expressed
LOC_Os01g15550	NA	NA	-2.49661	0.511848	NA	NA	NA	NA	expressed protein
LOC_Os01g15560	1.27417	0.79871	2.97502	0.365686	-1.63853	0.737683	NA	NA	expressed protein
LOC_Os01g15570	NA	NA	NA	NA	NA	NA	NA	NA	retrotransposon protein, putative, unclassified
LOC_Os01g15580	-0.0678021	0.609987	-0.655518	2.72164e-06	-0.242671	0.292616	0.210408	0.305358	disease resistance protein RGA2, putative, expressed
LOC_Os01g15590	NA	NA	NA	NA	NA	NA	NA	NA	expressed protein
LOC_Os01g15600	-0.112831	0.0455326	-0.0224938	0.719478	-0.204602	0.000820946	-0.0181051	0.746365	PUR ALPHA-1, putative, expressed
LOC_Os01g15610	0.159671	0.249445	1.05792	5.02429e-30	-0.177318	0.00601179	0.260014	0.000189958	expressed protein
LOC_Os01g15620	4.60633	0.0583355	NA	NA	NA	NA	NA	NA	transposon protein, putative, unclassified, expressed
LOC_Os01g15630	-0.285641	3.81304e-09	0.0797409	0.169865	0.134268	0.0338199	0.0377203	0.543986	zinc finger, C3HC4 type domain containing protein, expressed
LOC_Os01g15640	0.315147	5.74086e-26	0.561652	5.35505e-57	-0.146944	0.000413284	-0.272066	3.21693e-12	no apical meristem protein, putative, expressed
LOC_Os01g15650	NA	NA	NA	NA	NA	NA	NA	NA	transposon protein, putative, unclassified, expressed
LOC_Os01g15660	-0.0580944	0.767925	-0.289677	0.340209	0.931848	0.0044427	-0.426596	0.136993	NAD dependent epimerase/dehydratase family protein, putative, expressed
LOC_Os01g15680	NA	NA	NA	NA	NA	NA	NA	NA	transferase, putative, expressed
LOC_Os01g15690	NA	NA	NA	NA	NA	NA	NA	NA	retrotransposon protein, putative, unclassified, expressed
LOC_Os01g15700	NA	NA	NA	NA	NA	NA	NA	NA	transposon protein, putative, Pong sub-class, expressed
LOC_Os01g15709	NA	NA	NA	NA	NA	NA	NA	NA	transferase family protein, putative, expressed
LOC_Os01g15720	1.27417	0.79871	4.38773	0.0600109	-0.636835	0.898593	NA	NA	tobamovirus movement protein containing protein, expressed
LOC_Os01g15740	0.878629	0.370459	-2.50453	0.543515	0.80636	0.818456	1.5236	0.760447	expressed protein
LOC_Os01g15750	NA	NA	NA	NA	NA	NA	NA	NA	retrotransposon protein, putative, unclassified, expressed
LOC_Os01g15760	NA	NA	NA	NA	NA	NA	NA	NA	retrotransposon protein, putative, unclassified, expressed
LOC_Os01g15770	-0.15446	0.589069	-0.454515	0.0850732	2.39017	0.0344195	5.32971	0.0117471	transmembrane protein 136, putative, expressed
LOC_Os01g15780	-0.431277	0.00131362	0.65308	1.157e-05	-0.58712	5.52991e-05	-0.113158	0.453529	glycosyl transferase, group 1 domain containing protein, expressed
LOC_Os01g15790	0.426568	0.000633015	-0.678363	0.0116254	0.452525	0.00233345	1.32261	0.000410707	expressed protein
LOC_Os01g15800	NA	NA	5.48019	0.110373	NA	NA	3.1057	0.472309	expressed protein
LOC_Os01g15810	-1.5945	0.749594	2.26591	0.398195	-2.21242	5.45497e-62	2.76998	2.06339e-32	peroxidase precursor, putative, expressed
LOC_Os01g15830	0.585127	0.293877	-2.06105	1.6573e-35	-0.262015	7.13256e-13	0.525781	4.07531e-66	peroxidase precursor, putative, expressed
LOC_Os01g15840	-0.643004	0.0952238	0.136323	0.670111	1.19948	0.000854217	-0.365032	0.165376	PPR repeat containing protein, expressed
LOC_Os01g15850	0.150838	0.297287	-0.275588	0.0730523	-0.0250951	0.884976	0.61089	5.66821e-05	expressed protein
LOC_Os01g15860	0.223876	0.169948	-0.373995	0.0467158	0.590637	0.00148833	0.286318	0.0833086	pre-mRNA-processing factor 6, putative, expressed
LOC_Os01g15880	NA	NA	NA	NA	NA	NA	-2.3616	0.629305	transposon protein, putative, unclassified, expressed
LOC_Os01g15890	-0.606766	0.415199	1.38733	0.781305	-0.517789	0.750854	-0.504411	0.869004	retrotransposon protein, putative, unclassified, expressed
LOC_Os01g15900	0.074132	0.738727	0.371432	0.291204	0.449607	0.0558117	0.10231	0.679597	expressed protein
LOC_Os01g15910	0.435695	0.91556	3.42715	1.13684e-09	-0.636835	0.898593	0.368871	0.775648	UTP--glucose-1-phosphate uridylyltransferase, putative, expressed
LOC_Os01g15920	-0.572085	0.805651	-4.50052	0.0532272	0.310447	0.803308	0.146708	0.806757	expressed protein
LOC_Os01g15934	-0.246993	0.80554	1.05961	0.428986	5.57464	0.0119932	-1.50735	0.670825	retrotransposon protein, putative, unclassified, expressed
LOC_Os01g15950	2.28052	0.641109	3.38873	0.249533	NA	NA	-2.3616	0.629305	hypothetical protein
LOC_Os01g15960	2.8854	0.552359	0.678035	0.653117	-1.63853	0.737683	NA	NA	retrotransposon protein, putative, unclassified, expressed
LOC_Os01g15970	1.23736	0.537887	1.07231	0.256881	-0.575438	0.000183829	0.00782788	0.984525	expressed protein
LOC_Os01g15979	0.424101	0.00800004	0.139293	0.438092	0.665612	2.36557e-07	-0.28759	0.0372189	gb protein, putative, expressed
LOC_Os01g15990	NA	NA	NA	NA	NA	NA	NA	NA	expressed protein
LOC_Os01g16000	0.266134	0.00325538	0.281199	0.000328681	0.140679	0.0529422	0.133462	0.0462964	CRAL/TRIO domain containing protein, expressed
LOC_Os01g16010	-0.354312	0.028984	-0.300336	0.0678139	-0.215869	0.246382	-0.264284	0.111075	BCAS2 protein, putative, expressed
LOC_Os01g16020	-1.11451	0.644888	1.98385	0.0176987	2.9733	0.0949198	-3.36153	0.421154	FAD binding domain containing protein, expressed
LOC_Os01g16030	-0.099892	0.904689	-5.04286	8.60454e-16	-1.3748	2.3213e-22	3.01427	1.82121e-33	ADP-ribosylation factor, putative, expressed
LOC_Os01g16040	-0.0394869	0.70824	-0.486417	1.78914e-05	0.399482	0.0177569	-0.534448	7.40338e-05	mitochondrial carrier protein, putative, expressed
LOC_Os01g16050	3.86552	0.211941	4.70987	0.0306776	-0.195409	0.964512	NA	NA	transposon protein, putative, unclassified, expressed
LOC_Os01g16060	2.47806	0.00263967	0.365271	0.322496	-0.130599	0.848339	0.709181	0.0757391	expressed protein
LOC_Os01g16070	-3.62139	0.320519	-3.5046	0.268301	NA	NA	0.49464	0.846015	expressed protein
LOC_Os01g16080	-0.338252	0.0255589	-0.207815	0.241419	0.741944	8.20606e-05	-0.149254	0.377531	expressed protein
LOC_Os01g16090	-0.384772	1.95919e-06	-0.469704	8.31865e-07	-0.291958	0.00579457	-0.385642	6.10331e-05	RNA binding protein, putative, expressed
LOC_Os01g16100	0.342538	0.204702	-0.814323	0.000538139	-0.572174	0.0476042	-0.22314	0.32352	translin, putative, expressed
LOC_Os01g16110	-0.0635869	0.396947	-0.000403654	0.9957	-0.395197	6.99297e-08	-0.374977	5.86096e-11	la domain containing protein, putative, expressed
LOC_Os01g16120	0.166836	0.941677	0.18592	0.846623	-0.780997	0.67059	0.401398	0.847565	zinc finger, C3HC4 type domain containing protein, expressed
LOC_Os01g16124	0.586189	0.296267	1.46684	0.154291	NA	NA	-2.36571	0.628688	retrotransposon protein, putative, unclassified, expressed
LOC_Os01g16130	0.563483	0.351839	-0.342781	0.610525	NA	NA	-0.506848	0.742409	retrotransposon protein, putative, unclassified, expressed
LOC_Os01g16140	7.4041	2.95591e-34	-2.53804	6.32274e-31	-0.198808	0.909925	0.817855	0.593392	expressed protein
LOC_Os01g16146	-0.0366212	0.852411	-0.501622	0.0588291	0.836475	1.31899e-05	0.29787	0.187204	phenazine biosynthesis protein, putative, expressed
LOC_Os01g16152	0.175276	0.277769	-0.495722	0.00161446	0.849734	1.67654e-06	0.571391	0.00522095	peroxiredoxin, putative, expressed
LOC_Os01g16160	2.26098	0.644069	NA	NA	NA	NA	NA	NA	retrotransposon protein, putative, unclassified, expressed
LOC_Os01g16170	0.423888	2.8112e-09	-2.34351	5.22919e-180	0.893995	1.74784e-07	1.82479	2.48507e-53	PQ loop repeat domain containing protein, expressed
LOC_Os01g16180	-0.290098	2.1477e-06	-0.405449	3.66195e-10	0.0550904	0.498456	-0.325392	5.58054e-08	MT-A70 domain containing protein, expressed
LOC_Os01g16190	-0.112901	0.110847	-0.337388	6.89047e-07	-0.45959	4.22637e-11	-0.112255	0.0722462	26S proteasome non-ATPase regulatory subunit 14, putative, expressed
LOC_Os01g16200	2.26098	0.644069	-2.48863	0.548068	-3.22349	0.331275	0.49235	0.761285	serpin domain containing protein, putative, expressed
LOC_Os01g16210	-0.370709	0.0311145	-0.538867	5.73098e-05	0.284169	0.16095	-0.133825	0.403279	uncharacterized Cys-rich domain containing protein, putative, expressed
LOC_Os01g16220	0.477027	0.0382965	0.423963	0.0523319	-0.760838	0.0102679	0.126261	0.661291	Sad1 / UNC-like C-terminal domain containing protein, putative, expressed
LOC_Os01g16230	-1.47559	0.553826	-1.04842	0.586499	-1.20252	0.584322	0.593766	0.676837	TKL_IRAK_CR4L.2 - The CR4L subfamily has homology with Crinkly4, expressed
LOC_Os01g16240	0.161541	0.0625088	0.21173	0.000660252	-0.169555	0.0195468	-0.0672234	0.30557	OsCam1-3 - Calmodulin, expressed
LOC_Os01g16250	0.811242	0.768783	2.2636	0.203873	2.24424	0.653351	NA	NA	expressed protein
LOC_Os01g16260	0.373553	0.00212965	0.138483	0.167993	0.36544	0.0688286	0.045359	0.662505	major facilitator superfamily antiporter, putative, expressed
LOC_Os01g16270	NA	NA	NA	NA	NA	NA	NA	NA	retrotransposon protein, putative, Ty1-copia subclass, expressed
LOC_Os01g16280	NA	NA	NA	NA	NA	NA	NA	NA	expressed protein
LOC_Os01g16290	-0.0306329	0.718213	-0.677747	3.58925e-15	-0.568689	2.55308e-05	-0.872158	1.09891e-21	DNA gyrase subunit B, chloroplast/mitochondrial precursor, putative, expressed
LOC_Os01g16300	NA	NA	1.38733	0.781305	NA	NA	NA	NA	hypothetical protein
LOC_Os01g16310	0.167459	0.675998	-0.321021	0.529903	-4.44514	0.0505217	-5.36419	0.00917735	glycosyl hydrolase, family 31, putative, expressed
LOC_Os01g16320	-1.63046	0.744016	-0.0572793	0.966595	NA	NA	NA	NA	plant-specific domain TIGR01570 family protein, expressed
LOC_Os01g16330	-0.0854568	0.371652	-0.174053	0.18595	0.322935	0.039069	0.075598	0.550766	OsRhmbd2 - Putative Rhomboid homologue, expressed
LOC_Os01g16340	-0.64162	0.000628593	-0.530451	0.0481242	0.529921	0.119836	0.377742	0.246117	expressed protein
LOC_Os01g16350	-0.0609016	0.523767	-0.0458773	0.652436	-0.188928	0.0495871	-0.442983	2.77618e-07	hydroxymethylglutaryl-CoA lyase, putative, expressed
LOC_Os01g16354	-0.30869	0.000963766	-0.315278	0.00601538	-0.186101	0.100776	-0.375681	0.000792507	rab GDP dissociation inhibitor alpha, putative, expressed
LOC_Os01g16360	NA	NA	NA	NA	NA	NA	NA	NA	disease resistance protein, putative, expressed
LOC_Os01g16370	0.755164	0.00350649	-0.650806	0.213793	2.32402	9.40639e-05	1.66653	0.185709	NBS-LRR type disease resistance protein, putative, expressed
LOC_Os01g16380	4.60633	0.0583355	NA	NA	4.24679	0.172918	1.52079	0.760884	expressed protein
LOC_Os01g16390	1.29572	0.795319	1.94906	0.313185	-3.22168	0.333356	4.32935	0.118251	NB-ARC domain containing protein, expressed
LOC_Os01g16400	-4.77163	0.0499294	-1.64328	0.112953	-1.44142	0.0724521	4.53791	0.0126943	NB-ARC domain containing protein, expressed
LOC_Os01g16414	-0.0135367	0.927557	0.219692	0.147664	0.20281	0.326941	0.0631172	0.700882	actin, putative, expressed
LOC_Os01g16430	0.0302541	0.68491	0.049611	0.542818	0.0960398	0.251062	-0.00222094	0.973115	cysteine proteinase inhibitor precursor protein, putative, expressed
LOC_Os01g16440	NA	NA	NA	NA	NA	NA	NA	NA	expressed protein
LOC_Os01g16450	-1.04244	0.0037777	-1.23378	0.00315741	-1.64094	4.24329e-07	-1.59241	1.53903e-08	peroxidase precursor, putative, expressed
LOC_Os01g16460	NA	NA	NA	NA	NA	NA	-3.94795	0.19806	expressed protein
LOC_Os01g16470	2.26098	0.644069	5.7141	3.22134e-07	5.82938	0.00401587	4.10659	0.168038	phosphatidylinositol kinase, putative, expressed
LOC_Os01g16480	NA	NA	NA	NA	NA	NA	1.5236	0.760447	retrotransposon protein, putative, unclassified, expressed
LOC_Os01g16490	NA	NA	NA	NA	NA	NA	NA	NA	retrotransposon protein, putative, unclassified, expressed
LOC_Os01g16500	NA	NA	NA	NA	NA	NA	NA	NA	retrotransposon protein, putative, unclassified, expressed
LOC_Os01g16510	0.114946	0.491117	0.0747001	0.626908	-0.102112	0.60214	0.151154	0.476651	expressed protein
LOC_Os01g16520	0.163423	0.209224	-0.0875911	0.487079	-0.0684747	0.607597	-0.319189	0.00840706	glutamyl-tRNA synthetase, cytoplasmic, putative, expressed
LOC_Os01g16530	-0.556884	6.12336e-09	-0.431428	2.67163e-05	-0.382479	0.028644	-0.922788	1.64843e-09	OsClp1 - Putative Clp protease homologue, expressed
LOC_Os01g16540	-1.02533e-05	0.999876	-0.156437	0.0269562	-0.0777874	0.340488	-0.215574	0.00562337	NEDD8-activating enzyme E1 catalytic subunit, putative, expressed
LOC_Os01g16550	-0.695283	0.00247952	-0.486992	0.0320036	-0.789091	0.00210208	-0.220192	0.31641	expressed protein
LOC_Os01g16560	NA	NA	NA	NA	-1.63853	0.737683	NA	NA	antifreeze glycoprotein, putative, expressed
LOC_Os01g16570	NA	NA	NA	NA	NA	NA	NA	NA	retrotransposon protein, putative, unclassified
LOC_Os01g16580	NA	NA	-2.48863	0.548068	NA	NA	NA	NA	retrotransposon protein, putative, unclassified
LOC_Os01g16590	NA	NA	NA	NA	NA	NA	NA	NA	expressed protein
LOC_Os01g16600	1.20741	6.04476e-05	1.29858	7.65163e-05	0.730334	2.73632e-05	0.647436	6.89375e-06	expressed protein
LOC_Os01g16610	NA	NA	NA	NA	NA	NA	NA	NA	plastocyanin-like domain containing protein, putative, expressed
LOC_Os01g16620	0.0467005	0.549844	-0.46002	6.69683e-10	0.44505	0.00553608	-0.52571	6.65112e-05	expressed protein
LOC_Os01g16630	-2.57251	0.599188	3.02787	0.0552033	NA	NA	-2.3616	0.629305	expressed protein
LOC_Os01g16640	-0.945873	0.00328744	-0.0729804	0.80875	-0.283872	0.234534	0.00430291	0.986303	split hand/foot malformation type 1, putative, expressed
LOC_Os01g16650	0.476711	0.908201	-4.63969	5.08278e-11	-1.45158	0.000171053	2.73547	0.196021	ubiquitin-conjugating enzyme, putative, expressed
LOC_Os01g16660	3.61422	0.293443	-5.49856	0.00408773	NA	NA	5.10494	0.0251139	transposon protein, putative, unclassified, expressed
LOC_Os01g16670	-0.131357	0.26673	-0.27558	0.0375152	0.343535	0.0102178	0.0939362	0.395325	BSD domain-containing protein, putative, expressed
LOC_Os01g16690	1.82766	0.603681	-4.30286	0.0733744	NA	NA	NA	NA	retrotransposon protein, putative, unclassified, expressed
LOC_Os01g16700	NA	NA	-3.5046	0.268301	NA	NA	NA	NA	retrotransposon protein, putative, LINE subclass, expressed
LOC_Os01g16714	2.78379	0.0201176	0.965142	0.0584153	-1.1511	0.244683	5.6924	0.00377616	flavin monooxygenase, putative, expressed
LOC_Os01g16730	0.912278	0.0812328	3.01238	1.26238e-41	1.29182	0.015337	2.11387	0.0124629	ulp1 protease family, C-terminal catalytic domain containing protein, expressed
LOC_Os01g16740	0.625968	0.55133	2.9576	1.65135e-08	-0.195123	0.900227	1.30288	0.508783	transposon protein, putative, unclassified, expressed
LOC_Os01g16750	1.27417	0.79871	1.26576	0.406346	0.797378	0.873202	2.51904	0.606635	flavin monooxygenase, putative, expressed
LOC_Os01g16770	NA	NA	NA	NA	0.219187	0.910343	3.84305	0.239422	expansin precursor, putative, expressed
LOC_Os01g16780	NA	NA	NA	NA	NA	NA	NA	NA	retrotransposon protein, putative, unclassified, expressed
LOC_Os01g16790	NA	NA	NA	NA	NA	NA	NA	NA	retrotransposon protein, putative, unclassified, expressed
LOC_Os01g16800	-1.63046	0.744016	NA	NA	NA	NA	NA	NA	expressed protein
LOC_Os01g16810	-0.0106547	0.993508	1.32992	0.0528366	1.24347	0.164455	0.593352	0.210171	MYB family transcription factor, putative, expressed
LOC_Os01g16820	NA	NA	NA	NA	NA	NA	NA	NA	retrotransposon protein, putative, Ty1-copia subclass, expressed
LOC_Os01g16840	1.29572	0.795319	1.38733	0.781305	NA	NA	NA	NA	microneme protein Sm70, putative, expressed
LOC_Os01g16850	5.07974	0.0187778	2.7033	4.66073e-06	2.81281	0.159063	0.66296	0.827509	retrotransposon protein, putative, unclassified, expressed
LOC_Os01g16860	0.844251	0.313968	2.1736	1.74496e-08	1.98582	0.00497559	0.494576	0.755832	AGO4-2, putative, expressed
LOC_Os01g16870	0.305227	3.64913e-07	-0.66638	4.45535e-31	-0.803774	3.95036e-22	-0.590762	5.69974e-19	argonaute, putative, expressed
LOC_Os01g16890	-0.408501	2.27611e-05	-1.06952	1.28824e-35	-0.873995	3.17984e-09	-0.912307	1.46084e-34	ribosomal protein L7Ae, putative, expressed
LOC_Os01g16900	0.172184	0.00982346	-0.15622	0.042199	-0.369593	1.48456e-07	0.165621	0.0338444	dehydrogenase, putative, expressed
LOC_Os01g16910	-0.031995	0.875414	-0.0970315	0.480894	-0.937792	1.46274e-11	-0.518138	9.93962e-06	outer mitochondrial membrane porin, putative, expressed
LOC_Os01g16920	NA	NA	NA	NA	NA	NA	NA	NA	embryonic protein DC-8, putative, expressed
LOC_Os01g16930	-0.721025	4.77534e-07	-0.0891823	0.614754	0.255405	0.29188	0.663956	0.00286572	presenilin, putative, expressed
LOC_Os01g16940	0.517306	5.56859e-05	0.392665	0.000175382	0.37057	0.00412376	-0.089643	0.435246	MazG nucleotide pyrophosphohydrolase domain containing protein, expressed
LOC_Os01g16950	0.830074	0.379529	0.125186	0.852301	-0.200413	0.879101	-0.379963	0.777644	zinc finger, C3HC4 type domain containing protein, expressed
LOC_Os01g16960	1.25585	2.97414e-50	-0.260602	0.00143913	-0.549037	1.0293e-16	-0.0316766	0.639065	pyruvate kinase, putative, expressed
LOC_Os01g16970	-0.102033	0.024798	-0.327694	1.41396e-16	0.012539	0.784299	-0.197925	5.53839e-06	glucosidase II beta subunit-like domain containing protein, expressed
LOC_Os01g16980	-1.15597	0.00343665	0.0471175	0.916508	6.76696	0.000117037	-0.55834	0.653934	expressed protein
LOC_Os01g16990	NA	NA	-2.48863	0.548068	NA	NA	NA	NA	expressed protein
LOC_Os01g17000	0.398672	0.0596779	0.0469865	0.745411	0.507389	0.042942	-0.170284	0.337934	expressed protein
LOC_Os01g17010	0.162172	0.0168122	0.0877031	0.253889	0.581057	2.45532e-14	0.546481	9.38457e-16	phospholipid-transporting ATPase, putative, expressed
LOC_Os01g17020	-0.144288	0.254771	0.0970223	0.370453	0.472177	3.77713e-06	-0.081863	0.459706	glycosyl hydrolases family 17 protein, putative, expressed
LOC_Os01g17030	NA	NA	1.38733	0.781305	2.25284	0.65207	NA	NA	heat shock protein DnaJ, putative, expressed
LOC_Os01g17040	-1.74371	0.0737372	-0.448583	0.593324	1.69112	0.0578249	0.638473	0.435459	heat shock protein DnaJ, putative, expressed
LOC_Os01g17050	-0.389968	0.0503895	-0.577394	0.00722292	-2.19632	0.232118	2.07785	0.300254	VQ domain containing protein, putative, expressed
LOC_Os01g17060	0.365874	0.211464	1.42149	2.06935e-09	1.46215	0.000686261	0.358968	0.410968	expressed protein
LOC_Os01g17065	-0.256481	0.794718	0.0715965	0.92735	-2.89553	0.0505466	-0.505045	0.685251	expressed protein
LOC_Os01g17070	0.449421	0.00574655	1.5033	1.15099e-23	0.515954	0.0413605	0.364424	0.0912328	OsDegp1 - Putative Deg protease homologue, expressed
LOC_Os01g17080	-1.14911	0.780381	NA	NA	-0.636835	0.898593	NA	NA	transposon protein, putative, unclassified, expressed
LOC_Os01g17090	NA	NA	NA	NA	NA	NA	NA	NA	retrotransposon protein, putative, unclassified
LOC_Os01g17100	NA	NA	NA	NA	NA	NA	NA	NA	hypothetical protein
LOC_Os01g17110	NA	NA	NA	NA	NA	NA	NA	NA	retrotransposon protein, putative, Ty3-gypsy subclass
LOC_Os01g17120	NA	NA	NA	NA	NA	NA	NA	NA	retrotransposon protein, putative, Ty3-gypsy subclass, expressed
LOC_Os01g17130	NA	NA	NA	NA	NA	NA	NA	NA	retrotransposon protein, putative, Ty3-gypsy subclass, expressed
LOC_Os01g17150	-0.868721	4.25564e-27	-1.57535	2.41826e-50	-2.71726	0.0137776	-1.04958	0.00968732	plastid-specific 50S ribosomal protein 5, chloroplast precursor, putative, expressed
LOC_Os01g17160	1.84157	0.0091435	2.49384	2.97956e-12	1.33866	0.00208073	0.231118	0.715596	OsSubt1 - Putative Subtilisin homologue, expressed
LOC_Os01g17170	-0.15731	2.41857e-13	-1.42039	0	0.00118668	0.995572	-1.31666	9.70947e-15	magnesium-protoporphyrin IX monomethyl ester cyclase,chloroplast precursor, putative, expressed
LOC_Os01g17180	-0.295645	4.65543e-05	-0.0562945	0.486375	-0.10993	0.150472	-0.151546	0.0269298	proteasome subunit, putative, expressed
LOC_Os01g17190	-0.0849307	0.215532	-0.0207273	0.706935	-0.254593	5.88729e-07	0.203094	3.52269e-05	OsCam3 - Calmodulin, expressed
LOC_Os01g17214	0.708327	0.00313396	0.408003	0.0475804	-5.35417	1.81868e-06	-2.64937	0.00159599	major facilitator superfamily antiporter, putative, expressed
LOC_Os01g17240	-0.280591	8.8252e-12	-1.10064	4.66914e-73	0.742654	0.173391	-0.49286	0.15826	transporter, major facilitator family, putative, expressed
LOC_Os01g17250	-0.291093	0.000148194	0.0333609	0.669163	0.288537	0.000465305	-0.078297	0.25344	BRASSINOSTEROID INSENSITIVE 1-associated receptor kinase 1 precursor, putative, expressed
LOC_Os01g17260	0.0554066	0.627242	-0.242763	0.0737595	0.474056	0.00549088	0.252427	0.102393	transcription factor, putative, expressed
LOC_Os01g17279	0.00109255	0.989179	0.172412	0.0168799	-0.0523163	0.426485	-0.53515	5.80383e-18	exonuclease, putative, expressed
LOC_Os01g17300	-1.50219	0.529457	0.948232	0.764192	3.23894	0.507987	-1.3653	0.78469	expressed protein
LOC_Os01g17310	0.864456	0.756269	1.64597	0.249801	-0.184999	0.966478	2.52413	0.605881	retrotransposon protein, putative, unclassified
LOC_Os01g17320	-0.167995	0.204128	-0.346947	0.000275757	-0.676972	5.37316e-07	-0.653746	4.7072e-11	PPR repeat domain containing protein, putative, expressed
LOC_Os01g17330	7.89417	2.35663e-07	2.0406	1.73086e-05	-0.194031	0.921883	0.806417	0.272369	eukaryotic translation initiation factor 6, putative, expressed
LOC_Os01g17360	NA	NA	NA	NA	NA	NA	NA	NA	retrotransposon protein, putative, unclassified, expressed
LOC_Os01g17370	NA	NA	NA	NA	NA	NA	NA	NA	retrotransposon protein, putative, unclassified, expressed
LOC_Os01g17380	NA	NA	NA	NA	NA	NA	NA	NA	retrotransposon protein, putative, unclassified
LOC_Os01g17390	-0.320517	1.09246e-07	-1.06051	1.05255e-37	-0.666634	2.12999e-24	-1.54042	2.71268e-252	OsFBX5 - F-box domain containing protein, expressed
LOC_Os01g17396	-1.37095	1.3184e-13	-0.384462	0.512686	-2.77913	0.0682038	0.360485	0.734108	expressed protein
LOC_Os01g17402	NA	NA	-6.35381	0.000203439	-4.22529	0.080699	-1.36303	0.785046	cyclin, putative, expressed
LOC_Os01g17410	3.27063	0.403905	-0.0590384	0.977029	-1.64386	0.736842	-1.3653	0.78469	expressed protein
LOC_Os01g17420	NA	NA	NA	NA	NA	NA	NA	NA	expressed protein
LOC_Os01g17430	-0.265435	2.58029e-10	-0.151956	0.000214243	-0.240765	1.46417e-09	-0.381447	2.75219e-27	coatomer subunit beta-1, putative, expressed
LOC_Os01g17440	NA	NA	-2.50453	0.543515	NA	NA	NA	NA	retrotransposon protein, putative, unclassified, expressed
LOC_Os01g17450	NA	NA	NA	NA	NA	NA	NA	NA	retrotransposon protein, putative, unclassified, expressed
LOC_Os01g17460	NA	NA	NA	NA	NA	NA	NA	NA	retrotransposon protein, putative, unclassified, expressed
LOC_Os01g17470	-4.60522	0.0717287	-2.19957	0.0219262	NA	NA	2.51904	0.606635	plastocyanin-like domain containing protein, putative, expressed
LOC_Os01g17970	3.61422	0.293443	2.57153	0.00674194	NA	NA	4.10659	0.168038	retrotransposon protein, putative, Ty1-copia subclass
LOC_Os01g17980	NA	NA	3.80632	0.00513635	-2.95717	0.423953	2.52413	0.605881	expressed protein
LOC_Os01g17990	NA	NA	1.39205	0.780566	NA	NA	2.52413	0.605881	expressed protein
LOC_Os01g18000	1.27417	0.79871	NA	NA	NA	NA	NA	NA	retrotransposon protein, putative, Ty3-gypsy subclass, expressed
LOC_Os01g18010	NA	NA	NA	NA	NA	NA	NA	NA	hypothetical protein
LOC_Os01g18020	NA	NA	3.38672	0.254371	NA	NA	NA	NA	retrotransposon protein, putative, unclassified
LOC_Os01g18030	NA	NA	NA	NA	NA	NA	NA	NA	retrotransposon protein, putative, unclassified, expressed
LOC_Os01g18040	NA	NA	1.39205	0.780566	-1.64386	0.736842	NA	NA	retrotransposon protein, putative, unclassified, expressed
LOC_Os01g18050	0.645687	0.0120211	-3.61849	1.16466e-275	-1.78625	6.51326e-197	2.90816	8.12916e-254	tubulin/FtsZ domain containing protein, putative, expressed
LOC_Os01g18060	-0.242849	0.379989	0.0267937	0.912888	-0.131786	0.55367	-0.395353	0.0645205	sugar transporter superfamily, putative, expressed
LOC_Os01g18070	0.127798	0.0675008	-0.275796	2.45291e-07	-0.0933266	0.176224	-0.166777	0.0067811	bacterial transferase hexapeptide domain containing protein, expressed
LOC_Os01g18080	0.332185	1.43639e-07	0.649743	5.75801e-46	0.177087	1.1675e-11	-0.00988957	0.664098	retrotransposon protein, putative, unclassified, expressed
LOC_Os01g18090	1.15606	0.632225	2.53116	0.000286661	-0.512747	0.840342	1.66008	0.662388	expressed protein
LOC_Os01g18100	-0.132326	0.487393	0.375952	0.0377638	0.172451	0.328415	0.592132	0.000475902	OsRhmbd3 - Putative Rhomboid homologue, expressed
LOC_Os01g18110	-2.63732	0.589655	3.30271	1.56207e-05	5.0573	0.038231	3.52162	0.337204	cinnamoyl CoA reductase, putative, expressed
LOC_Os01g18120	0.812634	0.29263	1.48901	0.09556	NA	NA	NA	NA	cinnamoyl CoA reductase, putative, expressed
LOC_Os01g18130	NA	NA	6.51723	0.000101775	2.38875	0.447903	-1.3653	0.78469	expressed protein
LOC_Os01g18140	2.29985	0.638187	NA	NA	-3.21986	0.339985	NA	NA	expressed protein
LOC_Os01g18150	NA	NA	NA	NA	NA	NA	NA	NA	STE_MEK_ste7_MAP2K.1 - STE kinases include homologs to sterile 7, sterile 11 and sterile 20 from yeast, expressed
LOC_Os01g18160	NA	NA	NA	NA	NA	NA	NA	NA	expressed protein
LOC_Os01g18170	NA	NA	-6.53985	9.9676e-05	-1.30836	9.89657e-20	1.90252	2.02546e-21	Cupin domain containing protein, expressed
LOC_Os01g18180	NA	NA	4.55822	0.042335	-1.63319	0.738527	NA	NA	transposon protein, putative, CACTA, En/Spm sub-class, expressed
LOC_Os01g18190	NA	NA	NA	NA	NA	NA	NA	NA	transposon protein, putative, CACTA, En/Spm sub-class, expressed
LOC_Os01g18200	NA	NA	-0.0473044	0.986284	NA	NA	NA	NA	transposon protein, putative, CACTA, En/Spm sub-class
LOC_Os01g18210	-0.330554	0.023859	-0.919988	6.37353e-09	-0.347862	0.0772532	-0.0120316	0.954255	peptidyl-prolyl cis-trans isomerase, putative, expressed
LOC_Os01g18220	0.924323	0.00210683	2.07089	1.1415e-11	2.5501	1.81861e-12	3.10582	3.37317e-07	expressed protein
LOC_Os01g18230	NA	NA	-2.49661	0.511848	NA	NA	NA	NA	FAD-linked oxidoreductase protein, putative, expressed
LOC_Os01g18240	1.8109	0.000288754	-0.394319	0.0030958	-1.32158	5.93524e-14	1.97989	5.35525e-21	MYB family transcription factor, putative, expressed
LOC_Os01g18250	NA	NA	2.97502	0.365686	NA	NA	NA	NA	subtilase, putative, expressed
LOC_Os01g18260	NA	NA	NA	NA	NA	NA	NA	NA	transposon protein, putative, CACTA, En/Spm sub-class
LOC_Os01g18270	-1.63046	0.744016	-1.06236	0.751147	3.2545	0.505852	0.811028	0.856594	transposon protein, putative, CACTA, En/Spm sub-class, expressed
LOC_Os01g18280	-0.150062	0.423654	0.113771	0.456283	0.195515	0.282143	-0.0480599	0.768669	SNF7 domain containing protein, putative, expressed
LOC_Os01g18300	NA	NA	NA	NA	NA	NA	NA	NA	expressed protein
LOC_Os01g18310	1.27417	0.79871	-4.29497	0.372483	NA	NA	0.663349	0.84114	expressed protein
LOC_Os01g18320	0.0228467	0.833223	-1.15117	1.19565e-26	-0.588969	0.255302	-0.965475	0.0392365	protoporphyrinogen oxidase, chloroplast precursor, putative, expressed
LOC_Os01g18330	NA	NA	2.39281	0.567876	NA	NA	NA	NA	hypothetical protein
LOC_Os01g18340	NA	NA	NA	NA	NA	NA	NA	NA	glycine-rich cell wall protein, putative, expressed
LOC_Os01g18350	2.26098	0.644069	3.97785	0.155726	NA	NA	-2.94792	0.508011	expressed protein
LOC_Os01g18360	1.17662	0.0827737	2.72418	7.76506e-15	1.08248	0.123134	1.85154	0.0235608	OsIAA4 - Auxin-responsive Aux/IAA gene family member, expressed
LOC_Os01g18370	-0.541825	0.831782	2.27049	0.35994	2.39343	0.479846	-0.182165	0.922036	expressed protein
LOC_Os01g18375	2.28052	0.641109	5.91214	0.000931513	NA	NA	2.52413	0.605881	hydrophobic protein, putative, expressed
LOC_Os01g18390	2.29006	9.89375e-06	3.9861	5.30027e-22	4.42887	1.48115e-180	5.89929	1.38497e-175	OsRCI2-1 - Putative low temperature and salt responsive protein, expressed
LOC_Os01g18400	0.283433	0.950976	-0.0648027	0.976547	2.2375	1.59177e-05	0.0335267	0.921108	CHIT10 - Chitinase family protein precursor, expressed
LOC_Os01g18410	0.204625	0.667288	0.0226217	0.959835	2.32244	0.00101811	0.698039	0.0621264	expressed protein
LOC_Os01g18420	NA	NA	NA	NA	NA	NA	NA	NA	OsMADS88 - MADS-box family gene with M-gamma type-box, expressed
LOC_Os01g18440	NA	NA	NA	NA	NA	NA	NA	NA	OsMADS89 - MADS-box family gene with M-gamma type-box, expressed
LOC_Os01g18450	NA	NA	-4.08962	0.13927	-0.516915	0.695186	1.40168	0.614676	expressed protein
LOC_Os01g18460	0.828813	0.858257	3.40376	0.00362575	1.06633	0.532679	0.0797033	0.963276	expressed protein
LOC_Os01g18470	-0.172502	0.972426	3.53285	0.0764971	4.24304	0.177572	1.52079	0.760884	transposon protein, putative, unclassified, expressed
LOC_Os01g18480	-2.57251	0.599188	-1.06236	0.751147	NA	NA	NA	NA	transposon protein, putative, unclassified, expressed
LOC_Os01g18490	NA	NA	NA	NA	NA	NA	-2.36366	0.628996	expressed protein
LOC_Os01g18500	NA	NA	1.38733	0.781305	NA	NA	NA	NA	transposon protein, putative, unclassified
LOC_Os01g18510	NA	NA	NA	NA	NA	NA	NA	NA	retrotransposon protein, putative, Ty3-gypsy subclass, expressed
LOC_Os01g18520	NA	NA	NA	NA	NA	NA	NA	NA	retrotransposon protein, putative, Ty3-gypsy subclass, expressed
LOC_Os01g18530	2.8721	0.533097	5.1958	0.00168131	0.804824	0.741028	4.69073	0.0599634	expressed protein
LOC_Os01g18550	2.8854	0.552359	2.08378	0.0672332	NA	NA	NA	NA	transposon protein, putative, CACTA, En/Spm sub-class, expressed
LOC_Os01g18560	NA	NA	NA	NA	NA	NA	NA	NA	transposon protein, putative, CACTA, En/Spm sub-class
LOC_Os01g18570	NA	NA	NA	NA	-1.63853	0.737683	NA	NA	transposon protein, putative, CACTA, En/Spm sub-class, expressed
LOC_Os01g18584	0.786956	0.0109294	-0.0561404	0.904539	0.27966	0.76213	0.474913	0.415002	WRKY9, expressed
LOC_Os01g18610	1.29572	0.795319	-3.49661	0.229071	NA	NA	NA	NA	retrotransposon protein, putative, LINE subclass, expressed
LOC_Os01g18620	-0.415775	0.818983	-4.08962	0.13927	-0.199657	0.916829	4.84357	0.0416665	transferase family protein, putative, expressed
LOC_Os01g18630	0.14504	1.10545e-08	0.346971	6.61625e-61	0.776925	1.33462e-143	0.335255	8.22146e-34	aspartic proteinase oryzasin-1 precursor, putative, expressed
LOC_Os01g18640	-0.197685	0.00295867	-0.178581	0.0172301	0.087453	0.211648	-0.00194852	0.976128	aminotransferase, putative, expressed
LOC_Os01g18650	NA	NA	2.26106	0.216184	NA	NA	1.5236	0.760447	transposon protein, putative, unclassified, expressed
LOC_Os01g18660	-0.305155	0.283328	-0.235802	0.405545	-0.864081	0.000436586	-0.0293019	0.870501	aminotransferase, putative, expressed
LOC_Os01g18670	0.0726688	0.139799	-0.592616	7.70642e-21	0.14451	9.2678e-05	-0.274527	4.83553e-13	MDR-like ABC transporter, putative, expressed
LOC_Os01g18680	NA	NA	NA	NA	NA	NA	NA	NA	retrotransposon protein, putative, unclassified, expressed
LOC_Os01g18690	NA	NA	-3.49661	0.229071	NA	NA	NA	NA	retrotransposon protein, putative, unclassified, expressed
LOC_Os01g18700	NA	NA	NA	NA	NA	NA	NA	NA	retrotransposon protein, putative, unclassified, expressed
LOC_Os01g18710	2.84532	0.558054	2.46482	0.0466236	4.24679	0.172918	-1.36303	0.785046	hypothetical protein
LOC_Os01g18720	0.855977	0.761828	5.26811	0.00126411	-1.64386	0.736842	NA	NA	expressed protein
LOC_Os01g18730	NA	NA	1.39205	0.780566	NA	NA	NA	NA	expressed protein
LOC_Os01g18744	0.561666	0.452512	-0.378965	0.600165	-0.983315	0.000127651	0.278531	0.385241	transferase family protein, putative, expressed
LOC_Os01g18760	NA	NA	NA	NA	NA	NA	NA	NA	retrotransposon protein, putative, unclassified
LOC_Os01g18770	NA	NA	NA	NA	NA	NA	NA	NA	retrotransposon protein, putative, unclassified
LOC_Os01g18780	-1.63046	0.744016	5.5299	0.000570749	4.24679	0.172918	1.5236	0.760447	fibroin heavy chain precursor, putative, expressed
LOC_Os01g18790	NA	NA	NA	NA	NA	NA	NA	NA	expressed protein
LOC_Os01g18800	-1.02583	2.19827e-222	-0.635754	2.54653e-31	-0.184189	0.347869	2.09715	9.46617e-16	CAMK_KIN1/SNF1/Nim1_like.9 - CAMK includes calcium/calmodulin depedent protein kinases, expressed
LOC_Os01g18810	-1.63046	0.744016	1.39205	0.780566	NA	NA	NA	NA	expressed protein
LOC_Os01g18830	NA	NA	NA	NA	NA	NA	NA	NA	expressed protein
LOC_Os01g18840	0.4254	0.0576975	-1.87009	5.46018e-06	NA	NA	NA	NA	IF, putative, expressed
LOC_Os01g18850	0.354951	1.30105e-12	0.511572	2.40708e-22	0.44983	4.99222e-09	0.169039	0.00420388	OsSPL1 - SBP-box gene family member, expressed
LOC_Os01g18860	0.37766	0.000114882	0.398294	9.97759e-07	-1.06635	7.62993e-16	-1.20336	6.27387e-53	S-adenosylmethionine synthetase, putative, expressed
LOC_Os01g18870	NA	NA	-2.2263	0.209744	NA	NA	NA	NA	helix-loop-helix DNA-binding domain containing protein, expressed
LOC_Os01g18880	0.452831	0.0268497	-0.114935	0.566725	0.253208	0.24089	-0.0094261	0.955444	ubiquitin carboxyl-terminal hydrolase, family 1, putative, expressed
LOC_Os01g18890	NA	NA	4.97168	0.0176625	3.2545	0.505852	NA	NA	peroxidase precursor, putative, expressed
LOC_Os01g18900	1.27417	0.79871	-2.48863	0.548068	NA	NA	NA	NA	stigma specific peroxidase precursor, putative, expressed
LOC_Os01g18910	2.29985	0.638187	-1.05431	0.463499	-7.87685	1.85712e-07	NA	NA	peroxidase precursor, putative, expressed
LOC_Os01g18920	NA	NA	NA	NA	NA	NA	NA	NA	hAT dimerisation domain-containing protein, putative
LOC_Os01g18930	NA	NA	NA	NA	NA	NA	NA	NA	peroxidase precursor, putative, expressed
LOC_Os01g18940	NA	NA	NA	NA	NA	NA	NA	NA	expressed protein
LOC_Os01g18950	NA	NA	NA	NA	-5.92382	0.000595927	2.52413	0.605881	peroxidase precursor, putative, expressed
LOC_Os01g18960	NA	NA	NA	NA	NA	NA	NA	NA	hypothetical protein
LOC_Os01g18970	NA	NA	NA	NA	-3.76456	3.38478e-05	0.0788091	0.944115	peroxidase precursor, putative, expressed
LOC_Os01g18980	NA	NA	NA	NA	NA	NA	NA	NA	transposon protein, putative, unclassified
LOC_Os01g18990	NA	NA	NA	NA	NA	NA	NA	NA	retrotransposon protein, putative, Ty3-gypsy subclass
LOC_Os01g19000	2.03069	0.323299	-2.48863	0.548068	-0.636835	0.898593	NA	NA	retrotransposon protein, putative, Ty3-gypsy subclass, expressed
LOC_Os01g19010	NA	NA	NA	NA	NA	NA	NA	NA	retrotransposon protein, putative, unclassified, expressed
LOC_Os01g19020	0.209406	0.571605	0.161069	0.637338	-1.84828	2.82853e-83	3.62892	1.10396e-101	peroxidase precursor, putative, expressed
LOC_Os01g19030	NA	NA	NA	NA	NA	NA	NA	NA	retrotransposon protein, putative, unclassified, expressed
LOC_Os01g19050	NA	NA	NA	NA	-2.63852	0.523518	-3.36366	0.372995	transposon protein, putative, unclassified, expressed
LOC_Os01g19060	NA	NA	NA	NA	NA	NA	NA	NA	transposon protein, putative, CACTA, En/Spm sub-class
LOC_Os01g19070	NA	NA	2.39281	0.567876	NA	NA	-2.36571	0.628688	transposon protein, putative, CACTA, En/Spm sub-class, expressed
LOC_Os01g19080	NA	NA	NA	NA	NA	NA	NA	NA	ligA, putative, expressed
LOC_Os01g19090	1.27417	0.79871	NA	NA	NA	NA	-1.36303	0.785046	retrotransposon protein, putative, Ty3-gypsy subclass
LOC_Os01g19100	NA	NA	-0.0487405	0.990206	NA	NA	-1.3653	0.78469	retrotransposon protein, putative, Ty3-gypsy subclass, expressed
LOC_Os01g19110	NA	NA	NA	NA	3.23894	0.507987	NA	NA	transposon protein, putative, CACTA, En/Spm sub-class
LOC_Os01g19120	-2.63732	0.589655	-2.48863	0.548068	NA	NA	NA	NA	expressed protein
LOC_Os01g19130	0.479465	5.08917e-35	0.865084	6.53676e-62	-0.0732043	0.613232	-0.103348	0.379997	protein phosphatase 2C, putative, expressed
LOC_Os01g19140	0.475358	0.0290161	-1.58326	5.86422e-08	0.539854	0.756907	-0.487489	0.500581	O-sialoglycoprotein endopeptidase, putative, expressed
LOC_Os01g19160	-0.442888	0.352823	-0.199679	0.613251	-1.24831	0.00610882	0.291324	0.442954	protein kinase domain containing protein, expressed
LOC_Os01g19150	-0.163022	0.000212223	-0.321552	1.66224e-11	0.352073	3.9963e-07	-0.0747693	0.209029	CGMC_GSK.3 - CGMC includes CDA, MAPK, GSK3, and CLKC kinases, expressed
LOC_Os01g19170	-1.06582	0.0228262	3.18695	4.42766e-13	-0.225191	0.424071	-0.886396	0.000547131	polygalacturonase, putative, expressed
LOC_Os01g19190	NA	NA	NA	NA	NA	NA	NA	NA	retrotransposon protein, putative, unclassified, expressed
LOC_Os01g19200	NA	NA	2.3846	0.570205	NA	NA	NA	NA	retrotransposon protein, putative, unclassified, expressed
LOC_Os01g19210	NA	NA	NA	NA	NA	NA	NA	NA	transposon protein, putative, unclassified, expressed
LOC_Os01g19220	-2.57251	0.599188	0.291913	0.790164	-2.28637	0.183389	2.58074	0.0162275	beta-D-xylosidase, putative, expressed
LOC_Os01g19230	NA	NA	NA	NA	NA	NA	NA	NA	expressed protein
LOC_Os01g19240	3.87201	0.211704	-3.81384	0.162444	-1.64386	0.736842	NA	NA	integral membrane protein DUF6 containing protein, expressed
LOC_Os01g19250	NA	NA	NA	NA	NA	NA	NA	NA	expressed protein
LOC_Os01g19260	1.21361	0.1645	1.61663	0.204191	-0.2223	0.420497	-2.08753	3.78884e-09	ATPase, putative, expressed
LOC_Os01g19270	NA	NA	NA	NA	NA	NA	NA	NA	expressed protein
LOC_Os01g19280	-3.92069	0.225219	2.3846	0.570205	-1.63319	0.738527	NA	NA	expressed protein
LOC_Os01g19290	3.60639	0.290791	2.3365	0.0553028	-0.197836	0.922888	1.08065	0.693479	integral membrane protein DUF6 containing protein, expressed
LOC_Os01g19300	1.29572	0.795319	NA	NA	NA	NA	NA	NA	retrotransposon protein, putative, unclassified, expressed
LOC_Os01g19310	0.40381	0.83483	3.94415	0.0430694	1.38646	0.649521	0.0808499	0.981367	retrotransposon protein, putative, unclassified, expressed
LOC_Os01g19320	-0.699482	0.582833	-1.23314	0.120153	-4.00403	0.0264882	0.900497	0.378564	expressed protein
LOC_Os01g19330	-2.48567	1.73561e-06	1.28027	0.0018667	-1.63319	0.738527	3.07739	0.0647644	MYB family transcription factor, putative, expressed
LOC_Os01g19340	1.27417	0.79871	-1.49392	0.764969	NA	NA	NA	NA	expressed protein
LOC_Os01g19350	NA	NA	-1.49392	0.764969	-0.636835	0.898593	NA	NA	expressed protein
LOC_Os01g19360	NA	NA	NA	NA	-0.636835	0.898593	NA	NA	retrotransposon protein, putative, Ty1-copia subclass, expressed
LOC_Os01g19370	-2.63732	0.589655	NA	NA	-4.54437	0.0406628	3.84305	0.239422	retrotransposon protein, putative, unclassified, expressed
LOC_Os01g19380	0.28494	0.512254	0.36433	0.589239	0.902059	0.106021	-0.168519	0.717444	pentatricopeptide, putative, expressed
LOC_Os01g19390	-0.036587	0.910278	0.719882	0.00883714	1.05023	0.00798259	0.45019	0.225822	glycerol-3-phosphate acyltransferase, putative, expressed
LOC_Os01g19400	-0.454963	0.205573	-0.282444	0.245047	0.296458	0.266267	0.501646	0.0772662	expressed protein
LOC_Os01g19410	0.204019	0.140771	0.0822233	0.568666	0.0895123	0.602888	0.0894787	0.539489	expressed protein
LOC_Os01g19420	-1.5945	0.749594	5.71148	0.00188852	NA	NA	NA	NA	transposon protein, putative, unclassified, expressed
LOC_Os01g19430	NA	NA	-0.861813	0.600864	NA	NA	NA	NA	3-5 exonuclease domain-containing protein, putative, expressed
LOC_Os01g19440	2.85884	0.537359	0.407684	0.747576	NA	NA	NA	NA	pectinesterase, putative, expressed
LOC_Os01g19450	0.374294	1.43263e-14	-0.266512	1.94561e-09	-0.391244	3.49734e-20	-0.134052	0.00138059	ATP-citrate synthase subunit 1, putative, expressed
LOC_Os01g19460	0.360935	0.706047	2.42197	7.95773e-09	0.679894	0.0823408	-0.000769636	0.997505	retrotransposon protein, putative, unclassified, expressed
LOC_Os01g19470	0.0398995	0.472989	-0.246483	8.26544e-06	-0.656019	3.99663e-22	-0.318885	2.05515e-07	nodal modulator 1 precursor, putative, expressed
LOC_Os01g19480	2.8721	0.533097	-1.61146	0.00136216	-0.587668	0.484189	1.77956	0.0163654	kelch motif family protein, putative, expressed
LOC_Os01g19490	-0.709679	2.14033e-05	-0.0700338	0.571597	-0.537745	3.881e-06	-0.927394	3.39216e-17	pentatricopeptide, putative, expressed
LOC_Os01g19500	NA	NA	NA	NA	NA	NA	2.52159	0.606257	expressed protein
LOC_Os01g19529	NA	NA	2.96955	0.406243	NA	NA	NA	NA	pentatricopeptide, putative, expressed
LOC_Os01g19548	0.0912737	0.78149	0.125423	0.655512	0.14152	0.691399	-0.0879203	0.79738	pentatricopeptide, putative, expressed
LOC_Os01g19570	NA	NA	NA	NA	NA	NA	NA	NA	hypothetical protein
LOC_Os01g19580	0.820243	0.767982	2.59979	0.00302576	-0.642762	0.897646	2.39948	0.402017	expressed protein
LOC_Os01g19590	NA	NA	-1.0497	0.67494	3.23894	0.507987	-1.3653	0.78469	transposon protein, putative, CACTA, En/Spm sub-class, expressed
LOC_Os01g19600	1.4384	0.689991	-2.49661	0.511848	NA	NA	-2.3616	0.629305	transposon protein, putative, CACTA, En/Spm sub-class, expressed
LOC_Os01g19610	0.0661131	0.788646	1.23007	0.000208013	NA	NA	NA	NA	plant protein of unknown function domain containing protein, expressed
LOC_Os01g19620	NA	NA	NA	NA	NA	NA	NA	NA	retrotransposon protein, putative, unclassified, expressed
LOC_Os01g19630	NA	NA	-2.65866	4.909e-05	NA	NA	1.2305	0.256198	expressed protein
LOC_Os01g19640	2.26098	0.644069	3.70824	0.179178	-0.636835	0.898593	NA	NA	retrotransposon protein, putative, Ty3-gypsy subclass
LOC_Os01g19650	2.26098	0.644069	-4.50052	0.0532272	NA	NA	NA	NA	retrotransposon protein, putative, Ty3-gypsy subclass, expressed
LOC_Os01g19660	2.26098	0.644069	-1.50313	0.763533	NA	NA	NA	NA	retrotransposon protein, putative, unclassified, expressed
LOC_Os01g19670	3.6223	0.334607	-1.49392	0.764969	NA	NA	-2.94648	0.544069	expressed protein
LOC_Os01g19680	-1.63046	0.744016	2.97261	3.47763e-10	2.38875	0.447903	3.1057	0.472309	retrotransposon protein, putative, unclassified
LOC_Os01g19694	2.26098	0.644069	2.14915	0.000366341	0.613556	0.28559	0.43534	0.137844	Homeobox domain containing protein, expressed
LOC_Os01g19710	2.28052	0.641109	2.39281	0.567876	-0.642762	0.897646	NA	NA	transposon protein, putative, CACTA, En/Spm sub-class, expressed
LOC_Os01g19720	1.27417	0.79871	3.40274	0.0950456	2.25284	0.65207	NA	NA	transposon protein, putative, CACTA, En/Spm sub-class, expressed
LOC_Os01g19730	-4.15697	0.205487	5.78164	0.0014765	NA	NA	NA	NA	expressed protein
LOC_Os01g19740	0.0257773	0.679427	-0.42266	1.0163e-09	-2.00417	0.0276861	-0.634248	0.0464245	calvin cycle protein CP12, putative, expressed
LOC_Os01g19750	2.26098	0.644069	1.95912	0.650043	NA	NA	0.0788148	0.987417	glycosyl hydrolase, putative, expressed
LOC_Os01g19760	0.0753993	0.602139	-0.305588	0.0146731	-0.200327	0.233106	0.126723	0.405937	expressed protein
LOC_Os01g19770	2.29985	0.638187	NA	NA	NA	NA	NA	NA	mitochondrial import inner membrane translocase subunit Tim17, putative, expressed
LOC_Os01g19780	2.29985	0.638187	NA	NA	NA	NA	NA	NA	expressed protein
LOC_Os01g19790	NA	NA	NA	NA	NA	NA	NA	NA	hypothetical protein
LOC_Os01g19800	0.314279	0.223549	0.559336	0.0368101	0.193783	0.502368	1.43504	0.00220934	zinc finger, C3HC4 type, putative, expressed
LOC_Os01g19820	2.43604	1.42043e-34	-1.92982	9.60006e-27	-0.352194	0.55232	-0.790519	0.0816774	universal stress protein domain containing protein, putative, expressed
LOC_Os01g19830	4.87188	0.0317962	2.36294	2.08203e-10	-3.81026	0.163157	3.53762	0.0185155	hypothetical protein
LOC_Os01g19840	-0.34281	0.00509922	-0.222544	0.0483407	-0.577957	1.43976e-08	-0.170877	0.0967492	60S ribosomal protein L29-2, putative, expressed
LOC_Os01g19850	0.874384	0.291425	-1.02401	0.11062	-1.65667	0.382939	3.83481	0.00697464	amino acid permease family protein, putative, expressed
LOC_Os01g19860	-0.158087	0.97475	NA	NA	NA	NA	1.52079	0.760884	expressed protein
LOC_Os01g19870	0.116729	0.507975	-0.0482684	0.775622	-0.572169	0.0223062	0.95872	0.00033505	hydrolase, acting on carbon-nitrogen, putative, expressed
LOC_Os01g19880	0.338589	0.597472	0.678665	0.252367	-0.401099	0.519855	0.586545	0.137645	expressed protein
LOC_Os01g19894	1.63005	0.471082	-0.24517	0.860545	2.12743	0.330695	1.5236	0.760447	transposon protein, putative, unclassified, expressed
LOC_Os01g19910	0.928401	0.43723	0.364053	0.801458	0.221709	0.882801	1.95184	0.268937	expressed protein
LOC_Os01g19920	NA	NA	-2.48863	0.548068	NA	NA	NA	NA	retrotransposon protein, putative, unclassified
LOC_Os01g19930	NA	NA	2.39281	0.567876	NA	NA	-1.36303	0.785046	retrotransposon protein, putative, unclassified
LOC_Os01g19940	1.57141	7.32212e-123	2.07209	8.10584e-120	1.48423	6.9443e-23	1.74131	7.16201e-51	expressed protein
LOC_Os01g19950	2.28052	0.641109	6.14378	0.000406304	NA	NA	NA	NA	expressed protein
LOC_Os01g19960	-1.5945	0.749594	NA	NA	NA	NA	NA	NA	transposon protein, putative, CACTA, En/Spm sub-class, expressed
LOC_Os01g19970	-1.89726	5.54891e-20	-1.7826	1.88055e-07	-2.64126	0.525072	4.10575	0.1698	MYB family transcription factor, putative, expressed
LOC_Os01g19980	-2.57251	0.599188	NA	NA	NA	NA	NA	NA	hypothetical protein
LOC_Os01g19990	2.26098	0.644069	-4.30731	0.0749268	-3.80546	0.167991	2.52413	0.605881	expressed protein
LOC_Os01g20000	NA	NA	-3.07355	0.383989	NA	NA	-2.94931	0.507568	expressed protein
LOC_Os01g20010	NA	NA	NA	NA	NA	NA	NA	NA	expressed protein
LOC_Os01g20020	NA	NA	4.19552	0.08414	2.24424	0.653351	1.5236	0.760447	hypothetical protein
LOC_Os01g20030	1.29572	0.795319	NA	NA	NA	NA	NA	NA	expressed protein
LOC_Os01g20040	NA	NA	NA	NA	NA	NA	NA	NA	retrotransposon protein, putative, unclassified, expressed
LOC_Os01g20050	NA	NA	NA	NA	NA	NA	NA	NA	retrotransposon protein, putative, unclassified, expressed
LOC_Os01g20060	NA	NA	NA	NA	NA	NA	NA	NA	expressed protein
LOC_Os01g20070	NA	NA	NA	NA	NA	NA	NA	NA	retrotransposon protein, putative, unclassified, expressed
LOC_Os01g20080	NA	NA	NA	NA	NA	NA	NA	NA	transposon protein, putative, CACTA, En/Spm sub-class
LOC_Os01g20090	-0.162386	0.960078	1.52928	0.615722	-0.642762	0.897646	-0.656223	0.780659	transposon protein, putative, CACTA, En/Spm sub-class, expressed
LOC_Os01g20100	NA	NA	NA	NA	NA	NA	NA	NA	expressed protein
LOC_Os01g20110	-0.247646	0.00137652	-0.774411	1.06934e-25	-0.171731	0.623626	-0.917816	1.6187e-09	expressed protein
LOC_Os01g20120	0.130272	0.210368	0.867077	1.53071e-11	0.593933	0.00197701	0.870203	7.33028e-07	expressed protein
LOC_Os01g20130	NA	NA	NA	NA	NA	NA	NA	NA	transposon protein, putative, CACTA, En/Spm sub-class, expressed
LOC_Os01g20140	NA	NA	NA	NA	NA	NA	NA	NA	latency associated nuclear antigen, putative, expressed
LOC_Os01g20150	NA	NA	NA	NA	NA	NA	NA	NA	transposon protein, putative, CACTA, En/Spm sub-class, expressed
LOC_Os01g20160	-0.327851	0.106094	1.33192	1.37956e-20	0.830417	2.112e-32	0.702042	2.82388e-23	OsHKT1;5 - Na+ transporter, expressed
LOC_Os01g20170	NA	NA	2.38872	0.535953	NA	NA	NA	NA	expressed protein
LOC_Os01g20190	NA	NA	-1.3802	0.36254	NA	NA	NA	NA	transposon protein, putative, CACTA, En/Spm sub-class, expressed
LOC_Os01g20200	-1.43716	0.320132	0.176992	0.81435	-1.36005	0.518508	-2.32258	0.0150308	transposon protein, putative, CACTA, En/Spm sub-class, expressed
LOC_Os01g20204	0.815094	0.845931	0.75717	0.678058	3.82922	0.291541	NA	NA	expressed protein
LOC_Os01g20206	-0.163763	0.676369	3.43925	0.000732187	5.26113	0.00240543	0.154614	0.878713	methyltransferase, putative, expressed
LOC_Os01g20208	NA	NA	4.38874	0.059204	NA	NA	NA	NA	expressed protein
LOC_Os01g20700	3.28054	0.397539	2.75833	0.0911593	NA	NA	-1.36303	0.785046	hypothetical protein
LOC_Os01g20710	3.859	0.215355	0.530797	0.621835	NA	NA	NA	NA	expressed protein
LOC_Os01g20720	0.952123	0.127694	-0.293537	0.707148	0.564972	0.0151375	0.416248	0.0612135	CC-NBS-LRR, putative, expressed
LOC_Os01g20730	4.28056	0.110902	-1.63863	0.427069	-1.63319	0.738527	NA	NA	expressed protein
LOC_Os01g20740	5.09063	0.0172525	2.96955	0.406243	NA	NA	NA	NA	retrotransposon protein, putative, unclassified, expressed
LOC_Os01g20750	1.27417	0.79871	3.38873	0.249533	-1.64386	0.736842	2.52159	0.606257	expressed protein
LOC_Os01g20760	3.28054	0.397539	NA	NA	NA	NA	NA	NA	transposon protein, putative, unclassified, expressed
LOC_Os01g20770	2.28052	0.641109	3.11867	0.145361	NA	NA	NA	NA	expressed protein
LOC_Os01g20780	4.73477	0.0438504	0.254726	0.571091	-1.38971	0.179551	-0.185042	0.882033	anther-specific protein SF18 precursor, putative, expressed
LOC_Os01g20800	NA	NA	NA	NA	NA	NA	NA	NA	expressed protein
LOC_Os01g20810	NA	NA	-1.50313	0.763533	NA	NA	NA	NA	expressed protein
LOC_Os01g20820	NA	NA	3.96952	0.157378	NA	NA	NA	NA	expressed protein
LOC_Os01g20830	-0.50679	0.000150386	-0.183323	0.109999	1.1817	2.46332e-05	0.429087	0.0241641	heavy metal-associated domain containing protein, expressed
LOC_Os01g20840	0.301902	1.66056e-06	0.185728	0.0105901	0.876914	8.85823e-37	0.552669	1.01395e-19	lipase class 3 family protein, putative, expressed
LOC_Os01g20850	NA	NA	NA	NA	NA	NA	NA	NA	expressed protein
LOC_Os01g20860	1.98755	1.46583e-63	1.28842	2.24548e-17	2.26073	9.31398e-41	1.87994	1.12336e-40	phospholipase D. Active site motif family protein, expressed
LOC_Os01g20870	NA	NA	NA	NA	NA	NA	NA	NA	expressed protein
LOC_Os01g20880	NA	NA	-3.49661	0.229071	2.55044	9.1699e-05	1.82019	8.82241e-05	OsWAK3 - OsWAK receptor-like cytoplasmic kinase OsWAK-RLCK, expressed
LOC_Os01g20890	0.800888	4.85617e-06	-0.133102	0.500163	1.66017	2.46579e-20	0.53566	7.92223e-05	expressed protein
LOC_Os01g20894	0.610684	0.758314	0.644187	0.588322	-0.642762	0.897646	-1.3653	0.78469	expressed protein
LOC_Os01g20900	0.499216	1.72205e-05	-0.232213	0.0554016	-0.0133974	0.912042	-0.309529	0.00145673	OsWAK4 - OsWAK receptor-like cytoplasmic kinase OsWAK-RLCK, expressed
LOC_Os01g20910	0.00696987	0.982199	0.471824	0.131312	-5.09702	0.00959984	-1.92373	0.377462	zinc finger, C3HC4 type domain containing protein, expressed
LOC_Os01g20920	NA	NA	NA	NA	NA	NA	NA	NA	expressed protein
LOC_Os01g20930	-0.317389	0.606006	-0.325463	0.711499	-1.27844	0.393007	-0.393111	0.859443	RING-H2 finger protein, putative, expressed
LOC_Os01g20940	0.459504	4.59044e-07	0.0963109	0.24813	-0.180722	0.0127862	-0.434219	3.74954e-11	PHS1, putative, expressed
LOC_Os01g20950	-1.77171	0.448177	0.62879	0.704935	-0.696874	0.582923	-0.507508	0.809248	sulfotransferase domain containing protein, expressed
LOC_Os01g20960	-0.434808	0.66549	3.49095	1.13854e-07	1.97515	0.208503	2.07895	0.201302	hypothetical protein
LOC_Os01g20970	2.29985	0.638187	3.70986	0.172884	NA	NA	NA	NA	invertase/pectin methylesterase inhibitor family protein, putative, expressed
LOC_Os01g20980	2.06124	0.0533306	0.524326	0.687739	-2.56252	0.0452852	-1.11335	0.197383	pectinesterase, putative, expressed
LOC_Os01g20990	4.29021	0.112696	0.52816	0.843593	-1.64386	0.736842	NA	NA	retrotransposon protein, putative, unclassified, expressed
LOC_Os01g21000	1.27417	0.79871	-3.81698	0.156015	NA	NA	NA	NA	retrotransposon protein, putative, unclassified, expressed
LOC_Os01g21010	NA	NA	NA	NA	NA	NA	NA	NA	expressed protein
LOC_Os01g21020	NA	NA	NA	NA	NA	NA	NA	NA	expressed protein
LOC_Os01g21034	-1.69582	0.0706655	-9.37901	2.07629e-10	-4.44818	0.0521509	3.52162	0.337204	pectinesterase, putative, expressed
LOC_Os01g21050	NA	NA	NA	NA	NA	NA	NA	NA	pentatricopeptide, putative, expressed
LOC_Os01g21060	NA	NA	NA	NA	NA	NA	NA	NA	hypothetical protein
LOC_Os01g21070	-0.837476	0.606091	2.24149	0.0024186	0.538397	0.655196	0.716433	0.384908	endoglucanase, putative, expressed
LOC_Os01g21080	NA	NA	NA	NA	NA	NA	NA	NA	retrotransposon protein, putative, unclassified
LOC_Os01g21090	NA	NA	NA	NA	NA	NA	NA	NA	retrotransposon protein, putative, unclassified, expressed
LOC_Os01g21100	NA	NA	NA	NA	NA	NA	NA	NA	expressed protein
LOC_Os01g21110	1.44026	0.432096	4.50315	9.79898e-18	3.26545	0.0511479	4.98085	0.029875	expressed protein
LOC_Os01g21120	2.56905	8.57719e-24	-1.14257	5.80899e-12	1.21566	0.317705	NA	NA	AP2 domain containing protein, expressed
LOC_Os01g21130	NA	NA	NA	NA	NA	NA	NA	NA	expressed protein
LOC_Os01g21135	-2.57251	0.599188	-4.81699	0.0256189	NA	NA	NA	NA	retrotransposon protein, putative, unclassified, expressed
LOC_Os01g21144	0.0421618	0.934285	-1.67708	0.00233478	0.332762	0.523998	0.0780702	0.903077	expressed protein
LOC_Os01g21160	0.0163406	0.847996	-0.53448	2.06848e-07	-0.379431	0.00229357	-0.363226	0.00160071	2-oxo acid dehydrogenases acyltransferase domain containing protein, expressed
LOC_Os01g21170	-0.380152	0.456426	-0.220191	0.791704	0.805092	0.418788	-2.48296	0.00178601	expressed protein
LOC_Os01g21180	-0.0760784	0.39398	0.19084	0.0199825	0.163858	0.0273795	0.103546	0.164373	translation machinery-associated protein 20, putative, expressed
LOC_Os01g21190	3.859	0.215355	-1.05182	0.738152	NA	NA	2.39847	0.408134	transposon protein, putative, unclassified, expressed
LOC_Os01g21200	1.27417	0.79871	1.39205	0.780566	NA	NA	NA	NA	hypothetical protein
LOC_Os01g21210	NA	NA	-4.07898	0.107909	NA	NA	NA	NA	retrotransposon protein, putative, unclassified, expressed
LOC_Os01g21220	2.8721	0.533097	2.75518	0.0339502	3.83943	0.330996	3.52289	0.34022	retrotransposon protein, putative, unclassified
LOC_Os01g21240	0.457144	0.047656	-0.0642208	0.861221	1.85624	3.89817e-06	-0.176416	0.613848	MLA6 protein, putative, expressed
LOC_Os01g21250	-0.781345	9.50472e-13	1.15331	6.78e-07	-1.02618	0.278984	-0.30938	0.780412	late embryogenesis abundant protein, putative, expressed
LOC_Os01g21260	NA	NA	1.39205	0.780566	NA	NA	NA	NA	hypothetical protein
LOC_Os01g21270	NA	NA	2.97502	0.365686	-1.64386	0.736842	NA	NA	retrotransposon protein, putative, unclassified, expressed
LOC_Os01g21290	NA	NA	NA	NA	NA	NA	NA	NA	retrotransposon protein, putative, unclassified
LOC_Os01g21300	2.2785	0.0113552	1.79766	1.83681e-10	1.21939	0.0527003	1.99748	0.0306083	esterase/lipase/thioesterase family protein, putative, expressed
LOC_Os01g21310	3.59855	0.293287	-6.2832	4.63733e-05	-2.78223	0.212006	5.76867	0.00295145	expressed protein
LOC_Os01g21320	0.136122	0.0361662	0.0489787	0.438549	-0.282916	1.9652e-10	-0.635483	1.15305e-51	NAD dependent epimerase/dehydratase family domain containing protein, expressed
LOC_Os01g21340	NA	NA	NA	NA	NA	NA	NA	NA	expressed protein
LOC_Os01g21350	NA	NA	-1.49392	0.764969	NA	NA	NA	NA	retrotransposon protein, putative, unclassified, expressed
LOC_Os01g21360	NA	NA	NA	NA	-1.63853	0.737683	NA	NA	retrotransposon protein, putative, unclassified
LOC_Os01g21380	NA	NA	NA	NA	0.799417	0.806448	2.51904	0.606635	FAD dependent oxidoreductase domain containing protein, expressed
LOC_Os01g21390	NA	NA	NA	NA	NA	NA	NA	NA	hypothetical protein
LOC_Os01g21400	-2.63732	0.589655	NA	NA	NA	NA	NA	NA	retrotransposon protein, putative, unclassified, expressed
LOC_Os01g21410	-0.281713	0.0890328	-0.913134	6.65787e-05	0.366386	0.105468	-0.00965106	0.962159	expressed protein
LOC_Os01g21420	-0.923773	1.41465e-22	-0.706143	1.23769e-06	0.11771	0.491451	-0.159402	0.246309	pre-mRNA-splicing factor SF2, putative, expressed
LOC_Os01g21430	-1.63046	0.744016	4.99109	0.00302464	NA	NA	2.52413	0.605881	retrotransposon protein, putative, Ty3-gypsy subclass, expressed
LOC_Os01g21440	-0.334048	0.0396452	-0.457384	0.00119544	-0.588703	1.47514e-05	0.0997687	0.476687	expressed protein
LOC_Os01g21450	-0.0162589	0.794983	-0.356171	1.43809e-05	0.0323691	0.706776	-0.217654	0.00449017	expressed protein
LOC_Os01g21480	NA	NA	-2.49661	0.511848	NA	NA	NA	NA	transposon protein, putative, CACTA, En/Spm sub-class, expressed
LOC_Os01g21490	NA	NA	-2.48863	0.548068	NA	NA	-2.36571	0.628688	transposon protein, putative, CACTA, En/Spm sub-class
LOC_Os01g21500	-0.172502	0.972426	NA	NA	NA	NA	NA	NA	retrotransposon protein, putative, unclassified
LOC_Os01g21510	-4.43532	0.10888	2.38872	0.535953	3.83425	0.289973	NA	NA	transposon protein, putative, CACTA, En/Spm sub-class, expressed
LOC_Os01g21520	-0.173196	0.912334	-0.0469877	0.971281	-0.642762	0.897646	NA	NA	esterase/lipase/thioesterase family protein, putative, expressed
LOC_Os01g21530	-3.63794	0.359443	-1.49392	0.764969	NA	NA	1.07495	0.808856	retrotransposon protein, putative, unclassified, expressed
LOC_Os01g21536	NA	NA	NA	NA	NA	NA	1.52079	0.760884	retrotransposon protein, putative, Ty3-gypsy subclass, expressed
LOC_Os01g21542	NA	NA	NA	NA	NA	NA	NA	NA	retrotransposon protein, putative, unclassified, expressed
LOC_Os01g21550	NA	NA	NA	NA	NA	NA	NA	NA	expressed protein
LOC_Os01g21560	-0.194068	0.735685	-0.336302	0.675156	-1.63319	0.738527	4.5229	0.0861945	esterase/lipase/thioesterase family protein, putative, expressed
LOC_Os01g21580	NA	NA	NA	NA	NA	NA	NA	NA	esterase/lipase/thioesterase family protein, putative, expressed
LOC_Os01g21585	NA	NA	NA	NA	NA	NA	NA	NA	expressed protein
LOC_Os01g21590	7.05759	1.08258e-05	-3.51533	0.0163688	1.38248	0.477403	NA	NA	homeodomain, putative, expressed
LOC_Os01g21600	NA	NA	NA	NA	NA	NA	NA	NA	retrotransposon protein, putative, unclassified, expressed
LOC_Os01g21610	-0.0252513	0.901682	0.569353	0.0139481	0.473338	0.054902	-0.189508	0.380179	uncharacterized aarF domain-containing protein kinase 4, putative, expressed
LOC_Os01g21620	NA	NA	NA	NA	NA	NA	NA	NA	expressed protein
LOC_Os01g21630	-0.888969	0.331656	-0.247248	0.659318	-0.642762	0.897646	3.07957	0.0573767	pectinacetylesterase domain containing protein, expressed
LOC_Os01g21640	NA	NA	NA	NA	1.80077	0.27337	-2.3616	0.629305	expressed protein
LOC_Os01g21650	NA	NA	0.360758	0.806035	-1.24887	0.0216731	1.07867	0.132676	plant protein of unknown function domain containing protein, expressed
LOC_Os01g21660	NA	NA	NA	NA	NA	NA	NA	NA	expressed protein
LOC_Os01g21670	-1.63046	0.744016	-2.49661	0.511848	2.24424	0.653351	NA	NA	plant protein of unknown function domain containing protein, expressed
LOC_Os01g21680	0.282764	0.832738	3.55551	3.02164e-15	2.92213	0.0448381	0.343094	0.850574	expressed protein
LOC_Os01g21690	2.85884	0.537359	1.39205	0.780566	NA	NA	NA	NA	retrotransposon, putative, centromere-specific, expressed
LOC_Os01g21700	NA	NA	NA	NA	2.25284	0.65207	NA	NA	hypothetical protein
LOC_Os01g21710	NA	NA	NA	NA	0.391033	0.882992	3.52162	0.337204	plant protein of unknown function domain containing protein, expressed
LOC_Os01g21720	NA	NA	NA	NA	-1.63319	0.738527	NA	NA	retrotransposon protein, putative, Ty3-gypsy subclass
LOC_Os01g21730	NA	NA	NA	NA	NA	NA	NA	NA	hypothetical protein
LOC_Os01g21740	2.26098	0.644069	NA	NA	3.23894	0.507987	4.10575	0.1698	expressed protein
LOC_Os01g21750	NA	NA	3.11938	0.00419922	3.2545	0.505852	NA	NA	expressed protein
LOC_Os01g21760	NA	NA	NA	NA	NA	NA	NA	NA	retrotransposon protein, putative, unclassified
LOC_Os01g21780	NA	NA	NA	NA	NA	NA	NA	NA	expressed protein
LOC_Os01g21790	NA	NA	NA	NA	NA	NA	NA	NA	expressed protein
LOC_Os01g21800	NA	NA	NA	NA	NA	NA	NA	NA	hypothetical protein
LOC_Os01g21810	1.27417	0.79871	2.39281	0.567876	3.2545	0.505852	NA	NA	expressed protein
LOC_Os01g21820	-0.467942	3.30633e-19	-1.07691	6.9051e-58	-0.06272	0.875309	-0.769921	3.20333e-10	preprotein translocase subunit secA, chloroplast precursor, putative, expressed
LOC_Os01g21830	NA	NA	-1.50313	0.763533	NA	NA	NA	NA	hypothetical protein
LOC_Os01g21840	NA	NA	NA	NA	NA	NA	NA	NA	transposon protein, putative, unclassified, expressed
LOC_Os01g21850	-0.0624932	0.523249	-0.240882	0.0157191	-0.0340824	0.779804	0.179333	0.125229	protein transport protein-related, putative, expressed
LOC_Os01g21860	-0.445511	0.0465885	-0.156377	0.479295	-0.0310878	0.91438	0.118158	0.589835	AGAP010768-PA, putative, expressed
LOC_Os01g21870	1.27417	0.79871	-1.49392	0.764969	-1.64386	0.736842	NA	NA	expressed protein
LOC_Os01g21880	2.29985	0.638187	3.11958	0.14938	1.79834	0.65459	2.07526	0.541963	expressed protein
LOC_Os01g21900	NA	NA	2.39281	0.567876	NA	NA	NA	NA	expressed protein
LOC_Os01g21920	NA	NA	NA	NA	NA	NA	NA	NA	expressed protein
LOC_Os01g21930	2.26098	0.644069	2.97235	0.366464	-0.636835	0.898593	NA	NA	expressed protein
LOC_Os01g21940	-0.193703	0.0894376	-0.611823	1.98766e-08	-0.135398	0.363937	-0.151236	0.241756	WD domain, G-beta repeat domain containing protein, expressed
LOC_Os01g21950	NA	NA	2.38872	0.535953	NA	NA	NA	NA	expressed protein
LOC_Os01g21960	0.938322	0.000313037	-1.7444	1.49175e-25	-0.580668	8.74527e-05	1.61784	8.99839e-16	serine/threonine-protein kinase, putative, expressed
LOC_Os01g21970	0.487612	0.346682	0.704068	0.00553184	-1.55482	2.48382e-20	-0.599013	0.000697914	protein kinase, putative, expressed
LOC_Os01g21980	2.29985	0.638187	4.38773	0.0600109	-3.2253	0.332198	NA	NA	expressed protein
LOC_Os01g21990	-0.575807	4.72045e-11	-0.286542	0.00351161	0.70424	0.114825	-0.16256	0.535351	CRS2-associated factor 2, chloroplast precursor, putative, expressed
LOC_Os01g22000	-0.962345	0.033365	-0.942698	0.189095	-1.64386	0.736842	1.07992	0.807724	expressed protein
LOC_Os01g22010	0.394542	7.19782e-29	0.0662323	0.108292	-1.425	0	-1.07507	5.8317e-248	S-adenosylmethionine synthetase, putative, expressed
LOC_Os01g22030	4.4353	0.0933107	3.22684	3.37451e-05	-3.96154	0.127769	0.342313	0.853832	expressed protein
LOC_Os01g22039	NA	NA	NA	NA	NA	NA	NA	NA	expressed protein
LOC_Os01g22050	-1.5945	0.749594	NA	NA	NA	NA	NA	NA	retrotransposon protein, putative, unclassified, expressed
LOC_Os01g22070	-0.164532	0.356867	-0.849022	5.00777e-05	0.555697	0.028398	-0.222837	0.254226	transposon protein, putative, Mutator sub-class, expressed
LOC_Os01g22080	NA	NA	3.97504	0.121018	NA	NA	NA	NA	expressed protein
LOC_Os01g22090	NA	NA	NA	NA	-1.61069	0.131071	-6.00731	0.000987147	expressed protein
LOC_Os01g22100	NA	NA	NA	NA	NA	NA	NA	NA	retrotransposon protein, putative, unclassified, expressed
LOC_Os01g22110	NA	NA	NA	NA	NA	NA	NA	NA	retrotransposon protein, putative, unclassified, expressed
LOC_Os01g22120	NA	NA	NA	NA	NA	NA	NA	NA	retrotransposon protein, putative, unclassified, expressed
LOC_Os01g22140	NA	NA	NA	NA	NA	NA	NA	NA	transposon protein, putative, CACTA, En/Spm sub-class, expressed
LOC_Os01g22150	NA	NA	5.2943	0.0070529	2.25284	0.65207	NA	NA	transposon protein, putative, CACTA, En/Spm sub-class
LOC_Os01g22170	1.27417	0.79871	3.40621	0.100965	NA	NA	NA	NA	retrotransposon protein, putative, Ty3-gypsy subclass, expressed
LOC_Os01g22180	2.26098	0.644069	-0.0473044	0.986284	NA	NA	NA	NA	retrotransposon protein, putative, Ty3-gypsy subclass, expressed
LOC_Os01g22190	NA	NA	NA	NA	NA	NA	NA	NA	transposon protein, putative, CACTA, En/Spm sub-class, expressed
LOC_Os01g22200	NA	NA	-1.50313	0.763533	NA	NA	NA	NA	transposon protein, putative, CACTA, En/Spm sub-class
LOC_Os01g22209	NA	NA	NA	NA	NA	NA	NA	NA	expressed protein
LOC_Os01g22220	NA	NA	NA	NA	NA	NA	NA	NA	expressed protein
LOC_Os01g22230	-0.939484	0.640257	0.231473	0.678315	-6.61901	3.07665e-27	-3.55162	1.38489e-32	peroxidase precursor, putative, expressed
LOC_Os01g22249	1.15693	0.196542	3.48201	8.87657e-05	1.80287	0.342388	1.07755	0.791942	peroxidase precursor, putative, expressed
LOC_Os01g22270	NA	NA	NA	NA	NA	NA	NA	NA	retrotransposon protein, putative, unclassified, expressed
LOC_Os01g22280	NA	NA	NA	NA	NA	NA	NA	NA	retrotransposon protein, putative, unclassified, expressed
LOC_Os01g22309	NA	NA	NA	NA	NA	NA	NA	NA	hypothetical protein
LOC_Os01g22300	NA	NA	NA	NA	NA	NA	NA	NA	retrotransposon protein, putative, Ty3-gypsy subclass
LOC_Os01g22320	NA	NA	2.9778	0.403845	NA	NA	-1.3653	0.78469	transposon protein, putative, unclassified
LOC_Os01g22336	NA	NA	NA	NA	-3.64402	0.255358	-3.00955	0.0681871	peroxidase precursor, putative, expressed
LOC_Os01g22352	-0.757023	0.206652	-0.0534248	0.923888	-2.64126	0.525072	6.73065	6.33041e-05	peroxidase precursor, putative, expressed
LOC_Os01g22370	0.758539	0.00317835	0.403669	0.0294209	-2.39501	3.65409e-34	0.702514	0.000141501	peroxidase precursor, putative, expressed
LOC_Os01g22380	NA	NA	NA	NA	NA	NA	NA	NA	expressed protein
LOC_Os01g22390	-0.0327097	0.786105	0.084207	0.518326	0.28275	0.0605917	-0.153207	0.270963	WD domain containing protein, putative, expressed
LOC_Os01g22410	NA	NA	NA	NA	NA	NA	NA	NA	transposon protein, putative, unclassified, expressed
LOC_Os01g22420	NA	NA	NA	NA	NA	NA	NA	NA	transposon protein, putative, unclassified, expressed
LOC_Os01g22430	0.0551181	0.736861	0.147248	0.349193	0.358447	0.013828	0.0972903	0.441858	OsFBDUF3 - F-box and DUF domain containing protein, expressed
LOC_Os01g22440	NA	NA	NA	NA	NA	NA	NA	NA	expressed protein
LOC_Os01g22450	NA	NA	NA	NA	NA	NA	NA	NA	expressed protein
LOC_Os01g22480	-0.0434757	0.715115	-0.303954	0.0465241	0.368762	0.0825161	0.200002	0.186256	OsFBDUF4 - F-box and DUF domain containing protein, expressed
LOC_Os01g22490	-1.29865	9.87153e-30	-0.498802	7.83228e-07	-1.92036	9.73728e-58	-1.68878	5.36997e-68	40S ribosomal protein S27a, putative, expressed
LOC_Os01g22500	0.0941448	0.544437	-0.0362337	0.761731	-0.29217	0.0294226	-0.140115	0.281578	craniofacial development protein 1, putative, expressed
LOC_Os01g22510	-0.161588	0.219436	-0.392572	0.0055373	0.414957	0.0206149	0.18438	0.287898	cyclase/dehydrase family protein, expressed
LOC_Os01g22520	-0.438126	2.48608e-23	-0.490622	1.30345e-21	-0.921612	2.18159e-71	-0.00823275	0.884004	dihydrolipoyl dehydrogenase 1, mitochondrial precursor, putative, expressed
LOC_Os01g22530	-1.16845	0.777854	4.58863	0.00947099	2.25284	0.65207	-1.3653	0.78469	expressed protein
LOC_Os01g22540	4.75578	0.0505895	-4.66914	0.0364299	-1.64386	0.736842	NA	NA	expressed protein
LOC_Os01g22550	0.0442427	0.841083	0.0450302	0.818604	0.600221	0.0171784	0.298089	0.479607	galactosyltransferase family protein, putative, expressed
LOC_Os01g22560	NA	NA	NA	NA	NA	NA	NA	NA	glycerol-3-phosphate acyltransferase 1, putative, expressed
LOC_Os01g22570	NA	NA	-4.6674	0.0356817	NA	NA	NA	NA	glycerol-3-phosphate acyltransferase, putative, expressed
LOC_Os01g22590	-2.17741	0.278872	3.38873	0.249533	NA	NA	NA	NA	retrotransposon protein, putative, unclassified, expressed
LOC_Os01g22600	0.592752	2.04642e-14	0.95991	4.30146e-22	0.727604	1.40582e-08	0.655951	5.90046e-10	mitochondrial carrier protein, putative, expressed
LOC_Os01g22620	NA	NA	NA	NA	NA	NA	NA	NA	retrotransposon protein, putative, unclassified
LOC_Os01g22630	0.0409646	0.774546	0.0652229	0.671154	-0.19037	0.0899892	-0.276134	0.00391816	ECT protein, putative, expressed
LOC_Os01g22640	1.14593	0.0632108	0.894265	0.00497805	0.801924	0.288126	3.35213	0.00882182	GDSL-like lipase/acylhydrolase, putative, expressed
LOC_Os01g22650	NA	NA	5.7824	0.00157058	NA	NA	NA	NA	expressed protein
LOC_Os01g22660	1.05428	0.189219	-0.0447555	0.896416	-0.245534	0.793449	1.66445	0.0388835	GDSL-like lipase/acylhydrolase, putative, expressed
LOC_Os01g22670	NA	NA	NA	NA	-0.114157	0.549758	1.16953	1.25612e-08	fruit bromelain precursor, putative, expressed
LOC_Os01g22680	NA	NA	NA	NA	0.0414838	0.922294	0.999055	0.0431069	fruit bromelain precursor, putative, expressed
LOC_Os01g22700	1.04444	0.597462	2.35257	0.00197029	1.38684	0.600437	-1.36303	0.785046	organic cation transporter-related, putative, expressed
LOC_Os01g22710	0.823505	0.690963	1.53151	0.0288094	-0.19061	0.962434	1.07959	0.791661	organic cation transporter-related, putative, expressed
LOC_Os01g22720	NA	NA	NA	NA	NA	NA	NA	NA	expressed protein
LOC_Os01g22730	NA	NA	2.7533	0.228891	3.23894	0.507987	-2.36571	0.628688	transposon protein, putative, unclassified, expressed
LOC_Os01g22740	NA	NA	NA	NA	NA	NA	NA	NA	transposon protein, putative, unclassified, expressed
LOC_Os01g22750	NA	NA	NA	NA	NA	NA	NA	NA	retrotransposon protein, putative, unclassified, expressed
LOC_Os01g22760	NA	NA	NA	NA	NA	NA	NA	NA	retrotransposon protein, putative, unclassified, expressed
LOC_Os01g22770	NA	NA	NA	NA	NA	NA	NA	NA	transposon protein, putative, unclassified
LOC_Os01g22780	-0.554672	0.239658	-1.23319	0.0779219	-2.00829	0.271543	-1.62101	0.307154	GDSL-like lipase/acylhydrolase, putative, expressed
LOC_Os01g22794	2.8721	0.533097	4.1144	0.00159211	NA	NA	NA	NA	transposon protein, putative, CACTA, En/Spm sub-class, expressed
LOC_Os01g22810	NA	NA	NA	NA	NA	NA	NA	NA	hypothetical protein
LOC_Os01g22820	NA	NA	NA	NA	NA	NA	NA	NA	retrotransposon protein, putative, Ty3-gypsy subclass
LOC_Os01g22830	NA	NA	NA	NA	NA	NA	NA	NA	retrotransposon protein, putative, Ty3-gypsy subclass, expressed
LOC_Os01g22840	NA	NA	NA	NA	NA	NA	NA	NA	retrotransposon protein, putative, Ty3-gypsy subclass, expressed
LOC_Os01g22850	1.40388	0.57445	NA	NA	-0.642762	0.897646	NA	NA	retrotransposon protein, putative, Ty3-gypsy subclass
LOC_Os01g22860	NA	NA	NA	NA	NA	NA	NA	NA	retrotransposon protein, putative, unclassified
LOC_Os01g22870	0.0760928	0.569742	0.197864	0.100343	0.364399	0.0111675	0.141091	0.246114	expressed protein
LOC_Os01g22880	NA	NA	-2.50453	0.543515	NA	NA	NA	NA	expressed protein
LOC_Os01g22890	NA	NA	-1.49392	0.764969	NA	NA	NA	NA	retrotransposon protein, putative, Ty1-copia subclass, expressed
LOC_Os01g22900	-0.327821	1.81461e-32	-0.697463	7.35946e-76	0.0139507	0.903354	0.0376134	0.71219	neutral/alkaline invertase, putative, expressed
LOC_Os01g22910	-2.60521	0.594369	0.414083	0.770629	-0.636835	0.898593	2.52159	0.606257	retrotransposon protein, putative, unclassified, expressed
LOC_Os01g22920	NA	NA	NA	NA	NA	NA	-2.94648	0.544069	gibberellin 2-beta-dioxygenase, putative, expressed
LOC_Os01g22930	0.665306	0.720301	3.83988	3.35035e-15	1.3863	0.164195	1.74139	0.147438	expressed protein
LOC_Os01g22954	-0.180219	0.958962	-0.587166	0.286247	-1.45972	0.000158392	2.14276	0.000112956	serine carboxypeptidase, putative, expressed
LOC_Os01g22980	0.731202	4.37654e-39	-1.70606	1.44443e-85	-0.150315	0.743018	-0.435307	0.654377	OsSCP3 - Putative Serine Carboxypeptidase homologue, expressed
LOC_Os01g22990	-0.310127	9.30925e-08	-0.353618	1.08253e-07	0.843005	3.51286e-36	0.73777	3.88603e-37	acidic leucine-rich nuclear phosphoprotein 32-related protein 1, putative, expressed
LOC_Os01g23000	1.29572	0.795319	1.52869	0.591059	NA	NA	3.10742	0.471756	expressed protein
LOC_Os01g23010	NA	NA	NA	NA	NA	NA	NA	NA	expressed protein
LOC_Os01g23020	-2.63732	0.589655	NA	NA	NA	NA	NA	NA	retrotransposon protein, putative, Ty3-gypsy subclass, expressed
LOC_Os01g23040	NA	NA	NA	NA	NA	NA	NA	NA	retrotransposon protein, putative, Ty3-gypsy subclass, expressed
LOC_Os01g23050	-1.5945	0.749594	NA	NA	NA	NA	NA	NA	retrotransposon protein, putative, Ty3-gypsy subclass
LOC_Os01g23060	NA	NA	NA	NA	NA	NA	NA	NA	hypothetical protein
LOC_Os01g23070	0.369828	0.710331	2.36201	0.0168897	NA	NA	2.52413	0.605881	expressed protein
LOC_Os01g23080	NA	NA	NA	NA	NA	NA	NA	NA	expressed protein
LOC_Os01g23090	NA	NA	NA	NA	NA	NA	NA	NA	retrotransposon protein, putative, Ty1-copia subclass, expressed
LOC_Os01g23100	NA	NA	NA	NA	NA	NA	NA	NA	expressed protein
LOC_Os01g23110	NA	NA	NA	NA	NA	NA	NA	NA	retrotransposon protein, putative, Ty3-gypsy subclass
LOC_Os01g23120	NA	NA	NA	NA	NA	NA	NA	NA	retrotransposon protein, putative, Ty3-gypsy subclass, expressed
LOC_Os01g23130	2.8721	0.533097	2.85855	0.077945	0.803322	0.872276	NA	NA	transposon protein, putative, unclassified, expressed
LOC_Os01g23144	NA	NA	NA	NA	NA	NA	NA	NA	retrotransposon protein, putative, unclassified, expressed
LOC_Os01g23160	NA	NA	NA	NA	NA	NA	NA	NA	retrotransposon protein, putative, unclassified
LOC_Os01g23180	NA	NA	NA	NA	NA	NA	NA	NA	retrotransposon protein, putative, unclassified
LOC_Os01g23190	NA	NA	NA	NA	NA	NA	NA	NA	retrotransposon protein, putative, Ty3-gypsy subclass
LOC_Os01g23200	NA	NA	-2.48863	0.548068	NA	NA	NA	NA	retrotransposon protein, putative, Ty3-gypsy subclass, expressed
LOC_Os01g23210	NA	NA	NA	NA	NA	NA	NA	NA	retrotransposon protein, putative, unclassified, expressed
LOC_Os01g23230	NA	NA	NA	NA	NA	NA	NA	NA	retrotransposon protein, putative, unclassified
LOC_Os01g23239	NA	NA	NA	NA	NA	NA	NA	NA	retrotransposon protein, putative, Ty3-gypsy subclass, expressed
LOC_Os01g23260	NA	NA	NA	NA	NA	NA	NA	NA	hypothetical protein
LOC_Os01g23270	2.29985	0.638187	NA	NA	NA	NA	NA	NA	retrotransposon protein, putative, Ty3-gypsy subclass, expressed
LOC_Os01g23280	NA	NA	NA	NA	NA	NA	NA	NA	retrotransposon protein, putative, unclassified
LOC_Os01g23290	NA	NA	NA	NA	3.24675	0.473852	NA	NA	retrotransposon protein, putative, unclassified, expressed
LOC_Os01g23300	NA	NA	NA	NA	NA	NA	NA	NA	retrotransposon protein, putative, unclassified
LOC_Os01g23310	-2.63732	0.589655	0.529872	0.823333	NA	NA	NA	NA	retrotransposon, putative, centromere-specific
LOC_Os01g23320	NA	NA	4.85001	0.0233616	-1.63319	0.738527	NA	NA	retrotransposon, putative, centromere-specific, expressed
LOC_Os01g23330	2.29985	0.638187	2.38872	0.535953	NA	NA	-3.36366	0.372995	retrotransposon, putative, centromere-specific, expressed
LOC_Os01g23340	NA	NA	NA	NA	NA	NA	NA	NA	expressed protein
LOC_Os01g23350	NA	NA	NA	NA	NA	NA	NA	NA	hypothetical protein
LOC_Os01g23360	NA	NA	NA	NA	NA	NA	NA	NA	expressed protein
LOC_Os01g23370	NA	NA	NA	NA	NA	NA	NA	NA	expressed protein
LOC_Os01g23380	-0.0923112	0.396532	-0.0538489	0.613896	-0.177522	0.162169	-0.0275301	0.812846	stripe rust resistance protein Yr10, putative, expressed
LOC_Os01g23390	-0.166807	0.931178	1.38531	0.207305	NA	NA	3.1057	0.472309	hypothetical protein
LOC_Os01g23400	NA	NA	NA	NA	NA	NA	NA	NA	expressed protein
LOC_Os01g23410	-4.17945	0.156947	NA	NA	NA	NA	3.10916	0.513071	transposon protein, putative, unclassified, expressed
LOC_Os01g23420	2.28052	0.641109	5.96834	0.000132742	1.3961	0.622421	4.10828	0.175433	transposon protein, putative, unclassified, expressed
LOC_Os01g23430	-2.57251	0.599188	5.08826	0.0121374	3.24675	0.473852	NA	NA	transposon protein, putative, unclassified, expressed
LOC_Os01g23440	NA	NA	NA	NA	NA	NA	NA	NA	expressed protein
LOC_Os01g23460	NA	NA	NA	NA	NA	NA	NA	NA	retrotransposon protein, putative, Ty1-copia subclass, expressed
LOC_Os01g23470	NA	NA	NA	NA	NA	NA	NA	NA	retrotransposon protein, putative, Ty1-copia subclass, expressed
[truncated: 54,000 more rows]
