# Supplementary material for: Characterization of contrasting rice (Oryza sativa L.) genotypes reveals the Pi-efficient schema for phosphate starvation tolerance
Source: BMC Plant Biol. 2021 Jun 21;21:282. doi: 10.1186/s12870-021-03015-4 (PMC8215752; doi:10.1186/s12870-021-03015-4)
Supplement: Supplementary file 2 — Additional file 2: Supplementary Tables S3 to S11. Expression level of the P-starvation-inducible genes, 13 Phosphorus transporters during P-starvation stress, Differentially expressed Transcription Factors, Cell wall associated genes in root of the contrasting rice genotypes, Phytohormone encoding genes, Genes associated with carbohydrate and lipid metabolism, Photosynthesis related genes, Genes associated with epigenetic regulation of gene expression, Master data-sheet of the genes detected for their expression in the contrasting rice genotypes under P-starvation stress. [file 12870_2021_3015_MOESM2_ESM.zip › 12870_2021_3015_MOESM2_ESM/Supplementary Table S3.xls]

## Sheet: edited
Characterization of contrasting rice (Oryza sativa L.) genotypes reveals the Pi-efficient schema for phosphate starvation tolerance
	Suresh Kumar, Pallavi, Chetna Chugh, Karishma Seem, Santosh Kumar, K. K. Vinod, and Trilochan Mohapatra
Supplementary Table S3 | Expression level of the P-starvation-inducible genes in root and shoot of the contrasting rice genotypes.
Gene ID	PSZ vs PSF log2-FC	NSZ vs NSF log2-FC	PRZ vs PRF log2-FC	NRZ vs NRF log2-FC	Annotated gene
LOC_Os01g52230	3.23601	5.01262	9.81645	12.6714	phosphoethanolamine/phosphocholine phosphatase, putative, expressed
LOC_Os10g02750	2.53975	8.49681	12.7928	12.5551	Ser/Thr protein phosphatase family protein, putative, expressed
LOC_Os08g20420	8.3258	5.10313	10.0895	10.3882	MGD2, putative, expressed
LOC_Os08g17784	4.44882	2.44795	7.05184	9.15206	purple acid phosphatase, putative, expressed
LOC_Os01g04920	5.19205	4.18699	6.91318	8.70822	glycosyl transferase, group 1 domain containing protein, expressed
LOC_Os11g38050	5.07414	2.3846	2.13993	8.66136	phosphoesterase family protein, putative, expressed
LOC_Os03g29250	9.18075	3.7967	6.57303	8.59263	SPX domain-containing protein, putative, expressed
LOC_Os07g01540	4.08182	2.93027	5.90252	8.39885	Ser/Thr protein phosphatase family protein, putative, expressed
LOC_Os06g21950	3.26033	4.97237	6.70432	8.26301	inorganic phosphate transporter, putative, expressed
LOC_Os05g02310	1.68151	0.329429	1.38673	7.82631	soluble inorganic pyrophosphatase, putative, expressed
LOC_Os06g18820	1.80508	1.99567	11.8355	7.4937	serine threonine kinase, putative, expressed
LOC_Os03g40670	3.50439	2.63689	6.67412	7.38609	glycerophosphoryl diester phosphodiesterase family protein, putative, expressed
LOC_Os02g13290	-1.86067	-0.635472	7.63914	7.1945	phosphoethanolamine/phosphocholine phosphatase, putative, expressed
LOC_Os09g26670	6.23775	5.15439	4.12431	6.98065	expressed protein
LOC_Os02g22020	1.99884	2.6101	7.64013	6.84058	MYB family transcription factor, putative, expressed
LOC_Os01g56880	3.8452	3.21458	4.73705	6.50564	purple acid phosphatase precursor, putative, expressed
LOC_Os08g33710	1.74547	0.639868	3.18668	6.36423	ribonuclease T2 family domain containing protein, expressed
LOC_Os08g06010	2.70929	3.13711	5.35238	6.30836	transporter, major facilitator family, putative, expressed
LOC_Os03g63580	3.47629	4.21344	5.47404	6.21749	phosphoesterase family protein, putative, expressed
LOC_Os11g25020	4.45263	5.4755	6.70689	6.03395	plant-specific domain TIGR01615 family protein, expressed
LOC_Os06g40120	3.08231	3.61759	6.17376	5.99428	SPX domain containing protein, putative, expressed
LOC_Os12g38750	2.21236	2.31942	7.22201	5.88357	nucleotide pyrophosphatase/phosphodiesterase, putative, expressed
LOC_Os04g47330	6.31527	2.39281	2.39343	5.76867	rho-GTPase-activating protein-related, putative, expressed
LOC_Os04g10750	3.66564	3.36882	3.79178	5.70139	inorganic phosphate transporter, putative, expressed
LOC_Os11g05400	-0.570512	1.99526	5.2789	5.60554	Ser/Thr protein phosphatase family protein, putative, expressed
LOC_Os10g25310	3.57861	3.29881	6.61106	5.02556	SPX domain containing protein, putative, expressed
LOC_Os01g68650	0.396599	-0.88385	2.99947	4.9283	plant-specific domain TIGR01615 family protein, expressed
LOC_Os12g44020	1.48209	1.00906	4.19554	4.9008	Ser/Thr protein phosphatase family protein, putative, expressed
LOC_Os07g08970	1.96368	1.17494	4.83575	4.61997	uncharacterized protein ycf45, putative, expressed
LOC_Os02g10780	2.89792	3.17785	3.35648	3.95533	SPX domain containing protein, putative, expressed
LOC_Os06g48200	2.20841	-0.861947	-0.765074	3.93395	glycosyl hydrolases family 16, putative, expressed
LOC_Os06g29790	4.29925	4.75352	3.21932	3.92215	phosphate transporter 1, putative, expressed
LOC_Os08g33640	2.13213	1.85048	3.74219	3.86218	expressed protein
LOC_Os11g34710	4.74521	-0.680793	-2.61912	3.835	Ser/Thr protein phosphatase family protein, putative, expressed
LOC_Os03g15530	0.331847	2.27859	2.75181	3.77927	expressed protein
LOC_Os11g12810	-0.309769	1.49463	2.70085	3.63706	sucrose-phosphate synthase, putative, expressed
LOC_Os05g39230	1.6411	1.19578	3.99448	3.45945	low photochemical bleaching 1 protein, putative, expressed
LOC_Os02g41580	1.17325	1.21707	3.99022	3.42298	CAMK_CAMK_like.14 - CAMK includes calcium/calmodulin depedent protein kinases, expressed
LOC_Os04g46880	2.46543	3.1884	3.197	3.30753	transporter, major facilitator family, putative, expressed
LOC_Os02g31030	8.08135	6.52741	3.47996	3.30641	glycerophosphoryl diester phosphodiesterase family protein, putative, expressed
LOC_Os01g55350	1.88581	3.10358	2.52107	3.30637	phosphoenolpyruvate carboxylase, putative, expressed
LOC_Os03g13540	1.43238	2.0524	2.90445	3.23934	Ser/Thr protein phosphatase family protein, putative, expressed
LOC_Os05g32140	1.91679	1.12287	3.58137	3.17726	NAD dependent epimerase/dehydratase family protein, putative, expressed
LOC_Os07g01030	1.22854	0.949031	3.95935	3.06229	glycosyl transferase, group 1 domain containing protein, expressed
LOC_Os04g51920	2.93207	3.16495	3.12615	2.82103	protein disulfide isomerase, putative, expressed
LOC_Os03g39000	1.4966	1.54967	2.54451	2.78592	inositol-1-monophosphatase, putative, expressed
LOC_Os01g72480	1.96905	0.641781	3.11891	2.72069	zinc finger, C3HC4 type domain containing protein, expressed
LOC_Os07g07080	1.58172	0.813305	2.41266	2.68551	regulator of chromosome condensation/beta-lactamase-inhibitor protein II, putative, expressed
LOC_Os09g24230	0.617169	0.885912	1.89778	2.67235	haloacid dehalogenase-like hydrolase family protein, putative, expressed
LOC_Os09g35940	3.05471	1.40985	3.39117	2.5412	cytochrome P450, putative, expressed
LOC_Os01g67560	2.51115	1.82515	1.48635	2.23754	divergent PAP2 family domain containing protein, expressed
LOC_Os07g43670	NA	NA	2.5421	2.22899	ribonuclease T2 family domain containing protein, expressed
LOC_Os05g23130	-0.105457	0.0208755	1.32459	2.08586	expressed protein
LOC_Os07g04210	1.53916	1.34695	1.6403	1.88109	Ser/Thr protein phosphatase family protein, putative, expressed
LOC_Os01g20860	1.98755	1.28842	2.26073	1.87994	phospholipase D. Active site motif family protein, expressed
LOC_Os02g55910	1.41987	1.26935	1.2916	1.87724	monogalactosyldiacylglycerol synthase, putative, expressed
LOC_Os01g55780	0.788682	0.700534	1.29775	1.73735	glycerophosphoryl diester phosphodiesterase family protein, putative, expressed
LOC_Os08g42390	1.81979	0.966961	1.99404	1.71886	glycerophosphoryl diester phosphodiesterase family protein, putative, expressed
LOC_Os01g02000	0.416159	1.50798	1.84423	1.5486	phosphate transporter 1, putative, expressed
LOC_Os06g51390	0.656448	0.65693	1.90745	1.42433	expressed protein
LOC_Os03g11560	2.03655	1.37988	2.11777	1.37487	digalactosyldiacylglycerol synthase, chloroplast precursor, putative, expressed
LOC_Os04g50970	-0.418388	0.138877	1.21411	1.35812	seed specific protein Bn15D1B, putative, expressed
LOC_Os02g44820	2.34224	-0.380629	0.686746	1.31362	rho-GTPase-activating protein-related, putative, expressed
LOC_Os07g39900	0.719513	0.746524	1.5247	1.3092	interferon-related developmental regulator, putative, expressed
LOC_Os06g04880	0.46546	0.282048	1.63261	1.28963	serine threonine kinase, putative, expressed
LOC_Os02g22130	0.232092	0.302923	1.61475	1.27941	expressed protein
LOC_Os03g16080	1.10831	0.52578	1.53076	1.21109	mitochondrial carrier protein, putative, expressed
LOC_Os07g09000	0.190697	-0.130679	1.1536	1.08754	WD domain, G-beta repeat domain containing protein, expressed
LOC_Os03g44540	1.0448	0.98004	1.60701	1.0251	nuclear transcription factor Y subunit, putative, expressed
LOC_Os07g31720	-0.309325	0.214522	-0.421382	1.00649	GTPase activating protein, putative, expressed
LOC_Os09g14670	0.760091	1.38485	1.01945	0.889851	phosphoenolpyruvate carboxylase, putative, expressed
LOC_Os06g10650	0.620672	-0.660897	1.39001	0.53986	tyrosine phosphatase family protein, putative, expressed
LOC_Os04g53930	0.307977	0.842573	0.904741	0.237105	organic cation transporter protein, putative, expressed
LOC_Os02g54510	0.212283	0.109012	0.681537	-0.0292203	protein kinase domain containing protein, expressed
LOC_Os09g36680	-0.759817	-0.530469	0.391209	-0.727648	ribonuclease T2 family domain containing protein, expressed
The value indicates Log2-Fold change in expression of the gene under treatment over the control. The annotated genes are arranged in decresing order for expression level of P-starvation-inducible marker genes in root of NIL-23
				PSF= Pusa-44, Shoot grown in hydroponics containing Full (15 ppm) inorganic phosphate.
				PSZ= Pusa-44, Shoot grown in hydroponics containing Zero (0 ppm) inorganic phosphate.
				NSF= NIL-23, Shoot grown in hydroponics containing Full (15 ppm) inorganic phosphate.
				NSZ= NIL-23, Shoot grown in hydroponics containing Zero (0 ppm) inorganic phosphate.
				PRF= Pusa-44, Root grown in hydroponics containing Full (15 ppm) inorganic phosphate.
				PRZ= Pusa-44, Root grown in hydroponics containing Zero (0 ppm) inorganic phosphate.
				NRF= NIL-23, Root grown in hydroponics containing Full (15 ppm) inorganic phosphate.
				NRZ= NIL-23, Root grown in hydroponics containing Zero (0 ppm) inorganic phosphate.
				NA= No expression of the gene was observed

## Sheet: Sheet5 (3)
gene id	PSFvsPSZ_log2FC	pvalue	NSFvsNSZ_log2FC	pvalue	PRFvsPRZ_log2FC	pvalue	NRFvsNRZ_log2FC	pvalue	annotation
LOC_Os01g02000	0.416159	0.254429	1.50798	7.46565e-07	1.84423	1.32053e-51	1.5486	1.77655e-36	phosphate transporter 1, putative, expressed
LOC_Os01g04920	5.19205	0	4.18699	3.66931e-86	6.91318	0	8.70822	0	glycosyl transferase, group 1 domain containing protein, expressed
LOC_Os01g20860	1.98755	1.46583e-63	1.28842	2.24548e-17	2.26073	9.31398e-41	1.87994	1.12336e-40	phospholipase D. Active site motif family protein, expressed
LOC_Os01g52230	3.23601	1.18451e-65	5.01262	2.64148e-97	9.81645	1.38273e-31	12.6714	1.9078e-18	phosphoethanolamine/phosphocholine phosphatase, putative, expressed
LOC_Os01g55350	1.88581	8.04823e-07	3.10358	4.48239e-34	2.52107	0.0143848	3.30637	1.85803e-07	phosphoenolpyruvate carboxylase, putative, expressed
LOC_Os01g55780	0.788682	5.44374e-44	0.700534	7.35938e-39	1.29775	2.28402e-123	1.73735	5.28089e-226	glycerophosphoryl diester phosphodiesterase family protein, putative, expressed
LOC_Os01g56880	3.8452	0	3.21458	0	4.73705	0	6.50564	0	purple acid phosphatase precursor, putative, expressed
LOC_Os01g67560	2.51115	9.60711e-69	1.82515	3.6044e-36	1.48635	4.79841e-40	2.23754	2.24348e-90	Divergent PAP2 family domain containing protein, expressed
LOC_Os01g68650	0.396599	0.418911	-0.88385	0.0980374	2.99947	9.6779e-06	4.9283	0.000514173	plant-specific domain TIGR01615 family protein, expressed
LOC_Os01g72480	1.96905	2.42672e-42	0.641781	2.68565e-05	3.11891	1.36744e-71	2.72069	5.03658e-66	zinc finger, C3HC4 type domain containing protein, expressed
LOC_Os10g02750	2.53975	0.0312214	8.49681	1.54726e-08	12.7928	9.28031e-19	12.5551	3.9501e-18	Ser/Thr protein phosphatase family protein, putative, expressed
LOC_Os10g25310	3.57861	0.0120122	3.29881	2.09825e-09	6.61106	1.3698e-13	5.02556	3.14123e-13	SPX domain containing protein, putative, expressed
LOC_Os11g05400	-0.570512	0.134677	1.99526	0.0398773	5.2789	1.49908e-18	5.60554	5.59415e-31	Ser/Thr protein phosphatase family protein, putative, expressed
LOC_Os11g12810	-0.309769	0.111513	1.49463	1.21901e-10	2.70085	9.35857e-08	3.63706	7.83819e-08	sucrose-phosphate synthase, putative, expressed
LOC_Os11g25020	4.45263	0.080129	5.4755	0.0039665	6.70689	0.000120884	6.03395	0.000139742	plant-specific domain TIGR01615 family protein, expressed
LOC_Os11g34710	4.74521	0.0428569	-0.680793	0.182539	-2.61912	0.0189765	3.835	0.0070949	Ser/Thr protein phosphatase family protein, putative, expressed
LOC_Os11g38050	5.07414	0.0218792	2.3846	0.570205	2.13993	0.00104251	8.66136	8.0262e-09	phosphoesterase family protein, putative, expressed
LOC_Os12g38750	2.21236	2.525e-294	2.31942	5.03998e-286	7.22201	3.9387e-215	5.88357	2.54822e-282	nucleotide pyrophosphatase/phosphodiesterase, putative, expressed
LOC_Os12g44020	1.48209	0.529871	1.00906	0.142463	4.19554	2.60687e-66	4.9008	4.87126e-35	Ser/Thr protein phosphatase family protein, putative, expressed
LOC_Os02g10780	2.89792	1.20854e-74	3.17785	8.3937e-122	3.35648	1.1425e-153	3.95533	2.10537e-246	SPX domain containing protein, putative, expressed
LOC_Os02g13290	-1.86067	0.197559	-0.635472	0.639669	7.63914	1.67487e-06	7.1945	8.27103e-06	phosphoethanolamine/phosphocholine phosphatase, putative, expressed
LOC_Os02g22020	1.99884	0.165627	2.6101	1.1745e-05	7.64013	1.72754e-06	6.84058	1.7891e-10	MYB family transcription factor, putative, expressed
LOC_Os02g22130	0.232092	6.0021e-07	0.302923	2.84015e-11	1.61475	5.66229e-112	1.27941	4.76891e-99	expressed protein
LOC_Os02g31030	8.08135	5.40201e-49	6.52741	0	3.47996	0	3.30641	0	glycerophosphoryl diester phosphodiesterase family protein, putative, expressed
LOC_Os02g41580	1.17325	1.1066e-15	1.21707	5.37823e-17	3.99022	5.02982e-88	3.42298	3.38427e-66	CAMK_CAMK_like.14 - CAMK includes calcium/calmodulin depedent protein kinases, expressed
LOC_Os02g44820	2.34224	1.46079e-17	-0.380629	0.10637	0.686746	0.0196332	1.31362	2.37279e-10	rho-GTPase-activating protein-related, putative, expressed
LOC_Os02g54510	0.212283	7.01226e-06	0.109012	0.0374095	0.681537	6.37751e-21	-0.0292203	0.612208	protein kinase domain containing protein, expressed
LOC_Os02g55910	1.41987	6.01301e-166	1.26935	2.22254e-68	1.2916	8.26361e-56	1.87724	2.05278e-107	monogalactosyldiacylglycerol synthase, putative, expressed
LOC_Os03g11560	2.03655	1.63455e-98	1.37988	1.27865e-37	2.11777	1.5848e-108	1.37487	4.45087e-80	digalactosyldiacylglycerol synthase, chloroplast precursor, putative, expressed
LOC_Os03g13540	1.43238	3.36795e-23	2.0524	2.71251e-38	2.90445	0	3.23934	0	Ser/Thr protein phosphatase family protein, putative, expressed
LOC_Os03g15530	0.331847	0.0947694	2.27859	5.73552e-31	2.75181	4.59175e-09	3.77927	8.0121e-10	expressed protein
LOC_Os03g16080	1.10831	8.12103e-24	0.52578	3.91857e-06	1.53076	5.71697e-44	1.21109	2.21503e-32	mitochondrial carrier protein, putative, expressed
LOC_Os03g29250	9.18075	5.12751e-10	3.7967	7.80119e-18	6.57303	7.59686e-77	8.59263	7.1599e-47	SPX domain-containing protein, putative, expressed
LOC_Os03g39000	1.4966	6.37893e-24	1.54967	1.026e-22	2.54451	2.21304e-14	2.78592	3.6693e-17	inositol-1-monophosphatase, putative, expressed
LOC_Os03g40670	3.50439	0	2.63689	9.51366e-233	6.67412	0	7.38609	0	glycerophosphoryl diester phosphodiesterase family protein, putative, expressed
LOC_Os03g44540	1.0448	0.000568873	0.98004	0.0018873	1.60701	5.11121e-20	1.0251	1.607e-06	nuclear transcription factor Y subunit, putative, expressed
LOC_Os03g63580	3.47629	0.003302	4.21344	2.96865e-06	5.47404	7.58044e-06	6.21749	2.83177e-08	phosphoesterase family protein, putative, expressed
LOC_Os04g10750	3.66564	1.26828e-61	3.36882	3.86316e-39	3.79178	1.74422e-82	5.70139	4.29478e-191	inorganic phosphate transporter, putative, expressed
LOC_Os04g46880	2.46543	0	3.1884	0	3.197	0	3.30753	0	transporter, major facilitator family, putative, expressed
LOC_Os04g47330	6.31527	0.000302652	2.39281	0.567876	2.39343	0.479846	5.76867	0.00295145	rho-GTPase-activating protein-related, putative, expressed
LOC_Os04g50970	-0.418388	3.33256e-07	0.138877	0.0613504	1.21411	2.14075e-23	1.35812	1.67773e-36	seed specific protein Bn15D1B, putative, expressed
LOC_Os04g51920	2.93207	1.67009e-99	3.16495	1.86847e-148	3.12615	4.34586e-75	2.82103	1.05971e-103	protein disulfide isomerase, putative, expressed
LOC_Os04g53930	0.307977	0.237448	0.842573	0.0315485	0.904741	0.000262245	0.237105	0.245521	organic cation transporter protein, putative, expressed
LOC_Os05g02310	1.68151	3.92537e-07	0.329429	0.210666	1.38673	1.81291e-37	7.82631	1.11326e-56	soluble inorganic pyrophosphatase, putative, expressed
LOC_Os05g23130	-0.105457	0.604447	0.0208755	0.935604	1.32459	9.32078e-12	2.08586	1.2888e-21	expressed protein
LOC_Os05g32140	1.91679	0	1.12287	2.6502e-112	3.58137	0	3.17726	4.10625e-80	NAD dependent epimerase/dehydratase family protein, putative, expressed
LOC_Os05g39230	1.6411	2.92786e-178	1.19578	8.26234e-55	3.99448	6.28611e-58	3.45945	1.00834e-201	low photochemical bleaching 1 protein, putative, expressed
LOC_Os06g04880	0.46546	4.8077e-20	0.282048	2.62789e-06	1.63261	2.18982e-125	1.28963	5.40146e-112	serine threonine kinase, putative, expressed
LOC_Os06g10650	0.620672	7.68743e-15	-0.660897	1.12188e-09	1.39001	8.42968e-15	0.53986	0.00149104	tyrosine phosphatase family protein, putative, expressed
LOC_Os06g18820	1.80508	1.13903e-33	1.99567	4.90621e-38	11.8355	3.31941e-16	7.4937	4.37129e-46	serine threonine kinase, putative, expressed
LOC_Os06g21930	NA	NA	NA	NA	NA	NA	NA	NA	inorganic phosphate transporter, putative, expressed
LOC_Os06g21950	3.26033	0.451375	4.97237	0.01674	6.70432	0.000130068	8.26301	5.48965e-08	inorganic phosphate transporter, putative, expressed
LOC_Os06g29790	4.29925	7.59128e-55	4.75352	3.46345e-87	3.21932	4.97515e-11	3.92215	2.53674e-17	phosphate transporter 1, putative, expressed
LOC_Os06g40120	3.08231	0	3.61759	0	6.17376	0	5.99428	0	SPX domain containing protein, putative, expressed
LOC_Os06g48200	2.20841	4.50202e-239	-0.861947	2.17729e-74	-0.765074	0.133964	3.93395	1.85536e-17	glycosyl hydrolases family 16, putative, expressed
LOC_Os06g51390	0.656448	1.17434e-42	0.65693	6.30831e-27	1.90745	3.01588e-136	1.42433	2.07758e-93	expressed protein
LOC_Os07g01030	1.22854	6.66281e-153	0.949031	2.17591e-64	3.95935	3.05538e-208	3.06229	5.15561e-187	glycosyl transferase, group 1 domain containing protein, expressed
LOC_Os07g01540	4.08182	4.55944e-134	2.93027	9.02746e-77	5.90252	9.56183e-195	8.39885	8.41655e-95	Ser/Thr protein phosphatase family protein, putative, expressed
LOC_Os07g04210	1.53916	4.09112e-70	1.34695	2.35887e-43	1.6403	2.46075e-56	1.88109	8.16532e-71	Ser/Thr protein phosphatase family protein, putative, expressed
LOC_Os07g07080	1.58172	1.85001e-100	0.813305	6.6382e-28	2.41266	0	2.68551	0	regulator of chromosome condensation/beta-lactamase-inhibitor protein II, putative, expressed
LOC_Os07g08970	1.96368	2.31255e-54	1.17494	1.22566e-29	4.83575	5.5129e-116	4.61997	1.91625e-124	uncharacterized protein ycf45, putative, expressed
LOC_Os07g09000	0.190697	6.10454e-05	-0.130679	0.00808275	1.1536	8.761e-115	1.08754	3.3067e-123	WD domain, G-beta repeat domain containing protein, expressed
LOC_Os07g31720	-0.309325	1.15499e-08	0.214522	0.000280118	-0.421382	7.2403e-06	1.00649	1.08891e-17	GTPase activating protein, putative, expressed
LOC_Os07g39900	0.719513	2.21123e-20	0.746524	2.67562e-14	1.5247	7.51745e-72	1.3092	1.65675e-71	interferon-related developmental regulator, putative, expressed
LOC_Os07g43670	NA	NA	NA	NA	2.5421	8.33606e-06	2.22899	0.000102607	ribonuclease T2 family domain containing protein, expressed
LOC_Os08g06010	2.70929	0	3.13711	0	5.35238	0	6.30836	0	transporter, major facilitator family, putative, expressed
LOC_Os08g17784	4.44882	2.32011e-151	2.44795	1.96281e-122	7.05184	2.594e-26	9.15206	8.20481e-25	purple acid phosphatase, putative, expressed
LOC_Os08g20420	8.3258	7.90278e-07	5.10313	1.19421e-114	10.0895	6.6352e-44	10.3882	1.18114e-46	MGD2, putative, expressed
LOC_Os08g33640	2.13213	8.49107e-237	1.85048	2.38664e-115	3.74219	1.89279e-207	3.86218	4.4994e-106	expressed protein
LOC_Os08g33710	1.74547	1.02321e-08	0.639868	0.0751921	3.18668	7.12967e-15	6.36423	1.16709e-12	ribonuclease T2 family domain containing protein, expressed
LOC_Os08g42390	1.81979	2.66714e-32	0.966961	5.76108e-08	1.99404	3.75676e-101	1.71886	3.99499e-85	glycerophosphoryl diester phosphodiesterase family protein, putative, expressed
LOC_Os09g14670	0.760091	7.87946e-51	1.38485	9.67173e-153	1.01945	7.28246e-65	0.889851	8.07662e-51	phosphoenolpyruvate carboxylase, putative, expressed
LOC_Os09g24230	0.617169	3.06372e-07	0.885912	8.70158e-11	1.89778	1.48274e-28	2.67235	3.44056e-42	haloacid dehalogenase-like hydrolase family protein, putative, expressed
LOC_Os09g26670	6.23775	0.000324977	5.15439	0.00177689	4.12431	0.00386779	6.98065	2.13582e-05	expressed protein
LOC_Os09g35940	3.05471	1.33225e-05	1.40985	0.0270998	3.39117	0.0493777	2.5412	0.19066	cytochrome P450, putative, expressed
LOC_Os09g36680	-0.759817	1.90172e-144	-0.530469	4.19366e-51	0.391209	0.863007	-0.727648	0.567775	ribonuclease T2 family domain containing protein, expressed
