# Supplementary material for: Characterization of contrasting rice (Oryza sativa L.) genotypes reveals the Pi-efficient schema for phosphate starvation tolerance
Source: BMC Plant Biol. 2021 Jun 21;21:282. doi: 10.1186/s12870-021-03015-4 (PMC8215752; doi:10.1186/s12870-021-03015-4)
Supplement: Supplementary file 2 — Additional file 2: Supplementary Tables S3 to S11. Expression level of the P-starvation-inducible genes, 13 Phosphorus transporters during P-starvation stress, Differentially expressed Transcription Factors, Cell wall associated genes in root of the contrasting rice genotypes, Phytohormone encoding genes, Genes associated with carbohydrate and lipid metabolism, Photosynthesis related genes, Genes associated with epigenetic regulation of gene expression, Master data-sheet of the genes detected for their expression in the contrasting rice genotypes under P-starvation stress. [file 12870_2021_3015_MOESM2_ESM.zip › 12870_2021_3015_MOESM2_ESM/Supplementary Table S4.xls]

## Sheet: transportes (3)
Characterization of contrasting rice (Oryza sativa L.) genotypes reveals the Pi-efficient schema for phosphate starvation tolerance
	Suresh Kumar, Pallavi, Chetna Chugh, Karishma Seem, Santosh Kumar, K. K. Vinod, and Trilochan Mohapatra
Supplementary Table S4. Expression level of genes for 13 Phosphorus transporters during P-starvation stress in the contrasting rice genotypes.
Gene ID	PSZ vs PSF	NSZ vs NSF	PRZ vs PRF	NRZ vs NRF	Gene annotation
LOC_Os08g45000	5.35327	4.71228	9.60294	12.6515	OsPHT1;6
LOC_Os06g21950	3.26033	4.97237	6.70432	8.26301	OsPHT1;10
LOC_Os10g30770	0.272165	NA	7.24507	6.84692	OsPHT1;3
LOC_Os04g10750	3.66564	3.36882	3.79178	5.70139	OsPHT1;4
LOC_Os04g10690	-1.17713	-2.37809	0.807201	4.40062	OsPHT1;5
LOC_Os03g05640	2.6158	3.25225	3.54279	4.16184	OsPHT1;2
LOC_Os04g10800	3.28077	9.01887	10.6222	4.02819	OsPHT1;13
LOC_Os06g21920	NA	NA	NA	3.519	OsPHT1;9
LOC_Os10g30790	0.564779	1.55177	0.143135	2.19174	OsPHT1;8
LOC_Os03g05610	4.6025	3.53137	3.82922	1.5236	OsPHT1;12
LOC_Os03g05620	0.236019	0.255851	-0.516086	0.135498	OsPHT1;1
LOC_Os03g04360	-0.444491	2.59831	2.79739	-3.36575	OsPHT1;7
LOC_Os01g46860	0.389441	0.460465	NA	NA	OsPHT1;11
	The value indicates Log2-Fold change in expression of the gene under treatment over the control. The transporters are arranged in decresing order of their expression in root of NIL-23.
	PSF= Pusa-44, Shoot grown in hydroponics containing Full (15 ppm) inorganic phosphate.
	PSZ= Pusa-44, Shoot grown in hydroponics containing Zero (0 ppm) inorganic phosphate.
	NSF= NIL-23, Shoot grown in hydroponics containing Full (15 ppm) inorganic phosphate.
	NSZ= NIL-23, Shoot grown in hydroponics containing Zero (0 ppm) inorganic phosphate.
	PRF= Pusa-44, Root grown in hydroponics containing Full (15 ppm) inorganic phosphate.
	PRZ= Pusa-44, Root grown in hydroponics containing Zero (0 ppm) inorganic phosphate.
	NRF= NIL-23, Root grown in hydroponics containing Full (15 ppm) inorganic phosphate.
	NRZ= NIL-23, Root grown in hudroponics containing Zero (0 ppm) inorganic phosphate.
	NA= No expression of the gene was observed
