# Supplementary material for: Characterization of contrasting rice (Oryza sativa L.) genotypes reveals the Pi-efficient schema for phosphate starvation tolerance
Source: BMC Plant Biol. 2021 Jun 21;21:282. doi: 10.1186/s12870-021-03015-4 (PMC8215752; doi:10.1186/s12870-021-03015-4)
Supplement: Supplementary file 2 — Additional file 2: Supplementary Tables S3 to S11. Expression level of the P-starvation-inducible genes, 13 Phosphorus transporters during P-starvation stress, Differentially expressed Transcription Factors, Cell wall associated genes in root of the contrasting rice genotypes, Phytohormone encoding genes, Genes associated with carbohydrate and lipid metabolism, Photosynthesis related genes, Genes associated with epigenetic regulation of gene expression, Master data-sheet of the genes detected for their expression in the contrasting rice genotypes under P-starvation stress. [file 12870_2021_3015_MOESM2_ESM.zip › 12870_2021_3015_MOESM2_ESM/Supplementary Table S5.xls]

## Sheet: Sheet1
Characterization of contrasting rice (Oryza sativa L.) genotypes reveals the Pi-efficient schema for phosphate starvation tolerance
	Suresh Kumar, Pallavi, Chetna Chugh, Karishma Seem, Santosh Kumar, K. K. Vinod, and Trilochan Mohapatra
Supplementary Table S5 | Differentially expressed Transcription Factors under P-starvation stress in the contrasting rice genotypes.
Gene ID	TF family	PSZ vs PSF log2-FC	NSZ vs NSF log2-FC	PRZ vs PRF log2-FC	NRZ vs NRF log2-FC	Annotated gene
LOC_Os01g67410	AP2	NA	-1.05887	-1.32847	2.36932	AP2/EREBP transcription factor BABY BOOM, putative, expressed
LOC_Os02g40070	AP2	2.26098	1.91893	0.0852961	0.80656	AP2-like ethylene-responsive transcription factor PLETHORA 2, putative, expressed
LOC_Os03g56050	AP2	NA	-4.94952	NA	NA	AP2-like ethylene-responsive transcription factor AINTEGUMENTA, putative, expressed
LOC_Os03g60430	AP2	-0.0349817	-0.416284	-0.522269	-0.893663	AP2 domain containing protein, expressed
LOC_Os04g42570	AP2	NA	1.38733	0.476503	1.58431	AP2/EREBP transcription factor BABY BOOM, putative, expressed
LOC_Os04g55560	AP2	-0.236134	-0.840802	-0.259761	-0.112279	AP2 domain containing protein, expressed
LOC_Os04g55970	AP2	NA	-0.273839	-3.00315	0.498698	AP2-like ethylene-responsive transcription factor AINTEGUMENTA, putative, expressed
LOC_Os05g03040	AP2	-0.247612	-0.739294	-0.0991235	0.361674	AP2 domain containing protein, expressed
LOC_Os05g45954	AP2	-2.57251	4.05997	0.801888	0.0788148	AP2 domain containing protein, expressed
LOC_Os06g05340	AP2	-3.93358	5.19378	4.24679	-0.917101	AP2 domain containing protein, expressed
LOC_Os06g43220	AP2	NA	0.947904	0.801888	NA	AP2 domain containing protein, expressed
LOC_Os07g13170	AP2	-0.063082	0.175692	-0.218775	-0.684752	AP2 domain containing protein, expressed
LOC_Os11g03540	AP2	-2.29728	-0.998988	-0.685257	1.79653	AP2 domain containing protein, expressed
LOC_Os11g19060	AP2	-3.58886	4.71147	-2.9215	0.554381	BABY BOOM 1, putative, expressed
LOC_Os12g03290	AP2	0.402379	-0.324198	-0.502253	1.05861	AP2 domain containing protein, expressed
LOC_Os03g19900	AP2	0.27897	3.01133	0.987412	1.88618	AP2 domain containing protein, expressed
LOC_Os01g13520	ARF	0.30658	1.10071	1.21028	0.743266	auxin response factor 1, putative, expressed
LOC_Os01g48060	ARF	-0.095942	-0.467663	-0.522171	-1.26368	auxin response factor, putative, expressed
LOC_Os01g54990	ARF	0.0464533	-0.110254	0.102594	-0.453145	auxin response factor, putative, expressed
LOC_Os01g70270	ARF	0.0227072	0.463452	0.29254	0.345377	auxin response factor, putative, expressed
LOC_Os02g04810	ARF	0.583153	-0.630401	-1.0903	0.942668	auxin response factor 5, putative, expressed
LOC_Os02g06910	ARF	-0.182632	0.0970939	-0.427707	-0.714344	auxin response factor 6, putative, expressed
LOC_Os02g35140	ARF	0.259323	-0.273029	0.24269	0.720335	auxin response factor 7, putative, expressed
LOC_Os02g41800	ARF	-0.930879	0.3809	-0.342882	-0.58189	auxin response factor, putative, expressed
LOC_Os04g36054	ARF	0.81043	0.144028	0.444234	0.646926	auxin response factor 9, putative, expressed
LOC_Os04g43910	ARF	1.32226	0.508442	0.275328	0.243567	auxin response factor, putative, expressed
LOC_Os04g56850	ARF	-1.14673	-4.16324	-0.838815	-0.0130013	auxin response factor, putative, expressed
LOC_Os04g57610	ARF	0.470863	-0.686007	-0.522632	0.372431	auxin response factor, putative, expressed
LOC_Os04g59430	ARF	0.549317	0.627183	-1.8712	-1.49206	auxin response factor, putative, expressed
LOC_Os05g43920	ARF	0.23346	-0.424562	0.386522	0.00306538	auxin response factor 14, putative, expressed
LOC_Os05g48870	ARF	0.698941	-0.10741	0.238751	-0.260714	auxin response factor 15, putative, expressed
LOC_Os06g09660	ARF	0.339494	-0.836277	-0.551459	-0.0519334	auxin response factor, putative, expressed
LOC_Os06g46410	ARF	-0.500447	-0.142471	-0.469494	-0.637139	auxin response factor, putative, expressed
LOC_Os06g47150	ARF	-0.163877	-0.192753	0.981815	0.692554	auxin response factor 18, putative, expressed
LOC_Os06g48950	ARF	0.10416	0.544855	-0.694164	0.84083	auxin response factor 19, putative, expressed
LOC_Os07g08520	ARF	NA	2.3846	NA	3.84613	auxin response factor, putative, expressed
LOC_Os07g08540	ARF	NA	-2.50453	-2.95717	-4.36139	auxin response factor 20, putative, expressed
LOC_Os07g08600	ARF	0.579809	4.07362	-1.64386	1.88954	auxin response factor, putative, expressed
LOC_Os08g40900	ARF	-0.377501	-0.204757	-0.332083	-0.456849	auxin response factor, putative, expressed
LOC_Os10g33940	ARF	-0.363244	0.263813	0.367886	0.630745	auxin response factor 18, putative, expressed
LOC_Os11g32110	ARF	0.701729	0.766089	1.25726	1.45956	auxin response factor, putative, expressed
LOC_Os12g29520	ARF	0.0962703	0.178876	1.0218	0.477972	auxin response factor, putative, expressed
LOC_Os12g41950	ARF	0.600361	0.36078	0.216268	0.245894	auxin response factor, putative, expressed
LOC_Os01g67770	ARR-B	0.221885	0.28273	-0.012606	-0.435378	two-component response regulator, putative, expressed
LOC_Os02g08500	ARR-B	0.345012	0.259578	0.245367	0.0101341	two-component response regulator, putative, expressed
LOC_Os02g55320	ARR-B	-0.137934	-0.086563	0.10065	0.093661	two-component response regulator, putative, expressed
LOC_Os03g12350	ARR-B	0.0940411	0.200402	-0.1812	-0.259537	two-component response regulator, putative, expressed
LOC_Os04g28130	ARR-B	1.29572	4.31512	5.56584	2.52159	two-component response regulator, putative, expressed
LOC_Os04g28160	ARR-B	0.801864	3.47031	2.71027	-1.50721	response regulator receiver domain containing protein, expressed
LOC_Os05g32890	ARR-B	2.85884	1.46028	-2.64405	0.398666	response regulator receiver domain containing protein, expressed
LOC_Os06g08440	ARR-B	0.0343821	0.307087	0.636098	0.268162	two-component response regulator, putative, expressed
LOC_Os06g43910	ARR-B	3.54517	2.64456	-0.886682	1.46948	two-component response regulator, putative, expressed
LOC_Os01g13300	B3	-0.630315	0.0369428	1.14155	0.126844	B3 DNA binding domain containing protein, expressed
LOC_Os01g51610	B3	NA	1.38733	NA	NA	B3 DNA binding domain containing protein, expressed
LOC_Os01g52514	B3	NA	-3.81698	NA	NA	B3 DNA binding domain containing protein, expressed
LOC_Os01g52540	B3	1.0235	-0.967526	-1.55503	-0.123299	B3 DNA binding domain containing protein, expressed
LOC_Os01g67830	B3	2.29985	1.16923	NA	2.51904	B3 DNA binding domain containing protein, expressed
LOC_Os01g68370	B3	NA	0.435311	-1.64386	NA	B3 DNA binding domain containing protein, expressed
LOC_Os02g10420	B3	NA	3.38873	NA	NA	expressed protein
LOC_Os02g25830	B3	3.59855	4.26768	NA	1.52079	expressed protein
LOC_Os02g38470	B3	0.741886	-0.345082	0.390359	0.821195	B3 DNA binding domain containing protein, expressed
LOC_Os02g45850	B3	-0.587367	0.743155	1.80581	2.74073	B3 DNA binding domain containing protein, expressed
LOC_Os03g02900	B3	-0.227558	-0.28384	1.58193	0.770535	B3 DNA binding domain containing protein, expressed
LOC_Os03g06850	B3	0.0471699	-1.18138	-0.9322	-0.933501	B3 DNA binding domain containing protein, expressed
LOC_Os03g08620	B3	3.27063	0.543975	-2.43468	2.63497	B3 DNA binding domain containing protein, expressed
LOC_Os03g11370	B3	1.13078	3.40587	3.82922	2.07912	B3 DNA binding domain containing protein, expressed
LOC_Os03g42230	B3	NA	NA	3.24675	NA	B3 DNA binding domain containing protein, expressed
LOC_Os03g42240	B3	-1.74345	0.688254	0.124728	3.32691	B3 DNA binding domain containing protein, expressed
LOC_Os03g42280	B3	-1.1554	3.33598	1.48302	-0.676942	B3 DNA binding domain containing protein, expressed
LOC_Os03g42290	B3	1.02696	3.02459	0.956926	1.37015	B3 DNA binding domain containing protein, expressed
LOC_Os03g42370	B3	4.08514	-1.05149	1.31362	-1.54471	B3 DNA binding domain containing protein, expressed
LOC_Os03g42410	B3	0.286332	2.2158	3.12324	5.10494	B3 DNA binding domain containing protein
LOC_Os03g42420	B3	NA	4.38975	-1.63853	NA	B3 DNA binding domain containing protein, expressed
LOC_Os03g42430	B3	-1.63046	NA	NA	-3.94795	B3 DNA binding domain containing protein, expressed
LOC_Os04g27960	B3	0.823424	2.28389	-0.195409	5.1062	B3 DNA binding domain containing protein, expressed
LOC_Os04g27990	B3	NA	NA	NA	1.52079	B3 DNA binding domain containing protein, expressed
LOC_Os04g28000	B3	4.09068	2.62488	-3.44666	3.07878	B3 DNA binding domain containing protein, expressed
LOC_Os04g31730	B3	0.682685	2.41433	0.654116	4.07985	expressed protein
LOC_Os04g49230	B3	0.400258	-0.861143	-0.173727	0.515658	B3 DNA binding domain containing protein, expressed
LOC_Os04g58000	B3	4.98247	1.72747	-0.776746	3.10916	B3 DNA binding domain containing protein, expressed
LOC_Os04g58010	B3	4.86553	2.24248	1.38463	2.88452	B3 DNA binding domain containing protein, expressed
LOC_Os05g40280	B3	0.171089	-0.339274	0.238723	0.0618448	B3 DNA binding domain containing protein, expressed
LOC_Os06g01860	B3	NA	NA	-0.274977	0.493892	expressed protein
LOC_Os06g02230	B3	2.28052	1.07023	3.12604	-0.918365	B3 DNA binding domain containing protein, expressed
LOC_Os06g09420	B3	-0.00898463	-0.772665	-1.67437	3.93573	B3 DNA binding domain containing protein, expressed
LOC_Os06g42630	B3	1.0791	0.300525	3.26034	0.908269	B3 DNA binding domain containing protein, expressed
LOC_Os07g08530	B3	NA	2.38872	NA	NA	auxin response factor, putative, expressed
LOC_Os07g12820	B3	5.36692	1.27231	3.23894	3.84406	B3 DNA binding domain containing protein
LOC_Os07g17230	B3	-0.0481743	0.123046	1.15493	0.298201	WRKY123, expressed
LOC_Os07g37610	B3	-0.0324481	-0.0721633	-0.270849	-0.477937	B3 DNA binding domain containing protein, putative, expressed
LOC_Os07g48200	B3	0.467361	0.502663	0.096754	0.0845202	B3 DNA binding domain containing protein, putative, expressed
LOC_Os08g01090	B3	-0.304856	-0.751711	-0.499148	-0.913468	B3 DNA binding domain containing protein, expressed
LOC_Os08g06120	B3	NA	NA	0.173154	0.88404	B3 DNA binding domain containing protein, expressed
LOC_Os08g23470	B3	0.519759	2.03012	2.05467	4.24746	B3 DNA binding domain containing protein, expressed
LOC_Os08g23570	B3	NA	4.19436	3.23894	NA	B3 DNA binding domain containing protein, expressed
LOC_Os10g07060	B3	NA	4.38672	3.83425	4.10744	B3 DNA binding domain containing protein, expressed
LOC_Os10g17630	B3	0.653356	-0.411315	0.846401	0.085383	B3 DNA binding domain containing protein, expressed
LOC_Os10g39190	B3	NA	-2.50453	4.57634	-2.50557	B3 DNA binding domain containing protein, expressed
LOC_Os11g05740	B3	-2.63732	-5.66395	-1.20386	NA	B3 DNA binding domain containing protein, expressed
LOC_Os11g09160	B3	-0.608446	0.133701	-0.0859467	-0.057031	B3 DNA binding domain containing protein, expressed
LOC_Os12g06080	B3	NA	-5.08549	-1.31123	1.0781	expressed protein
LOC_Os12g40070	B3	-0.454132	2.69188	2.84438	0.742324	B3 DNA binding domain containing protein, expressed
LOC_Os12g40080	B3	NA	-2.48863	NA	NA	B3 DNA binding domain containing protein, expressed
LOC_Os12g40120	B3	3.30045	NA	NA	NA	B3 DNA binding domain containing protein, expressed
LOC_Os06g04010	BBR-BPC	-0.0341461	-0.583282	0.148454	-0.293377	GAGA-binding protein, putative, expressed
LOC_Os10g02509	BBR-BPC	0.448436	-0.69676	-0.991616	0.00782468	GAGA-binding protein, putative, expressed
LOC_Os10g02584	BBR-BPC	0.53669	-0.713867	-0.788402	0.202469	GAGA-binding protein, putative, expressed
LOC_Os10g02620	BBR-BPC	NA	0.205483	-0.642762	-1.3653	GAGA-binding protein, putative, expressed
LOC_Os01g08180	BES1	NA	2.39281	NA	NA	BRASSINAZOLE-RESISTANT 2, putative, expressed
LOC_Os01g10610	BES1	0.167056	0.280594	0.245686	0.407529	BES1/BZR1 homolog protein, putative, expressed
LOC_Os02g03690	BES1	0.471322	-0.125125	0.195571	-0.069706	beta-amylase, putative, expressed
LOC_Os02g13900	BES1	-0.62223	1.01576	-1.75568	1.07812	BES1/BZR1 homolog protein, putative, expressed
LOC_Os06g35900	BES1	0.118767	0.433879	0.0158264	-0.0286924	BES1/BZR1 homolog protein, putative, expressed
LOC_Os07g39220	BES1	-0.92623	-0.730135	-0.100149	0.31015	BES1/BZR1 homolog protein, putative, expressed
LOC_Os01g01600	bHLH	0.659053	-1.22366	-0.606606	2.74096	ethylene-responsive protein related, putative, expressed
LOC_Os01g01840	bHLH	-6.68431	-0.856446	NA	NA	helix-loop-helix DNA-binding domain containing protein, expressed
LOC_Os01g01870	bHLH	-0.760998	0.5954	-0.958037	0.587349	helix-loop-helix DNA-binding domain containing protein, expressed
LOC_Os01g02110	bHLH	NA	0.53609	-0.129477	3.83431	helix-loop-helix DNA-binding domain containing protein, expressed
LOC_Os01g06640	bHLH	0.536679	0.27654	-0.728726	0.172905	basic helix-loop-helix, putative, expressed
LOC_Os01g09900	bHLH	2.85884	-0.0565241	NA	NA	helix-loop-helix DNA-binding domain containing protein, expressed
LOC_Os01g09930	bHLH	0.909355	1.1438	2.25284	1.39884	helix-loop-helix DNA-binding domain containing protein, expressed
LOC_Os01g09990	bHLH	6.11428	1.52521	1.80357	0.400166	helix-loop-helix DNA-binding domain containing protein, expressed
LOC_Os01g11910	bHLH	-0.673052	-0.153874	-0.414734	-0.402171	basic helix-loop-helix, putative, expressed
LOC_Os01g13460	bHLH	-0.260945	-0.0898224	-0.249853	-0.092227	helix-loop-helix DNA-binding domain containing protein, expressed
LOC_Os01g18870	bHLH	NA	-2.2263	NA	NA	helix-loop-helix DNA-binding domain containing protein, expressed
LOC_Os01g33400	bHLH	1.29572	0.428753	NA	NA	helix-loop-helix DNA-binding domain containing protein, expressed
LOC_Os01g38610	bHLH	0.707656	-1.04992	0.571337	-1.76954	helix-loop-helix DNA-binding domain containing protein, expressed
LOC_Os01g39330	bHLH	-0.0515749	0.635409	-0.191239	0.293512	helix-loop-helix DNA-binding domain containing protein, expressed
LOC_Os01g39480	bHLH	NA	0.943465	2.25284	NA	anthocyanin regulatory Lc protein, putative, expressed
LOC_Os01g39580	bHLH	-4.93971	2.11508	-3.94939	-1.24531	anthocyanin regulatory Lc protein, putative, expressed
LOC_Os01g50940	bHLH	-0.0885223	0.559438	NA	NA	helix-loop-helix DNA-binding domain containing protein, expressed
LOC_Os01g51140	bHLH	0.757198	1.0018	-0.427047	3.00474	helix-loop-helix DNA-binding domain containing protein, expressed
LOC_Os01g56690	bHLH	0.379672	2.75341	NA	2.51904	helix-loop-helix DNA-binding domain containing protein, expressed
LOC_Os01g57580	bHLH	-0.847292	0.386395	-1.19584	-0.143888	bHelix-loop-helix transcription factor, putative, expressed
LOC_Os01g64560	bHLH	0.0189553	0.0926854	0.528799	0.128172	helix-loop-helix DNA-binding protein, putative, expressed
LOC_Os01g67480	bHLH	-0.0470221	0.388466	0.15442	-0.0547026	helix-loop-helix DNA-binding domain containing protein, expressed
LOC_Os01g68700	bHLH	0.0564331	-0.570326	-0.144512	-0.0879296	BHLH transcription factor, putative, expressed
LOC_Os01g70310	bHLH	-0.173567	-0.375831	-0.198717	1.53821	inducer of CBF expression 2, putative, expressed
LOC_Os01g72370	bHLH	0.794788	-3.01715	-0.653782	-1.70852	helix-loop-helix DNA-binding domain containing protein, expressed
LOC_Os02g02480	bHLH	-0.296465	0.158381	0.0235159	-0.0518647	basic helix-loop-helix DND-binding domain containing protein, expressed
LOC_Os02g02820	bHLH	0.845408	0.956261	3.23894	2.52159	helix-loop-helix DNA-binding domain containing protein, expressed
LOC_Os02g12820	bHLH	1.84295	NA	-2.63294	-2.36366	helix-loop-helix DNA-binding domain containing protein, expressed
LOC_Os02g13670	bHLH	NA	-1.50313	NA	NA	helix-loop-helix DNA-binding domain containing protein, expressed
LOC_Os02g15760	bHLH	NA	-3.5005	NA	NA	helix-loop-helix DNA-binding domain containing protein, expressed
LOC_Os02g23823	bHLH	-0.151384	0.0747989	0.737994	0.0425998	helix-loop-helix DNA-binding domain containing protein, expressed
LOC_Os02g34320	bHLH	NA	3.70824	NA	NA	basic helix-loop-helix, putative, expressed
LOC_Os02g35660	bHLH	0.441937	0.832661	-1.00627	-1.83011	PTF1, putative, expressed
LOC_Os02g39140	bHLH	1.02832	0.0450288	0.38769	0.655151	helix-loop-helix DNA-binding domain containing protein, expressed
LOC_Os02g46560	bHLH	-1.74704	-3.1425	-3.63583	2.52159	helix-loop-helix DNA-binding protein, putative, expressed
LOC_Os02g47660	bHLH	0.491946	0.054192	1.27243	0.894237	basic helix-loop-helix, putative, expressed
LOC_Os02g48060	bHLH	1.40945	-3.49661	-4.83998	1.81738	helix-loop-helix DNA-binding domain containing protein, expressed
LOC_Os02g49480	bHLH	-0.784177	-2.97641	-0.972112	1.69384	helix-loop-helix DNA-binding domain containing protein, expressed
LOC_Os02g51320	bHLH	-0.210937	-5.60072	0.371468	3.93819	helix-loop-helix DNA-binding domain containing protein, expressed
LOC_Os02g52190	bHLH	2.26098	4.19667	-0.952756	3.66404	helix-loop-helix DNA-binding protein, putative, expressed
LOC_Os02g55250	bHLH	-0.70957	0.406846	-0.180304	-0.436066	BHLH transcription factor, putative, expressed
LOC_Os02g56140	bHLH	1.55656	0.139453	-2.22531	-2.3616	helix-loop-helix DNA-binding domain containing protein, expressed
LOC_Os03g03000	bHLH	NA	-4.49467	NA	NA	helix-loop-helix DNA-binding domain containing protein, expressed
LOC_Os03g04310	bHLH	1.03637	0.866678	-1.14121	2.65854	BHLH transcription factor, putative, expressed
LOC_Os03g07540	bHLH	2.8721	-5.30175	-0.189144	-1.92167	bHLH family protein, putative, expressed
LOC_Os03g08930	bHLH	1.88351	-1.93212	-0.776744	5.10661	helix-loop-helix DNA-binding protein, putative, expressed
LOC_Os03g10770	bHLH	NA	-3.48856	-1.63319	0.0794426	helix-loop-helix DNA-binding domain containing protein, expressed
LOC_Os03g12760	bHLH	1.46233	5.2137	-1.01102	2.52159	helix-loop-helix DNA-binding domain containing protein, expressed
LOC_Os03g12940	bHLH	0.142611	-0.000322929	0.0648105	-0.0999906	OsFBO13 - F-box and other domain containing protein, expressed
LOC_Os03g15440	bHLH	NA	-0.0572155	1.22077	1.74163	basic helix-loop-helix, putative, expressed
LOC_Os03g17130	bHLH	-1.86105	-2.92764	NA	-1.92224	bHelix-loop-helix transcription factor, putative, expressed
LOC_Os03g26210	bHLH	0.506407	-1.59586	-0.811076	-1.62337	helix-loop-helix DNA-binding domain containing protein, expressed
LOC_Os03g27390	bHLH	-0.22911	-0.474923	-0.147511	-0.959996	CPuORF35 - conserved peptide uORF-containing transcript, expressed
LOC_Os03g42100	bHLH	0.204717	-1.96426	-1.67966	1.32055	helix-loop-helix DNA-binding domain containing protein, expressed
LOC_Os03g43810	bHLH	-0.223739	0.00985917	1.62783	1.23064	helix-loop-helix DNA-binding domain containing protein, expressed
LOC_Os03g46790	bHLH	NA	1.38733	-1.19796	2.52413	helix-loop-helix DNA-binding domain containing protein, expressed
LOC_Os03g46860	bHLH	1.27417	-3.08953	0.677834	-2.88195	helix-loop-helix DNA-binding protein, putative, expressed
LOC_Os03g51580	bHLH	-0.305461	0.384951	0.492751	0.714035	helix-loop-helix DNA-binding domain containing protein, expressed
LOC_Os03g51910	bHLH	-0.47775	-0.266569	0.172911	-0.309512	basic helix-loop-helix protein, putative, expressed
LOC_Os03g53020	bHLH	-0.893292	1.72012	1.63556	0.683826	helix-loop-helix DNA-binding domain containing protein, expressed
LOC_Os03g55220	bHLH	-1.4566	0.134555	0.126024	1.94764	bHelix-loop-helix transcription factor, putative, expressed
LOC_Os03g55550	bHLH	0.342185	4.7131	NA	-2.36571	helix-loop-helix DNA-binding domain containing protein, expressed
LOC_Os03g56950	bHLH	-0.31238	-0.642861	1.21747	1.56795	phytochrome-interacting factor 4, putative, expressed
LOC_Os03g58330	bHLH	-0.453656	0.364889	-0.095651	-0.518513	BHLH transcription factor, putative, expressed
LOC_Os03g58830	bHLH	1.07021	-1.85369	-1.34724	0.992215	BEE 1, putative, expressed
LOC_Os03g59670	bHLH	0.99821	1.07302	0.298305	0.212817	basic helix-loop-helix, putative, expressed
LOC_Os04g23440	bHLH	-0.570681	-0.347626	-2.16372	-2.84139	helix-loop-helix DNA-binding domain containing protein, expressed
LOC_Os04g23550	bHLH	-0.330622	1.58	3.23092	0.951462	basic helix-loop-helix family protein, putative, expressed
LOC_Os04g28280	bHLH	0.162956	-2.05615	-1.48141	0.186623	BEE 3, putative, expressed
LOC_Os04g31290	bHLH	1.15362	1.59659	-1.54964	-0.521489	helix-loop-helix DNA-binding domain containing protein, expressed
LOC_Os04g35010	bHLH	1.09813	3.9452	2.21803	-1.09126	helix-loop-helix DNA-binding domain containing protein, expressed
LOC_Os04g41229	bHLH	1.41993	0.735455	-0.340519	0.101596	helix-loop-helix DNA-binding domain containing protein, expressed
LOC_Os04g47040	bHLH	4.88659	1.35711	-0.184074	-1.24056	anthocyanin regulatory Lc protein, putative, expressed
LOC_Os04g47059	bHLH	1.10341	5.63688	-1.55732	-5.02311	TRANSPARENT TESTA 8, putative, expressed
LOC_Os04g47080	bHLH	2.35691	1.90834	2.51073	1.95323	anthocyanin regulatory Lc protein, putative, expressed
LOC_Os04g50090	bHLH	1.29572	-0.728777	NA	0.0816329	helix-loop-helix DNA-binding protein, putative, expressed
LOC_Os04g51070	bHLH	2.26098	-2.48863	-2.66119	0.66359	helix-loop-helix DNA-binding domain containing protein, expressed
LOC_Os04g52770	bHLH	3.6319	-1.17624	-0.0734411	-0.502551	helix-loop-helix DNA-binding domain containing protein, expressed
LOC_Os04g53990	bHLH	-0.15899	0.914889	-0.25168	-0.670396	ethylene-responsive protein related, putative, expressed
LOC_Os04g54900	bHLH	NA	-1.50313	-2.63578	NA	bHLH family protein, putative, expressed
LOC_Os05g01256	bHLH	0.489081	-1.12743	0.866957	0.715825	helix-loop-helix DNA-binding domain containing protein, expressed
LOC_Os05g04740	bHLH	-1.84262	0.293356	0.144349	-0.622032	helix-loop-helix DNA-binding domain containing protein, expressed
LOC_Os05g06520	bHLH	1.23736	2.59057	2.02962	1.66415	helix-loop-helix DNA-binding domain containing protein, expressed
LOC_Os05g07120	bHLH	-1.74345	1.07507	0.564272	0.659138	basic helix-loop-helix, putative, expressed
LOC_Os05g11070	bHLH	NA	NA	0.224103	2.40142	helix-loop-helix DNA-binding domain containing protein, expressed
LOC_Os05g38140	bHLH	-0.0186761	0.187163	-0.0453252	0.229968	basic helix-loop-helix DND-binding domain containing protein, expressed
LOC_Os05g42180	bHLH	-0.355168	0.738576	0.158295	-0.506133	ethylene-responsive protein related, putative, expressed
LOC_Os05g46370	bHLH	NA	-4.49662	NA	-4.82143	bHelix-loop-helix transcription factor, putative, expressed
LOC_Os05g50900	bHLH	1.43159	-0.475843	NA	NA	helix-loop-helix DNA-binding protein, putative, expressed
LOC_Os05g51820	bHLH	NA	-5.08549	NA	NA	helix-loop-helix DNA-binding protein, putative, expressed
LOC_Os06g06900	bHLH	0.575063	0.982629	0.116806	0.427907	helix-loop-helix DNA-binding domain containing protein, expressed
LOC_Os06g08500	bHLH	NA	2.39281	NA	-2.36571	BHLH transcription factor, putative, expressed
LOC_Os06g09370	bHLH	0.314443	0.51751	0.224872	0.243108	PTF1, putative, expressed
LOC_Os06g10820	bHLH	NA	-1.49392	NA	NA	helix-loop-helix DNA-binding domain containing protein, expressed
LOC_Os06g12210	bHLH	-5.77513	-3.63556	-2.64405	2.52159	helix-loop-helix DNA-binding domain containing protein, expressed
LOC_Os06g16400	bHLH	-0.182954	-0.48687	0.358392	0.130124	helix-loop-helix DNA-binding domain containing protein, expressed
LOC_Os06g30090	bHLH	-2.87526	-2.86047	NA	3.5242	helix-loop-helix DNA-binding domain containing protein, expressed
LOC_Os06g33450	bHLH	NA	1.38733	2.25284	-1.3653	helix-loop-helix DNA-binding domain containing protein, expressed
LOC_Os06g37410	bHLH	-0.41129	2.2344	2.80511	0.231982	helix-loop-helix DNA-binding domain containing protein, expressed
LOC_Os06g50900	bHLH	-1.05507	-2.3063	-1.12213	1.57384	expressed protein
LOC_Os07g05010	bHLH	0.291645	-0.336362	-0.512563	-0.217521	helix-loop-helix DNA-binding domain containing protein, expressed
LOC_Os07g09590	bHLH	3.02439	-2.70417	-1.25553	0.123862	bHLH transcription factor, putative, expressed
LOC_Os07g35870	bHLH	-0.368904	-0.248642	0.457581	-0.109583	basic helix-loop-helix DND-binding domain containing protein, expressed
LOC_Os07g36460	bHLH	1.26085	-0.6099	NA	NA	helix-loop-helix DNA-binding domain containing protein, expressed
LOC_Os07g39940	bHLH	-2.57251	0.951958	-1.67334	0.970397	helix-loop-helix DNA-binding domain containing protein, expressed
LOC_Os07g43530	bHLH	-0.541221	0.357181	0.287885	0.435149	helix-loop-helix DNA-binding domain containing protein, expressed
LOC_Os08g01700	bHLH	2.29985	NA	NA	NA	basic helix-loop-helix family protein, putative, expressed
LOC_Os08g04390	bHLH	-0.0768284	-0.436386	0.0733248	0.0189772	basic helix-loop-helix DND-binding domain containing protein, expressed
LOC_Os08g08160	bHLH	-1.04093	0.953087	-0.343992	-0.503239	expressed protein
LOC_Os08g33590	bHLH	-1.11567	-0.224695	-0.296908	0.320411	basic helix-loop-helix, putative, expressed
LOC_Os08g36740	bHLH	2.16468	5.13506	NA	NA	bHelix-loop-helix transcription factor, putative, expressed
LOC_Os08g37730	bHLH	0.00578565	-0.362006	NA	3.519	helix-loop-helix DNA-binding protein, putative, expressed
LOC_Os08g38080	bHLH	-1.01137	0.87489	-0.064754	0.463584	helix-loop-helix DNA-binding domain containing protein, expressed
LOC_Os08g38210	bHLH	0.956887	0.716725	-0.0675869	0.623573	transcription factor BIM2, putative, expressed
LOC_Os08g39630	bHLH	-0.0307923	0.329033	0.356181	0.0011799	helix-loop-helix DNA-binding domain containing protein, expressed
LOC_Os08g41320	bHLH	-0.826561	-1.37342	-1.42462	-0.516569	BHLH transcription factor, putative, expressed
LOC_Os08g42470	bHLH	0.23014	-2.53404	0.966673	1.66517	BEE 1, putative, expressed
LOC_Os08g43070	bHLH	NA	-0.061845	NA	-0.925189	helix-loop-helix DNA-binding domain containing protein, expressed
LOC_Os09g24490	bHLH	-2.38557	3.14264	0.102834	0.46071	basic helix-loop-helix family protein, putative, expressed
LOC_Os09g25040	bHLH	1.42268	1.41374	1.58214	-0.161704	joka8, putative, expressed
LOC_Os09g28210	bHLH	0.91192	1.2158	-0.193889	0.802746	bHelix-loop-helix transcription factor, putative, expressed
LOC_Os09g28900	bHLH	-2.60521	NA	NA	NA	basic helix-loop-helix, putative, expressed
LOC_Os09g29360	bHLH	4.46118	0.138652	3.23894	-0.0920453	helix-loop-helix DNA-binding protein, putative, expressed
LOC_Os09g29830	bHLH	0.215316	-2.06364	-1.25094	1.05928	helix-loop-helix DNA-binding domain containing protein, expressed
LOC_Os09g29930	bHLH	1.20456	0.588618	0.332815	0.0537748	transcription factor BIM2, putative, expressed
LOC_Os09g31300	bHLH	0.498096	-0.00281476	1.13964	1.06368	helix-loop-helix DNA-binding domain containing protein, expressed
LOC_Os09g32510	bHLH	-0.21881	-0.85081	-0.646262	1.55424	BHLH transcription factor, putative, expressed
LOC_Os09g33580	bHLH	4.58204	-1.66839	0.81029	NA	BEE 1, putative, expressed
LOC_Os09g34330	bHLH	1.57483	-0.0505359	NA	NA	helix-loop-helix DNA-binding domain containing protein, expressed
LOC_Os10g01530	bHLH	0.437045	3.54195	1.38954	2.07723	helix-loop-helix DNA-binding domain containing protein, expressed
LOC_Os10g23050	bHLH	0.0224086	1.1048	0.289983	1.62612	helix-loop-helix DNA-binding protein, putative, expressed
LOC_Os10g26410	bHLH	-1.16845	-2.05105	-0.781901	-3.24301	bHLH family protein, putative, expressed
LOC_Os10g26460	bHLH	NA	2.3846	NA	NA	bHLH family protein, putative, expressed
LOC_Os10g39750	bHLH	-0.662769	-1.67121	-4.72507	5.32684	inducer of CBF expression 2, putative, expressed
LOC_Os10g40740	bHLH	-0.648199	-0.560027	-2.23405	-0.695837	helix-loop-helix DNA-binding domain containing protein, expressed
LOC_Os10g42430	bHLH	-0.58227	1.277	0.153946	-0.0980442	transcription factor MYC7E, putative, expressed
LOC_Os11g06010	bHLH	-0.0544544	-0.100515	0.108793	-0.449193	helix-loop-helix DNA-binding protein, putative, expressed
LOC_Os11g15210	bHLH	3.84547	3.16918	1.79703	4.69017	anthocyanin regulatory Lc protein, putative, expressed
LOC_Os11g25560	bHLH	-0.386119	-3.54514	-1.29002	0.577538	BHLH transcription factor, putative, expressed
LOC_Os11g32100	bHLH	0.97622	-5.66906	-4.44666	NA	inducer of CBF expression 1, putative, expressed
LOC_Os11g38870	bHLH	-0.677617	1.04154	0.325677	-0.455228	helix-loop-helix DNA-binding domain containing protein, expressed
LOC_Os11g39000	bHLH	NA	0.534638	-2.21797	1.5236	helix-loop-helix DNA-binding domain containing protein, expressed
LOC_Os11g41640	bHLH	NA	1.26727	-1.64386	NA	helix-loop-helix DNA-binding domain containing protein, expressed
LOC_Os12g32400	bHLH	1.20212	-3.23165	-2.33279	-1.618	helix-loop-helix DNA-binding domain containing protein, expressed
LOC_Os12g39850	bHLH	-0.124605	-2.48863	0.319447	2.52413	helix-loop-helix DNA-binding domain containing protein, expressed
LOC_Os12g40590	bHLH	1.29572	NA	NA	NA	helix-loop-helix DNA-binding domain containing protein, expressed
LOC_Os12g40630	bHLH	4.44835	-0.638897	NA	4.104	helix-loop-helix DNA-binding domain containing protein, expressed
LOC_Os12g40730	bHLH	-0.171615	4.69374	4.80471	0.0800809	helix-loop-helix DNA-binding domain containing protein, expressed
LOC_Os12g41650	bHLH	-0.985102	-0.0080963	-0.033554	0.481026	helix-loop-helix DNA-binding domain containing protein, expressed
LOC_Os12g43620	bHLH	-0.164219	-3.08415	-0.106549	2.77835	helix-loop-helix DNA-binding domain containing protein, expressed
LOC_Os01g07880	bZIP	2.16419	2.38722	-4.21991	0.476876	transcription factor HY5, putative, expressed
LOC_Os01g11350	bZIP	-0.192611	1.92007	0.369876	0.912056	bZIP transcription factor domain containing protein, expressed
LOC_Os01g17260	bZIP	0.0554066	-0.242763	0.474056	0.252427	transcription factor, putative, expressed
LOC_Os01g36220	bZIP	0.760836	0.907878	0.208529	0.317267	bZIP transcription factor domain containing protein, expressed
LOC_Os01g46970	bZIP	0.31373	0.408085	0.887341	0.241242	transcription factor, putative, expressed
LOC_Os01g55150	bZIP	0.8402	-0.304886	-1.50037	3.05854	bZIP transcription factor domain containing protein, expressed
LOC_Os01g58760	bZIP	0.125395	-0.760069	1.04357	0.960937	bZIP transcription factor domain containing protein, expressed
LOC_Os01g59350	bZIP	-0.274264	-0.597564	-0.563563	-0.69955	transcription factor, putative, expressed
LOC_Os01g59760	bZIP	-0.141037	-0.255907	0.0139035	0.364638	bZIP transcription factor, putative, expressed
LOC_Os01g64000	bZIP	-2.57251	1.94906	-4.2235	0.402255	bZIP transcription factor, putative, expressed
LOC_Os01g64020	bZIP	-0.760809	0.911785	-0.732254	-1.50262	transcription factor, putative, expressed
LOC_Os01g64730	bZIP	0.54563	-0.579237	0.984015	1.63886	bZIP transcription factor domain containing protein, expressed
LOC_Os02g03580	bZIP	-0.092306	-1.14154	-0.24646	0.509613	transcription factor, putative, expressed
LOC_Os02g03960	bZIP	0.325261	0.27929	-0.224551	0.195336	CPuORF1 - conserved peptide uORF-containing transcript, expressed
LOC_Os02g07840	bZIP	-0.165653	0.580239	-0.0989342	-0.628779	bZIP transcription factor domain containing protein, expressed
LOC_Os02g08540	bZIP	0.41221	0.0687674	0.331207	-0.0593723	expressed protein
LOC_Os02g09830	bZIP	-0.47037	2.20447	1.66693	0.0777008	bZIP transcription factor domain containing protein, expressed
LOC_Os02g10140	bZIP	0.00681963	0.282794	-0.287221	-0.342018	bZIP transcription factor domain containing protein, expressed
LOC_Os02g10860	bZIP	1.17636	-1.63737	1.89284	0.233062	bZIP transcription factor domain containing protein, expressed
LOC_Os02g14910	bZIP	-1.20008	2.46084	-0.483785	6.16502	bZIP transcription factor family protein, putative, expressed
LOC_Os02g16680	bZIP	0.263064	0.38548	-0.148182	-0.263425	bZIP transcription factor domain containing protein, expressed
LOC_Os02g33560	bZIP	0.142643	-0.374433	-0.451103	0.129149	expressed protein
LOC_Os02g49560	bZIP	-1.1628	-1.71681	0.274274	-0.652284	bZIP transcription factor domain containing protein, expressed
LOC_Os02g52780	bZIP	-0.160701	0.304325	0.147032	-0.0351028	bZIP transcription factor, putative, expressed
LOC_Os02g58670	bZIP	-0.558015	-0.532992	-0.502716	-0.299095	bZIP transcription factor domain containing protein, expressed
LOC_Os03g03550	bZIP	-1.20008	-2.056	NA	NA	bZIP family transcription factor, putative, expressed
LOC_Os03g13614	bZIP	-0.131312	0.17148	0.252729	-0.287262	transcription factor, putative, expressed
LOC_Os03g19370	bZIP	0.768138	2.26114	2.15522	3.28195	CPuORF4 - conserved peptide uORF-containing transcript, expressed
LOC_Os03g20310	bZIP	0.170099	-0.0336492	0.437256	0.0149817	transcription factor HBP-1b, putative, expressed
LOC_Os03g20650	bZIP	0.981415	0.562371	-0.299652	-0.735446	bZIP transcription factor domain containing protein, expressed
LOC_Os03g21800	bZIP	0.0340524	-2.32254	-0.110468	0.234832	bZIP transcription factor family protein, putative, expressed
LOC_Os03g47200	bZIP	NA	-1.05701	NA	NA	bZIP transcription factor domain containing protein, expressed
LOC_Os03g56010	bZIP	NA	NA	0.122398	-1.92303	bZIP transcription factor domain containing protein, expressed
LOC_Os03g58250	bZIP	-0.550049	0.119558	-0.332986	-0.236632	bZIP transcription factor domain containing protein, expressed
LOC_Os03g59460	bZIP	-1.171	-1.05062	NA	NA	transcription factor, putative, expressed
LOC_Os04g41820	bZIP	0.418839	-3.41553	-1.22949	2.12805	transcription factor RF2a, putative, expressed
LOC_Os04g54474	bZIP	0.132447	0.850268	0.571832	0.841772	transcription factor, putative, expressed
LOC_Os05g03860	bZIP	-0.118066	-0.348614	0.259802	1.4007	CPuORF3 - conserved peptide uORF-containing transcript, expressed
LOC_Os05g34050	bZIP	-0.0388163	0.159144	-0.335565	-0.418747	bZIP transcription factor domain containing protein, expressed
LOC_Os05g36160	bZIP	-0.387406	-0.24298	0.187498	0.168078	G-box-binding factor 4, putative, expressed
LOC_Os05g37170	bZIP	0.314305	1.2357	-1.33861	-2.34593	transcription factor, putative, expressed
LOC_Os05g41070	bZIP	-0.0481748	-0.0634141	-0.128806	-0.0902087	bZIP transcription factor, putative, expressed
LOC_Os05g41540	bZIP	0.910517	0.0751346	0.202127	0.434058	bZIP transcription factor domain containing protein, expressed
LOC_Os05g49420	bZIP	0.405415	-0.433142	-0.132488	-0.52384	transcription factor, putative, expressed
LOC_Os06g10880	bZIP	1.003	-0.187992	1.70553	1.5196	bZIP transcription factor, putative, expressed
LOC_Os06g15480	bZIP	2.29985	-1.51969	NA	3.5242	transcription factor, putative, expressed
LOC_Os06g39960	bZIP	1.07296	0.52986	NA	4.104	bZIP transcription factor domain containing protein, expressed
LOC_Os06g41100	bZIP	0.398841	0.474988	0.37993	0.430977	transcription factor, putative, expressed
LOC_Os06g41770	bZIP	-0.106418	0.274044	0.162858	0.760293	bZIP transcription factor domain containing protein, expressed
LOC_Os06g42690	bZIP	-0.136522	2.645	3.39498	2.66433	bZIP transcription factor domain containing protein, expressed
LOC_Os06g43870	bZIP	0.0713575	-0.115702	0.447528	0.239232	expressed protein
LOC_Os06g45140	bZIP	2.0741	-0.567676	-1.22344	-1.14136	bZIP transcription factor domain containing protein, expressed
LOC_Os06g50310	bZIP	-0.275033	-0.0236418	-0.176369	0.0460205	E2F-related protein, putative, expressed
LOC_Os06g50480	bZIP	2.26098	1.1708	-0.532104	-1.05821	bZIP transcription factor domain containing protein, expressed
LOC_Os06g50600	bZIP	-1.62499	1.23328	-0.407024	-0.840012	bZIP transcription factor domain containing protein, expressed
LOC_Os06g50830	bZIP	NA	1.38733	-0.879755	-1.13139	bZIP transcription factor domain containing protein, expressed
LOC_Os07g03220	bZIP	NA	1.38733	NA	NA	bZIP transcription factor domain containing protein, expressed
LOC_Os07g08420	bZIP	-0.222771	2.31968	1.233	0.576777	bZIP transcription factor domain containing protein, expressed
LOC_Os07g10890	bZIP	-0.349429	-0.222839	-0.00510636	-0.34531	transcription factor, putative, expressed
LOC_Os07g44950	bZIP	-0.0956123	0.366487	0.204234	0.0878504	bZIP transcription factor domain containing protein, expressed
LOC_Os07g48180	bZIP	-2.16731	-2.59069	-1.71789	2.09625	bZIP transcription factor domain containing protein, expressed
LOC_Os07g48660	bZIP	0.0141103	1.9869	1.66169	-0.150662	bZIP transcription factor domain containing protein, expressed
LOC_Os07g48820	bZIP	-0.177667	-0.453607	-0.104633	-0.339431	transcription factor, putative, expressed
LOC_Os08g07970	bZIP	0.632771	0.839759	0.608682	0.269535	transcription factor, putative, expressed
LOC_Os08g26880	bZIP	-0.405157	-1.86051	1.02842	0.785092	bZIP transcription factor domain containing protein, expressed
LOC_Os08g36790	bZIP	-0.521326	0.177807	0.28993	-0.308281	bZIP transcription factor, putative, expressed
LOC_Os08g38020	bZIP	-0.808673	1.29029	-0.515794	-0.756098	bZIP transcription factor domain containing protein, expressed
LOC_Os08g43090	bZIP	0.115867	-0.132965	0.0384456	0.0544279	bZIP family transcription factor, putative, expressed
LOC_Os08g43600	bZIP	NA	-4.14052	NA	NA	bZIP transcription factor domain containing protein, expressed
LOC_Os09g10840	bZIP	1.29415	0.543753	0.110327	-0.271455	transcription factor, putative, expressed
LOC_Os09g13570	bZIP	1.00004	0.427958	1.15355	1.41464	CPuORF2 - conserved peptide uORF-containing transcript, expressed
LOC_Os09g28310	bZIP	-0.541159	-0.284639	0.178564	-0.148739	bZIP transcription factor, putative, expressed
LOC_Os09g29820	bZIP	-1.13133	1.50699	0.31371	2.26082	bZIP transcription factor domain containing protein, expressed
LOC_Os09g31390	bZIP	0.523484	1.38039	0.0117269	-0.337033	transcription factor, putative, expressed
LOC_Os09g34060	bZIP	-0.149509	-0.265488	0.45054	0.0944062	transcription factor RF2a, putative, expressed
LOC_Os09g36910	bZIP	-0.663647	-0.552664	1.52235	2.31842	bZIP transcription factor domain containing protein, expressed
LOC_Os10g38820	bZIP	-0.0995028	-0.268478	-5.16234	0.661596	bZIP family transcription factor, putative, expressed
LOC_Os11g05480	bZIP	0.384285	0.765271	-0.426116	-0.974382	transcription factor, putative, expressed
LOC_Os11g05640	bZIP	3.28054	-3.5005	-1.63319	NA	bZIP transcription factor domain containing protein, expressed
LOC_Os11g06170	bZIP	-0.0185027	-0.0175096	0.909378	0.837069	bZIP transcriptional activator RSG, putative, expressed
LOC_Os11g11100	bZIP	0.323816	-0.659356	0.00409121	-0.176288	bZIP transcription factor domain containing protein, expressed
LOC_Os12g05680	bZIP	-0.60003	0.487695	-0.121188	-0.514073	transcription factor, putative, expressed
LOC_Os12g06010	bZIP	NA	0.185246	-2.00249	4.52164	retrotransposon protein, putative, unclassified, expressed
LOC_Os12g06520	bZIP	-0.0444973	-0.278514	0.220177	0.260034	bZIP transcription factor domain containing protein, expressed
LOC_Os12g09250	bZIP	-0.00916511	-4.0424	-1.16925	1.38071	bZIP transcription factor domain containing protein, expressed
LOC_Os12g13170	bZIP	-0.0730446	-0.318783	0.430711	-0.199525	transcription factor, putative, expressed
LOC_Os12g37410	bZIP	-0.0902521	-0.936307	-0.109173	0.000879918	CPuORF5 - conserved peptide uORF-containing transcript, expressed
LOC_Os12g40920	bZIP	-0.0125305	0.472536	1.21996	0.413645	bZIP transcription factor domain containing protein, expressed
LOC_Os12g43790	bZIP	-2.74157	0.625184	1.20457	-0.57993	bZIP transcription factor domain containing protein, expressed
LOC_Os01g09850	C2H2	-0.681177	0.101059	0.0615132	-0.363754	ZOS1-04 - C2H2 zinc finger protein, expressed
LOC_Os01g14010	C2H2	-1.17826	5.92255	-0.196869	-0.791402	ZOS1-05 - C2H2 zinc finger protein, expressed
LOC_Os01g39110	C2H2	-0.612692	-0.724192	-0.389424	0.214845	ZOS1-10 - C2H2 zinc finger protein, expressed
LOC_Os01g57020	C2H2	1.38601	1.63559	3.23894	0.0793442	expressed protein
LOC_Os01g57650	C2H2	2.28052	-3.966	-3.22168	3.10393	ZOS1-12 - C2H2 zinc finger protein, expressed
LOC_Os01g62130	C2H2	3.09165	0.0972624	-1.45208	-0.397619	ZOS1-14 - C2H2 zinc finger protein, expressed
LOC_Os01g62190	C2H2	0.689354	1.53764	-0.197948	3.30077	ZOS1-15 - C2H2 zinc finger protein, expressed
LOC_Os01g63980	C2H2	-0.0980476	-0.421769	-0.819256	-0.307622	ZOS1-17 - C2H2 zinc finger protein, expressed
LOC_Os01g65080	C2H2	-0.23864	-0.231182	-0.269964	-0.592722	ZOS1-18 - C2H2 zinc finger protein, expressed
LOC_Os01g67970	C2H2	0.439392	-0.0252405	0.424296	0.0526672	ZOS1-20 - C2H2 zinc finger protein, expressed
LOC_Os01g68160	C2H2	0.16138	0.0124877	0.388237	-0.208111	ZOS1-22 - C2H2 zinc finger protein, expressed
LOC_Os01g70870	C2H2	NA	-1.64747	1.47808	1.11798	ZOS1-23 - C2H2 zinc finger protein, expressed
LOC_Os02g02424	C2H2	-0.251032	-0.451847	0.246603	-0.165566	ZOS2-02 - C2H2 zinc finger protein, expressed
LOC_Os02g08510	C2H2	NA	NA	1.34537	0.590002	ZOS2-04 - C2H2 zinc finger protein, expressed
LOC_Os02g31890	C2H2	-0.270315	1.37272	2.24171	1.66372	ZOS2-08 - C2H2 zinc finger protein, expressed
LOC_Os02g34680	C2H2	0.00772231	-0.331132	0.256875	-0.156144	ZOS2-09 - C2H2 zinc finger protein, expressed
LOC_Os02g35460	C2H2	-0.118541	-1.08969	0.569324	-0.65717	ZOS2-10 - C2H2 zinc finger protein, expressed
LOC_Os02g36360	C2H2	0.0176554	0.0811191	0.403623	-0.535725	ZOS2-11 - C2H2 zinc finger protein, expressed
LOC_Os02g44120	C2H2	0.124568	2.34122	7.10504	-0.597765	ZOS2-13 - C2H2 zinc finger protein, expressed
LOC_Os02g44130	C2H2	0.502418	3.33417	1.14107	1.14301	ZOS2-14 - C2H2 zinc finger protein, expressed
LOC_Os02g45054	C2H2	-0.101138	-0.579069	-0.226374	1.03546	ZOS2-15 - C2H2 zinc finger protein, expressed
LOC_Os02g57790	C2H2	0.209609	-0.923924	0.0674428	-0.680165	ZOS2-19 - C2H2 zinc finger protein, expressed
LOC_Os03g05480	C2H2	-0.405466	-0.180701	0.194736	-0.43708	ZOS3-01 - C2H2 zinc finger protein, expressed
LOC_Os03g05690	C2H2	-0.0384858	-0.363791	-0.144883	-0.126646	ZOS3-03 - C2H2 zinc finger protein, expressed
LOC_Os03g10140	C2H2	-0.266487	-0.315526	0.428417	0.483725	ZOS3-04 - C2H2 zinc finger protein, expressed
LOC_Os03g13400	C2H2	-1.63046	-0.594779	-3.95939	0.664923	ZOS3-06 - C2H2 zinc finger protein, expressed
LOC_Os03g13600	C2H2	-0.393442	-0.25425	0.249903	-0.582172	ZOS3-07 - C2H2 zinc finger protein, expressed
LOC_Os03g15790	C2H2	0.832567	-8.21167	-2.00215	2.4002	ZOS3-08 - C2H2 zinc finger protein, expressed
LOC_Os03g17150	C2H2	0.440429	0.676956	-2.43277	-0.632553	ZOS3-09 - C2H2 zinc finger protein, expressed
LOC_Os03g31240	C2H2	1.27417	NA	NA	NA	ZOS3-10 - C2H2 zinc finger protein, expressed
LOC_Os03g32220	C2H2	2.26098	NA	NA	NA	ZOS3-11 - C2H2 zinc finger protein, expressed
LOC_Os03g32230	C2H2	-1.43422	1.63642	1.67491	1.53862	ZOS3-12 - C2H2 zinc finger protein, expressed
LOC_Os03g49132	C2H2	-2.57251	NA	-0.636835	NA	ZOS3-16 - C2H2 zinc finger protein, expressed
LOC_Os03g55540	C2H2	-0.929417	0.712478	0.344636	3.18602	ZOS3-18 - C2H2 zinc finger protein, expressed
LOC_Os03g60560	C2H2	-0.877715	1.42434	5.23833	1.88675	ZOS3-21 - C2H2 zinc finger protein, expressed
LOC_Os03g60570	C2H2	-1.89168	0.286263	3.2545	3.52162	ZOS3-22 - C2H2 zinc finger protein, expressed
LOC_Os03g62230	C2H2	-1.75707	-0.0561123	1.79834	-0.0903584	ZOS3-24 - C2H2 zinc finger protein, expressed
LOC_Os04g02510	C2H2	-0.530913	-1.15411	-0.691844	-0.0257445	ZOS4-01 - C2H2 zinc finger protein, expressed
LOC_Os04g08060	C2H2	-2.06941	-0.463029	2.00363	-0.92079	ZOS4-03 - C2H2 zinc finger protein, expressed
LOC_Os04g08290	C2H2	-4.44682	0.101012	0.036621	0.900465	ZOS4-04 - C2H2 zinc finger protein, expressed
LOC_Os04g08600	C2H2	NA	1.94792	-2.21797	NA	ZOS4-05 - C2H2 zinc finger protein, expressed
LOC_Os04g36650	C2H2	NA	2.18914	1.7965	-1.3653	ZOS4-06 - C2H2 zinc finger protein, expressed
LOC_Os04g39050	C2H2	-0.130005	-0.531903	-0.195534	1.02273	ZOS4-07 - C2H2 zinc finger protein, expressed
LOC_Os04g46670	C2H2	0.639995	1.89465	1.48019	1.34249	ZOS4-09 - C2H2 zinc finger protein, expressed
LOC_Os04g46680	C2H2	-1.5945	NA	NA	NA	ZOS4-10 - C2H2 zinc finger protein, expressed
LOC_Os04g47860	C2H2	-0.28989	-0.769062	0.246382	0.178926	ZOS4-11 - C2H2 zinc finger protein, expressed
LOC_Os04g50070	C2H2	NA	2.27403	-0.642762	NA	ZOS4-13 - C2H2 zinc finger protein, expressed
LOC_Os04g59380	C2H2	4.28056	-2.44932	-1.19331	2.00445	ZOS4-14 - C2H2 zinc finger protein, expressed
LOC_Os05g01550	C2H2	0.0224532	-0.0850389	-0.181392	-0.426456	ZOS5-01 - C2H2 zinc finger protein, expressed
LOC_Os05g02390	C2H2	NA	NA	-4.44818	2.40138	ZOS5-02 - C2H2 zinc finger protein, expressed
LOC_Os05g03020	C2H2	0.185903	-0.121133	0.966049	0.253738	ZOS5-03 - C2H2 zinc finger protein, expressed
LOC_Os05g20930	C2H2	NA	-0.0473044	-1.31948	3.06074	ZOS5-07 - C2H2 zinc finger protein, expressed
LOC_Os05g37190	C2H2	-0.504721	1.21816	0.290674	-0.212453	ZOS5-08 - C2H2 zinc finger protein, expressed
LOC_Os05g38620	C2H2	NA	NA	NA	-1.3653	ZOS5-10 - C2H2 zinc finger protein, expressed
LOC_Os05g51830	C2H2	-0.175723	-0.407438	-1.11473	-0.29856	ZOS5-12 - C2H2 zinc finger protein, expressed
LOC_Os06g07020	C2H2	0.28408	-0.58248	1.1124	0.338748	ZOS6-01 - C2H2 zinc finger protein, expressed
LOC_Os06g20020	C2H2	NA	0.525976	-2.63294	NA	ZOS6-03 - C2H2 zinc finger protein, expressed
LOC_Os06g40960	C2H2	-1.00316	2.21169	2.46573	1.88385	ZOS6-05 - C2H2 zinc finger protein, expressed
LOC_Os06g51140	C2H2	-1.30932	5.53179	-1.99625	-0.338256	ZOS6-11 - C2H2 zinc finger protein, expressed
LOC_Os07g01180	C2H2	1.01348	0.227311	-0.254611	1.82955	ZOS7-01 - C2H2 zinc finger protein, expressed
LOC_Os07g38240	C2H2	0.0400796	0.46777	0.0600812	-0.291176	ZOS7-05 - C2H2 zinc finger protein, expressed
LOC_Os07g39310	C2H2	0.207943	-0.380473	-0.0377068	0.538606	ZOS7-06 - C2H2 zinc finger protein, expressed
LOC_Os07g39970	C2H2	NA	-2.50453	NA	NA	ZOS7-08 - C2H2 zinc finger protein, expressed
LOC_Os07g40080	C2H2	2.29985	NA	NA	NA	ZOS7-09 - C2H2 zinc finger protein, expressed
LOC_Os07g40780	C2H2	-1.14775	1.91613	0.221004	3.40033	ZOS7-11 - C2H2 zinc finger protein, expressed
LOC_Os07g40950	C2H2	1.29572	NA	NA	NA	ZOS7-12 - C2H2 zinc finger protein, expressed
LOC_Os07g44640	C2H2	-0.386601	-0.136105	-0.942012	-0.828462	ZOS7-13 - C2H2 zinc finger protein, expressed
LOC_Os08g17640	C2H2	-1.76331	-1.50313	-1.29772	-1.50494	ZOS8-02 - C2H2 zinc finger protein, expressed
LOC_Os08g20580	C2H2	3.87201	-0.0487405	NA	-1.50533	ZOS8-04 - C2H2 zinc finger protein, expressed
LOC_Os08g36390	C2H2	4.60633	5.29537	NA	NA	ZOS8-07 - C2H2 zinc finger protein, expressed
LOC_Os08g37904	C2H2	0.0921985	-0.384308	0.0834755	-0.189352	ZOS8-08 - C2H2 zinc finger protein, expressed
LOC_Os08g37920	C2H2	-0.471936	-0.534996	-1.00074	-0.80099	ZOS8-09 - C2H2 zinc finger protein, expressed
LOC_Os08g39390	C2H2	-2.63732	-2.50453	-1.64386	-2.3616	ZOS8-10 - C2H2 zinc finger protein, expressed
LOC_Os08g44050	C2H2	-0.41689	-0.522345	-0.0703191	-0.278649	ZOS8-12 - C2H2 zinc finger protein, expressed
LOC_Os08g44190	C2H2	NA	1.38733	-2.96154	-2.3616	ZOS8-13 - C2H2 zinc finger protein, expressed
LOC_Os08g44830	C2H2	0.176495	-1.4312	0.122637	0.227248	ZOS8-14 - C2H2 zinc finger protein, expressed
LOC_Os09g03500	C2H2	NA	4.85151	0.792118	NA	ZOS9-01 - C2H2 zinc finger protein, expressed
LOC_Os09g10980	C2H2	-0.685101	0.0608628	2.25284	2.52413	ZOS9-02 - C2H2 zinc finger protein, expressed
LOC_Os09g13680	C2H2	NA	-3.49661	NA	NA	ZOS9-04 - C2H2 zinc finger protein, expressed
LOC_Os09g26210	C2H2	-2.63732	5.38975	NA	3.1057	ZOS9-12 - C2H2 zinc finger protein, expressed
LOC_Os09g27650	C2H2	-1.4916	-4.81292	2.80811	5.10578	ZOS9-14 - C2H2 zinc finger protein, expressed
LOC_Os09g31140	C2H2	0.27646	0.0670336	-0.642762	3.52162	ZOS9-16 - C2H2 zinc finger protein, expressed
LOC_Os09g38340	C2H2	-0.58423	-0.616823	-0.0617366	-0.211217	ZOS9-17 - C2H2 zinc finger protein, expressed
LOC_Os09g38610	C2H2	NA	NA	NA	-3.68601	ZOS9-18 - C2H2 zinc finger protein, expressed
LOC_Os09g39660	C2H2	0.282642	0.494665	0.326467	-0.0231865	ZOS9-21 - C2H2 zinc finger protein, expressed
LOC_Os10g07080	C2H2	-0.209889	-1.51846	0.311486	0.496293	expressed protein
LOC_Os10g28330	C2H2	-0.299715	0.812493	-1.94414	-0.941254	ZOS10-04 - C2H2 zinc finger protein, expressed
LOC_Os11g06840	C2H2	1.29572	-3.51044	-1.64386	4.84307	ZOS11-01 - C2H2 zinc finger protein, expressed
LOC_Os11g30484	C2H2	-0.412897	0.442014	0.179386	-0.033338	ZOS11-03 - C2H2 zinc finger protein, expressed
LOC_Os11g47620	C2H2	-2.63732	NA	NA	-3.36366	ZOS11-09 - C2H2 zinc finger protein, expressed
LOC_Os11g47630	C2H2	-2.98495	NA	-2.64126	-0.921215	ZOS11-10 - C2H2 zinc finger protein, expressed
LOC_Os11g48000	C2H2	0.250466	-0.540346	-1.08183	2.33085	ZOS11-11 - C2H2 zinc finger protein, expressed
LOC_Os12g07280	C2H2	0.267721	0.277457	0.199298	-0.0110708	ZOS12-02 - C2H2 zinc finger protein, expressed
LOC_Os12g18150	C2H2	-0.169057	-0.145817	-0.0460354	0.496548	ZOS12-04 - C2H2 zinc finger protein, expressed
LOC_Os12g38940	C2H2	4.27085	0.268679	-5.27964	NA	ZOS12-06 - C2H2 zinc finger protein, expressed
LOC_Os12g38960	C2H2	-3.94642	-2.32539	2.25284	-0.816955	ZOS12-07 - C2H2 zinc finger protein, expressed
LOC_Os12g39400	C2H2	-0.3085	2.02047	0.925257	-0.357962	ZOS12-09 - C2H2 zinc finger protein, expressed
LOC_Os01g09620	C3H	0.788913	-1.18308	-0.749562	-0.429263	zinc finger/CCCH transcription factor, putative, expressed
LOC_Os01g14870	C3H	-0.608014	0.171095	0.173308	0.517937	zinc finger matrin-type protein 5, putative, expressed
LOC_Os01g15350	C3H	0.0381099	0.245447	0.0827275	-0.13385	zinc finger C-x8-C-x5-C-x3-H type family protein, expressed
LOC_Os01g15460	C3H	-0.151313	-0.192737	0.118486	-0.189488	zinc finger C-x8-C-x5-C-x3-H type family protein, expressed
LOC_Os01g39100	C3H	-0.195127	-0.223656	1.3688	0.160534	zinc finger C-x8-C-x5-C-x3-H type family protein, expressed
LOC_Os01g42970	C3H	-0.393558	-0.63312	-0.367296	-0.578713	zinc finger C-x8-C-x5-C-x3-H type family protein, expressed
LOC_Os01g45730	C3H	NA	-1.46808	-3.63718	4.10744	zinc finger C-x8-C-x5-C-x3-H type family protein, expressed
LOC_Os01g53650	C3H	-3.63794	NA	NA	NA	zinc finger CCCH type family protein, putative, expressed
LOC_Os01g68860	C3H	-0.431133	-0.378398	0.203049	-0.175328	zinc finger C-x8-C-x5-C-x3-H type family protein, expressed
LOC_Os02g06584	C3H	0.208733	-0.492721	-0.152941	-0.336714	zinc finger C-x8-C-x5-C-x3-H type family protein, expressed
LOC_Os02g10080	C3H	-0.321918	-0.898682	-0.597132	-0.829615	zinc finger C-x8-C-x5-C-x3-H type family protein, expressed
LOC_Os02g19804	C3H	-0.452169	0.299897	-0.371507	-0.136861	Zinc finger C-x8-C-x5-C-x3-H type domain containing protein, expressed
LOC_Os02g45480	C3H	-0.216729	-0.0748987	-0.111597	-0.0886312	nucleic acid binding protein, putative, expressed
LOC_Os02g58440	C3H	-0.0509052	-0.0946534	-0.362421	-0.172311	zinc finger C-x8-C-x5-C-x3-H type family protein, expressed
LOC_Os03g02160	C3H	0.130515	0.179591	0.0338989	-0.206562	zinc finger C-x8-C-x5-C-x3-H type family protein, expressed
LOC_Os03g49170	C3H	-0.459593	0.28688	0.0036102	-0.223321	zinc finger family protein, putative, expressed
LOC_Os04g01480	C3H	-0.0944631	-0.280316	-0.222675	-0.174504	zinc finger C-x8-C-x5-C-x3-H type family protein, expressed
LOC_Os04g02730	C3H	-0.311174	-0.00258718	-0.188641	-0.674489	tRNA-dihydrouridine synthase 3-like, putative, expressed
LOC_Os04g35800	C3H	0.121252	-0.0288118	0.0269883	-0.280063	zinc finger C-x8-C-x5-C-x3-H type family protein, expressed
LOC_Os04g41060	C3H	3.27063	NA	NA	NA	zinc finger C-x8-C-x5-C-x3-H type family protein, expressed
LOC_Os04g57010	C3H	0.111334	-0.694773	-0.118807	-0.206467	zinc finger C-x8-C-x5-C-x3-H type family protein, expressed
LOC_Os04g57600	C3H	-0.158214	-0.377059	-0.199812	-0.527996	zinc finger C-x8-C-x5-C-x3-H type family protein, expressed
LOC_Os05g03760	C3H	-1.0593	0.505007	0.0230847	0.504441	zinc finger family protein, putative, expressed
LOC_Os05g10670	C3H	0.28434	0.285452	0.380851	0.0433146	zinc finger CCCH type family protein, putative, expressed
LOC_Os05g41790	C3H	0.433575	-0.19871	-0.146566	0.0945484	zinc finger C-x8-C-x5-C-x3-H type family protein, expressed
LOC_Os05g45020	C3H	6.31534	-3.8162	0.196738	-0.790388	zinc finger/CCCH transcription factor, putative, expressed
LOC_Os05g50080	C3H	-0.449421	1.5565	-0.117133	-0.570154	zinc finger C-x8-C-x5-C-x3-H type family protein, expressed
LOC_Os06g21390	C3H	0.11044	-0.0124569	0.244544	-0.146064	Zinc finger C-x8-C-x5-C-x3-H type domain containing protein, expressed
LOC_Os06g32720	C3H	1.97662	2.52909	1.12476	NA	zinc finger C-x8-C-x5-C-x3-H type family protein, expressed
LOC_Os06g32860	C3H	-5.16895	0.25002	1.32114	2.08046	zinc finger C-x8-C-x5-C-x3-H type family protein, expressed
LOC_Os06g41384	C3H	-0.135463	0.00114955	-0.184551	-0.116599	zinc finger C-x8-C-x5-C-x3-H type family protein, expressed
LOC_Os06g46400	C3H	-0.519863	-0.1534	-0.0350984	-0.224726	ATCPSF30/CPSF30, putative, expressed
LOC_Os06g46890	C3H	0.180588	-0.412717	-0.303897	-0.4617	zinc finger C-x8-C-x5-C-x3-H type family protein, expressed
LOC_Os06g49080	C3H	-0.0288718	0.0750487	-0.0445059	-0.109987	zinc finger C-x8-C-x5-C-x3-H type family protein, expressed
LOC_Os07g04580	C3H	NA	3.39286	-2.63852	NA	zinc finger C-x8-C-x5-C-x3-H type family protein, expressed
LOC_Os07g38090	C3H	-0.0725466	-0.0760481	0.045603	0.178123	zinc finger family protein, putative, expressed
LOC_Os08g04170	C3H	-0.157877	-0.0860397	-0.18471	-0.177651	zinc finger C-x8-C-x5-C-x3-H type family protein, expressed
LOC_Os08g06330	C3H	-0.356601	-0.0402712	0.0264683	-0.0188028	zinc finger C-x8-C-x5-C-x3-H type family protein, expressed
LOC_Os08g38370	C3H	1.44125	3.19141	5.56584	3.10742	zinc finger C-x8-C-x5-C-x3-H type family protein, expressed
LOC_Os10g25220	C3H	-1.23152	-1.89985	-1.4676	0.899925	SAP domain containing protein, expressed
LOC_Os11g28270	C3H	-0.127735	-0.255461	-0.356922	-0.515265	zinc finger C-x8-C-x5-C-x3-H type family protein, expressed
LOC_Os12g18120	C3H	0.304249	-0.0608706	-0.202625	-0.2938	zinc finger C-x8-C-x5-C-x3-H type family protein, expressed
LOC_Os12g21700	C3H	-0.525014	-0.3446	0.0308125	0.00454358	zinc finger C-x8-C-x5-C-x3-H type family protein, expressed
LOC_Os12g33090	C3H	0.0955674	0.210019	0.20708	-0.241678	zinc finger family protein, putative, expressed
LOC_Os01g69910	CAMTA	0.571797	-0.12324	0.334215	0.225783	calmodulin-binding transcription activator, putative, expressed
LOC_Os03g09100	CAMTA	0.778254	0.353867	1.51106	1.13733	calmodulin-binding transcription activator, putative, expressed
LOC_Os04g31900	CAMTA	0.201332	0.132747	0.396423	0.0158589	calmodulin-binding transcription activator 4, putative, expressed
LOC_Os07g30774	CAMTA	0.167178	-0.051331	0.193021	-0.123279	calmodulin-binding transcription activator 5, putative, expressed
LOC_Os07g43030	CAMTA	0.0318496	0.0546109	0.347559	-0.0476579	calmodulin-binding transcription activator, putative, expressed
LOC_Os10g22950	CAMTA	-0.0214777	-0.0347289	-0.187816	-0.343501	calmodulin-binding transcription activator, putative, expressed
LOC_Os02g08150	CO-like	-0.870224	-0.498311	3.26406	0.524963	CCT/B-box zinc finger protein, putative, expressed
LOC_Os02g39710	CO-like	-0.714556	0.79445	-1.64386	-1.3346	CCT/B-box zinc finger protein, putative, expressed
LOC_Os02g49230	CO-like	0.75718	0.349823	1.06375	0.315053	CCT/B-box zinc finger protein, putative, expressed
LOC_Os02g49880	CO-like	-0.575038	-1.60441	-6.31047	-0.879337	CCT/B-box zinc finger protein, putative, expressed
LOC_Os03g50310	CO-like	-0.585757	-0.647873	-0.357923	-0.646041	CCT/B-box zinc finger protein, putative, expressed
LOC_Os04g42020	CO-like	-1.53691	-0.953358	0.58501	-2.16289	CCT/B-box zinc finger protein, putative, expressed
LOC_Os06g15330	CO-like	0.247443	-1.23093	NA	1.52079	CCT/B-box zinc finger protein, putative, expressed
LOC_Os06g16370	CO-like	0.579678	0.758591	0.0110394	0.426386	CCT/B-box zinc finger protein, putative, expressed
LOC_Os06g19444	CO-like	0.0463221	-0.0397844	0.339162	-0.153658	CCT/B-box zinc finger protein, putative, expressed
LOC_Os06g44450	CO-like	-1.2777	-0.451251	0.0371347	-1.09457	CCT/B-box zinc finger protein, putative, expressed
LOC_Os07g47140	CO-like	2.25885	0.142243	-3.95939	4.10917	CCT/B-box zinc finger protein, putative, expressed
LOC_Os08g15050	CO-like	0.0683578	0.918841	1.04115	1.0482	CCT/B-box zinc finger protein, putative, expressed
LOC_Os08g42440	CO-like	0.297084	-0.0293815	-0.109569	-0.575187	CCT/B-box zinc finger protein, putative, expressed
LOC_Os09g06464	CO-like	-0.332622	-0.370321	-1.63319	-3.36153	CCT/B-box zinc finger protein, putative, expressed
LOC_Os09g33550	CO-like	0.714497	0.161058	-0.0839563	-0.539563	CCT/B-box zinc finger protein, putative, expressed
LOC_Os01g55580	CPP	0.0624331	-0.63305	-0.354378	-0.173042	tesmin/TSO1-like CXC domain containing protein, expressed
LOC_Os02g17460	CPP	1.29885	0.0472902	0.425369	0.608447	tesmin/TSO1-like CXC domain containing protein, expressed
LOC_Os03g43730	CPP	1.29572	-4.29497	-1.64386	3.5242	tesmin/TSO1-like CXC domain containing protein, expressed
LOC_Os04g09560	CPP	NA	-2.50453	3.24675	NA	tesmin/TSO1-like CXC domain containing protein, expressed
LOC_Os05g43380	CPP	-0.176237	-0.505577	0.199951	0.219069	tesmin/TSO1-like CXC domain containing protein, expressed
LOC_Os05g51040	CPP	0.693786	0.555986	-2.63294	4.10917	tesmin/TSO1-like CXC domain containing protein, expressed
LOC_Os06g22670	CPP	-0.151574	-0.251108	0.342624	0.320806	tesmin/TSO1-like CXC domain containing protein, expressed
LOC_Os07g07974	CPP	1.13846	-0.489986	0.126561	-0.0827147	tesmin/TSO1-like CXC domain containing protein, expressed
LOC_Os08g28214	CPP	-0.0877818	-0.159218	0.018758	-0.249999	tesmin/TSO1-like CXC domain containing protein, expressed
LOC_Os12g41210	CPP	-0.390372	0.210693	0.230886	-0.0304522	tesmin/TSO1-like CXC domain containing protein, expressed
LOC_Os12g41230	CPP	-0.164447	-1.99796	-1.58659	-0.750153	tesmin/TSO1-like CXC domain containing protein, expressed
LOC_Os01g10580	DBB	0.200805	0.714897	0.687257	0.441401	B-box zinc finger family protein, putative, expressed
LOC_Os02g39360	DBB	-1.33844	-0.700522	0.316831	NA	B-box zinc finger family protein, putative, expressed
LOC_Os02g43170	DBB	1.13058	2.65585	-3.63853	3.52162	B-box zinc finger family protein, putative, expressed
LOC_Os04g41560	DBB	-0.781487	-0.508678	-1.09642	-1.86485	B-box zinc finger family protein, putative, expressed
LOC_Os04g45690	DBB	0.535349	0.947335	1.21981	-0.157229	B-box zinc finger family protein, putative, expressed
LOC_Os05g11510	DBB	0.384011	0.78506	0.5393	2.8451	B-box zinc finger family protein, putative, expressed
LOC_Os06g05890	DBB	0.225343	0.149459	0.0608835	-0.121873	B-box zinc finger family protein, putative, expressed
LOC_Os06g49880	DBB	-0.984155	2.12063	1.32181	0.631851	B-box zinc finger family protein, putative, expressed
LOC_Os09g35880	DBB	-0.583036	-0.732505	-0.271973	-0.332451	B-box zinc finger family protein, putative, expressed
LOC_Os12g10660	DBB	-0.696106	-0.482971	-3.10022	-1.91992	B-box zinc finger family protein, putative, expressed
LOC_Os01g15900	Dof	0.074132	0.371432	0.449607	0.10231	expressed protein
LOC_Os01g17000	Dof	0.398672	0.0469865	0.507389	-0.170284	expressed protein
LOC_Os01g48290	Dof	-1.63046	NA	NA	NA	dof zinc finger domain containing protein, putative, expressed
LOC_Os01g55340	Dof	-0.210255	1.92091	0.580895	1.6541	dof zinc finger domain containing protein, putative, expressed
LOC_Os01g64590	Dof	NA	1.38733	NA	NA	dof zinc finger domain containing protein, putative, expressed
LOC_Os02g15350	Dof	NA	3.96952	NA	NA	dof zinc finger domain containing protein, putative, expressed
LOC_Os02g45200	Dof	-0.132538	1.35852	0.0959771	0.0498142	dof zinc finger domain containing protein, putative, expressed
LOC_Os02g47810	Dof	0.861533	0.997943	-1.07332	0.953704	dof zinc finger domain containing protein, putative, expressed
LOC_Os02g49440	Dof	-1.12882	-0.901633	1.81767	2.6628	dof zinc finger domain containing protein, putative, expressed
LOC_Os03g07360	Dof	0.241488	-0.583505	0.251155	-0.178739	expressed protein
LOC_Os03g16850	Dof	-1.08281	0.140668	-0.146919	2.42722	dof zinc finger domain containing protein, putative, expressed
LOC_Os03g38870	Dof	1.29572	2.97502	-2.22897	NA	dof zinc finger domain containing protein, putative, expressed
LOC_Os03g55610	Dof	NA	5.29697	0.146396	0.883868	dof zinc finger domain containing protein, putative, expressed
LOC_Os03g60630	Dof	-1.17096	-2.13341	0.411619	-0.0181658	dof zinc finger domain containing protein, putative, expressed
LOC_Os04g47990	Dof	-0.683467	0.821154	0.207528	-0.343013	dof zinc finger domain containing protein, putative, expressed
LOC_Os04g58190	Dof	1.47437	0.365092	0.769936	0.663948	dof zinc finger domain containing protein, putative, expressed
LOC_Os05g02150	Dof	0.722637	1.90995	2.10456	1.42922	expressed protein
LOC_Os05g36900	Dof	-2.9497	-1.46986	NA	-3.36366	dof zinc finger domain containing protein, putative, expressed
LOC_Os06g17410	Dof	-0.0740628	-1.07067	-1.89517	-2.09535	dof zinc finger domain containing protein, putative, expressed
LOC_Os07g13260	Dof	-2.24252	0.686161	-3.14925	-0.0726064	dof zinc finger domain containing protein, putative, expressed
LOC_Os07g32510	Dof	-0.991534	0.287482	-0.648014	0.205315	dof zinc finger domain containing protein, putative, expressed
LOC_Os07g48570	Dof	-0.118674	-0.426008	0.223102	-0.162442	expressed protein
LOC_Os08g38220	Dof	-0.497706	0.30842	0.138584	0.120399	dof zinc finger domain containing protein, putative, expressed
LOC_Os09g29960	Dof	0.735307	-0.64193	4.56725	-0.921172	dof zinc finger domain containing protein, putative, expressed
LOC_Os10g26620	Dof	0.739048	1.09597	0.254948	-0.0327114	dof zinc finger domain containing protein, putative, expressed
LOC_Os10g35300	Dof	0.41531	-5.66913	-0.399889	-1.71798	dof zinc finger domain containing protein, putative, expressed
LOC_Os12g38200	Dof	-1.09862	2.08455	-0.613242	0.077955	dof zinc finger domain containing protein, putative, expressed
LOC_Os01g48700	E2F/DP	-0.0865321	-1.295	0.209025	0.127491	transcription factor Dp, putative, expressed
LOC_Os02g33430	E2F/DP	0.0852643	-0.255781	-0.151616	-0.0559716	E2F family transcription factor protein, putative, expressed
LOC_Os02g50630	E2F/DP	2.53839	-1.63097	-2.88997	2.46025	E2F family transcription factor protein, putative, expressed
LOC_Os03g05760	E2F/DP	0.344344	0.28268	0.366296	0.64062	transcription factor Dp, putative, expressed
LOC_Os04g02140	E2F/DP	-0.362505	0.0519153	0.410348	0.678145	transposon protein, putative, CACTA, En/Spm sub-class, expressed
LOC_Os04g33950	E2F/DP	-0.198076	1.3912	-0.54084	0.0279449	E2F family transcription factor protein, putative, expressed
LOC_Os06g13670	E2F/DP	1.06157	-0.410556	-0.807999	1.13474	E2F family transcription factor protein, putative, expressed
LOC_Os12g06200	E2F/DP	0.903752	-0.0569511	0.153318	0.310161	E2F family transcription factor protein, putative, expressed
LOC_Os02g36510	EIL	-5.92098	-2.63762	NA	1.5236	ethylene-insensitive 3, putative, expressed
LOC_Os03g20780	EIL	0.13868	0.079845	-0.219677	-0.080723	ethylene-insensitive 3, putative, expressed
LOC_Os03g20790	EIL	0.0594242	0.17906	-0.0221094	0.0705839	ethylene-insensitive 3, putative, expressed
LOC_Os07g17160	EIL	2.26098	6.19438	0.801286	3.10393	expressed protein
LOC_Os07g48630	EIL	-0.273917	0.395584	-0.947247	-0.519856	ethylene-insensitive 3, putative, expressed
LOC_Os08g39830	EIL	0.962656	0.565405	0.0308774	0.128269	ethylene-insensitive 3, putative, expressed
LOC_Os09g31400	EIL	-0.0920854	0.180402	0.207898	0.292094	ethylene-insensitive 3, putative, expressed
LOC_Os01g04020	ERF	-0.290282	0.00776229	-0.0779909	-0.776027	AP2 domain containing protein, expressed
LOC_Os01g07120	ERF	0.737586	0.772821	-0.0300156	0.0790585	AP2 domain containing protein, expressed
LOC_Os01g10370	ERF	0.160193	2.00882	0.265185	0.850082	AP2 domain containing protein, expressed
LOC_Os01g12440	ERF	1.30784	0.496797	-1.57226	0.949084	AP2 domain containing protein, expressed
LOC_Os01g21120	ERF	2.56905	-1.14257	1.21566	NA	AP2 domain containing protein, expressed
LOC_Os01g46870	ERF	2.26098	-5.58087	0.222321	3.53676	AP2 domain containing protein, expressed
LOC_Os01g54890	ERF	-0.640506	1.12185	0.798866	-0.768005	ethylene-responsive transcription factor 2, putative, expressed
LOC_Os01g58420	ERF	0.853346	0.0745289	-0.730182	4.48163	AP2 domain containing protein, expressed
LOC_Os01g59780	ERF	-0.929744	-4.64099	NA	NA	AP2 domain containing protein, expressed
LOC_Os01g64790	ERF	0.121744	0.861349	1.67623	0.168153	AP2 domain containing protein, expressed
LOC_Os01g66270	ERF	-0.67359	5.78164	NA	NA	AP2 domain containing protein, expressed
LOC_Os01g73770	ERF	0.1968	1.86988	4.56425	2.51904	dehydration-responsive element-binding protein, putative, expressed
LOC_Os02g06330	ERF	0.0561278	-0.0527375	1.8729	2.03014	AP2 domain containing protein, expressed
LOC_Os02g09650	ERF	0.704026	-0.536927	-0.3044	1.94424	AP2 domain containing protein, expressed
LOC_Os02g10760	ERF	1.1067	-4.3128	0.638871	-0.184427	AP2 domain containing protein, expressed
LOC_Os02g13710	ERF	3.02651	2.89176	-0.160082	3.08002	ethylene-responsive transcription factor TINY, putative, expressed
LOC_Os02g29550	ERF	-0.290945	-0.365047	0.157031	0.262353	AP2 domain containing protein, expressed
LOC_Os02g32040	ERF	2.26098	NA	NA	NA	AP2 domain containing protein, expressed
LOC_Os02g32140	ERF	-0.214375	2.60732	1.56947	1.25576	AP2 domain containing protein, expressed
LOC_Os02g34260	ERF	0.669251	6.51906	3.23894	2.07667	AP2 domain containing protein, expressed
LOC_Os02g38090	ERF	NA	-1.49392	NA	NA	AP2 domain containing protein, expressed
LOC_Os02g42585	ERF	0.298399	0.73757	-0.253354	-2.2248	AP2 domain containing protein, expressed
LOC_Os02g43790	ERF	-0.709057	0.697136	0.713859	-0.0880727	ethylene-responsive transcription factor, putative, expressed
LOC_Os02g43820	ERF	-1.06571	-1.21745	-0.776693	3.66279	AP2 domain containing protein, expressed
LOC_Os02g43940	ERF	0.861885	1.83731	1.87702	1.50591	AP2 domain containing protein, expressed
LOC_Os02g43970	ERF	-0.583819	-0.765952	-1.13132	1.25096	AP2 domain containing protein, expressed
LOC_Os02g45420	ERF	0.695031	1.07988	1.06706	-0.435785	AP2 domain containing protein, expressed
LOC_Os02g45450	ERF	-1.44874	1.74822	NA	4.10575	dehydration-responsive element-binding protein, putative, expressed
LOC_Os02g51670	ERF	0.471311	0.654631	0.870078	0.478658	ethylene-responsive transcription factor, putative, expressed
LOC_Os02g52670	ERF	-0.404207	1.10173	4.50424	2.46976	AP2 domain containing protein, expressed
LOC_Os02g54050	ERF	-1.41095	3.65293	NA	NA	ethylene-responsive transcription factor, putative, expressed
LOC_Os02g54160	ERF	0.511114	0.454914	0.0418837	0.22562	AP2 domain containing protein, expressed
LOC_Os02g55380	ERF	3.28054	-1.46445	3.24675	NA	AP2 domain containing protein, expressed
LOC_Os03g05590	ERF	NA	NA	-5.16188	NA	AP2 domain containing protein, expressed
LOC_Os03g07940	ERF	0.428263	2.94626	0.484909	2.53819	AP2 domain containing protein, expressed
LOC_Os03g08460	ERF	7.83758	0.529937	0.0571411	0.540867	AP2 domain containing protein, expressed
LOC_Os03g08470	ERF	1.06636	0.969871	-0.132507	0.0859351	AP2 domain containing protein, expressed
LOC_Os03g08490	ERF	-0.444756	0.92882	-0.543961	-0.0255658	AP2 domain containing protein, expressed
LOC_Os03g08500	ERF	0.362563	0.632612	-0.380709	-0.103814	AP2 domain containing protein, expressed
LOC_Os03g09170	ERF	-0.483484	1.123	-1.26778	-1.82369	ethylene-responsive transcription factor, putative, expressed
LOC_Os03g15660	ERF	NA	1.38733	NA	2.51904	AP2 domain containing protein, expressed
LOC_Os03g22170	ERF	-1.86961	2.57707	2.26495	2.52413	AP2 domain containing protein, expressed
LOC_Os03g60120	ERF	1.3969	1.45895	2.4311	1.79828	AP2 domain containing protein, expressed
LOC_Os03g64260	ERF	1.53688	0.206693	-3.21986	NA	AP2 domain containing protein, expressed
LOC_Os04g32620	ERF	0.352188	0.648366	0.0889429	-0.613679	ethylene-responsive transcription factor ERF114, putative, expressed
LOC_Os04g32790	ERF	NA	3.11272	NA	NA	AP2 domain containing protein, expressed
LOC_Os04g44670	ERF	-0.101316	1.25263	-0.583884	-0.887853	AP2 domain containing protein, expressed
LOC_Os04g46220	ERF	-0.437565	0.325992	-0.123148	0.0614961	ethylene-responsive transcription factor, putative, expressed
LOC_Os04g46250	ERF	NA	3.64534	-2.95936	0.492281	AP2 domain containing protein, expressed
LOC_Os04g46400	ERF	-0.147368	-1.27742	-2.58361	6.04596	AP2 domain containing protein, expressed
LOC_Os04g46410	ERF	NA	NA	NA	2.52159	AP2 domain containing protein, expressed
LOC_Os04g46440	ERF	-0.371304	0.0776059	-0.355942	0.104892	AP2 domain containing protein, expressed
LOC_Os04g48350	ERF	-0.81529	0.429294	-4.21991	5.76894	dehydration-responsive element-binding protein, putative, expressed
LOC_Os04g52090	ERF	0.22021	0.692735	0.307286	3.05649	AP2 domain containing protein, expressed
LOC_Os04g55520	ERF	0.544622	-0.0184212	-0.552991	-0.146435	AP2 domain containing protein, expressed
LOC_Os04g57340	ERF	-1.56196	-0.188845	-1.12232	1.68959	AP2 domain containing protein, expressed
LOC_Os05g25260	ERF	-0.237246	0.521168	0.194801	0.12839	AP2 domain containing protein, expressed
LOC_Os05g27930	ERF	0.150084	-0.500324	0.338286	-0.234245	AP2 domain containing protein, expressed
LOC_Os05g28350	ERF	4.10178	2.47653	5.12618	-0.506399	AP2 domain containing protein, expressed
LOC_Os05g29810	ERF	9.6459	-1.649	0.104224	4.10575	AP2 domain containing protein, expressed
LOC_Os05g34730	ERF	0.225216	2.96955	NA	NA	ethylene-responsive transcription factor ERF020, putative, expressed
LOC_Os05g36100	ERF	-1.5945	3.26899	6.6388	0.0757777	AP2 domain containing protein, expressed
LOC_Os05g37640	ERF	NA	1.38733	NA	NA	expressed protein
LOC_Os05g39590	ERF	-0.67359	2.52316	3.27241	0.663947	AP2 domain containing protein, expressed
LOC_Os05g41760	ERF	1.16678	-0.677789	3.23894	3.84202	AP2 domain containing protein, expressed
LOC_Os05g41780	ERF	-0.487529	0.51186	-0.0760758	2.20709	AP2 domain containing protein, expressed
LOC_Os05g49010	ERF	-4.41712	NA	-1.64386	NA	AP2 domain containing protein, expressed
LOC_Os05g49700	ERF	-0.136576	-0.736947	NA	NA	AP2 domain containing protein, expressed
LOC_Os06g03670	ERF	-0.00655915	2.50664	2.07011	1.24651	dehydration-responsive element-binding protein, putative, expressed
LOC_Os06g06540	ERF	NA	NA	NA	1.52079	AP2 domain containing protein, expressed
LOC_Os06g06970	ERF	-4.57003	NA	NA	NA	AP2 domain containing protein, expressed
LOC_Os06g07030	ERF	0.0608957	-0.500137	-0.458708	-1.00887	AP2 domain containing protein, expressed
LOC_Os06g08340	ERF	0.184355	3.40541	-1.63319	1.66373	AP2 domain containing protein, expressed
LOC_Os06g09390	ERF	0.310808	0.575965	0.366263	0.16397	AP2 domain containing protein, expressed
LOC_Os06g09717	ERF	NA	1.39205	NA	NA	ethylene-responsive transcription factor, putative, expressed
LOC_Os06g09790	ERF	NA	3.9737	NA	NA	ethylene-responsive transcription factor, putative, expressed
LOC_Os06g09810	ERF	NA	3.0857	3.23894	-2.36366	ethylene-responsive transcription factor, putative, expressed
LOC_Os06g10780	ERF	-2.73743	5.55642	NA	NA	AP2 domain containing protein, expressed
LOC_Os06g11860	ERF	-0.109999	0.16127	0.00957178	-0.314816	ethylene-responsive transcription factor, putative, expressed
LOC_Os06g11940	ERF	NA	2.38872	NA	NA	dehydration-responsive element binding protein, putative, expressed
LOC_Os06g40150	ERF	5.7366	-2.44331	3.67746	3.24929	AP2 domain containing protein, expressed
LOC_Os06g44750	ERF	2.62494	4.25267	0.0470657	0.695898	AP2 domain containing protein, expressed
LOC_Os06g47590	ERF	1.49764	0.636588	-0.544672	0.209114	AP2 domain containing protein, expressed
LOC_Os07g03250	ERF	NA	-3.48856	NA	NA	AP2-like ethylene-responsive transcription factor PLETHORA 2, putative, expressed
LOC_Os07g10410	ERF	-2.16815	3.8042	-0.744347	1.66527	AP2 domain containing protein, expressed
LOC_Os07g12510	ERF	0.620341	0.710106	4.61313	2.74721	AP2 domain containing protein, expressed
LOC_Os07g22730	ERF	-1.67934	-0.206232	-1.54036	0.570792	AP2 domain containing protein, expressed
LOC_Os07g22770	ERF	-1.73337	1.10098	0.558492	-0.355954	AP2 domain containing protein, expressed
LOC_Os07g38750	ERF	NA	NA	3.89078	6.806	AP2 domain containing protein, expressed
LOC_Os07g42510	ERF	1.69395	0.470037	0.0385239	0.365111	AP2 domain containing protein, expressed
LOC_Os07g47330	ERF	NA	NA	-3.95939	-3.36575	AP2 domain containing protein, expressed
LOC_Os07g47790	ERF	2.28946	0.322762	NA	NA	AP2 domain containing protein, expressed
LOC_Os08g31580	ERF	0.836003	0.37553	0.750293	1.49897	ethylene-responsive transcription factor, putative, expressed
LOC_Os08g34360	ERF	1.81454	1.74191	-0.362714	-0.0621719	AP2 domain containing protein, expressed
LOC_Os08g35240	ERF	-2.63732	NA	NA	4.52164	AP2 domain containing protein, expressed
LOC_Os08g36920	ERF	-0.687059	1.59968	1.07124	6.73104	AP2 domain containing protein, expressed
LOC_Os08g41030	ERF	1.8208	3.40551	-1.18786	1.52079	AP2 domain containing protein, expressed
LOC_Os08g42550	ERF	-0.373349	-1.08192	0.394449	-0.294326	AP2 domain containing protein, expressed
LOC_Os08g43200	ERF	4.44405	-5.29831	NA	NA	dehydration-responsive element-binding protein, putative, expressed
LOC_Os08g43210	ERF	4.44405	-0.142195	4.23909	2.52159	AP2 domain containing protein, expressed
LOC_Os08g44960	ERF	-1.5945	NA	-2.63578	NA	AP2 domain containing protein, expressed
LOC_Os08g45110	ERF	3.59855	-1.05166	NA	NA	AP2 domain containing protein, expressed
LOC_Os09g11460	ERF	-0.191844	0.770122	-0.108133	0.0287116	AP2 domain containing protein, expressed
LOC_Os09g11480	ERF	-0.217776	-0.24645	0.207249	-0.129215	AP2 domain containing protein, expressed
LOC_Os09g13940	ERF	-0.0974565	0.543482	0.204474	-0.171356	AP2 domain containing protein, expressed
LOC_Os09g20350	ERF	0.195018	0.186612	0.986442	0.792103	ethylene-responsive transcription factor, putative, expressed
LOC_Os09g26420	ERF	0.827809	1.18978	-0.0606398	2.59599	AP2 domain containing protein, expressed
LOC_Os09g28440	ERF	-1.35025	0.56642	-0.197967	2.07951	AP2 domain containing protein, expressed
LOC_Os09g35010	ERF	-1.79648	0.453791	0.128386	5.76971	dehydration-responsive element-binding protein, putative, expressed
LOC_Os09g35020	ERF	-1.87182	0.535015	1.12343	4.84407	AP2 domain containing protein, expressed
LOC_Os09g35030	ERF	-0.578704	0.779345	-0.192213	1.53853	dehydration-responsive element-binding protein, putative, expressed
LOC_Os09g39810	ERF	NA	1.94294	-3.21795	-4.94831	AP2 domain containing protein, expressed
LOC_Os09g39850	ERF	4.85915	-4.22413	2.02239	2.14902	AP2 domain containing protein, expressed
LOC_Os10g22600	ERF	2.71943	2.3846	-3.44035	3.10393	ethylene-responsive transcription factor, putative, expressed
LOC_Os10g25170	ERF	2.8854	1.39205	0.694217	0.222607	AP2 domain containing protein, expressed
LOC_Os10g38000	ERF	-1.14673	3.96952	NA	NA	dehydration-responsive element-binding protein, putative, expressed
LOC_Os10g41130	ERF	-0.179775	1.13363	-2.65256	-0.50767	AP2 domain containing protein, expressed
LOC_Os10g41330	ERF	-0.984928	-0.0871151	1.80788	NA	AP2 domain containing protein, expressed
LOC_Os11g06770	ERF	2.85285	2.92709	3.65151	4.104	ethylene-responsive transcription factor ERF110, putative, expressed
LOC_Os12g39330	ERF	1.29572	2.2691	1.75123	1.55107	AP2 domain containing protein, expressed
LOC_Os12g41060	ERF	3.28054	2.27388	NA	NA	AP2 domain containing protein, expressed
LOC_Os01g16660	FAR1	3.61422	-5.49856	NA	5.10494	transposon protein, putative, unclassified, expressed
LOC_Os01g16740	FAR1	0.625968	2.9576	-0.195123	1.30288	transposon protein, putative, unclassified, expressed
LOC_Os01g19050	FAR1	NA	NA	-2.63852	-3.36366	transposon protein, putative, unclassified, expressed
LOC_Os01g63030	FAR1	NA	2.39281	NA	NA	transposon protein, putative, unclassified, expressed
LOC_Os01g63380	FAR1	4.28056	-2.49661	NA	NA	transposon protein, putative, unclassified, expressed
LOC_Os01g71850	FAR1	1.07166	1.58501	0.603225	2.66489	transposon protein, putative, unclassified, expressed
LOC_Os02g01860	FAR1	-0.177351	3.40378	-0.636835	3.10393	transposon protein, putative, unclassified
LOC_Os02g01950	FAR1	1.50951	3.7763	2.17675	2.00472	transposon protein, putative, unclassified, expressed
LOC_Os02g10840	FAR1	-0.416436	-0.597689	-0.519175	-0.77006	transposon protein, putative, unclassified, expressed
LOC_Os02g16240	FAR1	NA	-1.50313	NA	NA	transposon protein, putative, unclassified, expressed
LOC_Os02g18370	FAR1	-0.367325	-0.0287291	-0.134887	-0.273614	transposon protein, putative, unclassified, expressed
LOC_Os02g25470	FAR1	NA	1.39205	NA	-0.919791	transposon protein, putative, unclassified, expressed
LOC_Os02g26780	FAR1	-1.17681	2.40274	1.79566	NA	transposon protein, putative, unclassified, expressed
LOC_Os02g28180	FAR1	5.10444	NA	NA	NA	transposon protein, putative, unclassified, expressed
LOC_Os02g29640	FAR1	-0.19407	-0.0473044	2.25284	NA	transposon protein, putative, unclassified, expressed
LOC_Os02g31850	FAR1	2.8721	0.206693	1.00018	-1.03657	transposon protein, putative, unclassified, expressed
LOC_Os02g33750	FAR1	0.242639	0.105214	0.160693	0.192281	transposon protein, putative, unclassified, expressed
LOC_Os02g34520	FAR1	2.26098	-1.31524	-0.636835	NA	retrotransposon protein, putative, Ty1-copia subclass, expressed
LOC_Os02g34590	FAR1	-0.0579387	-0.173661	-0.265831	-0.136296	transposon protein, putative, unclassified, expressed
LOC_Os02g39220	FAR1	5.93267	1.61131	NA	NA	transposon protein, putative, unclassified, expressed
LOC_Os02g39520	FAR1	-0.105904	-0.364727	0.433979	-0.129974	transposon protein, putative, unclassified, expressed
LOC_Os02g39540	FAR1	0.119222	-0.305359	-0.0311586	-0.162426	transposon protein, putative, unclassified, expressed
LOC_Os02g40950	FAR1	NA	-0.043453	-0.636835	-2.36571	transposon protein, putative, unclassified, expressed
LOC_Os03g06860	FAR1	-0.17415	-0.0703078	0.054897	-0.249361	transposon protein, putative, unclassified, expressed
LOC_Os03g08370	FAR1	-0.323915	0.0227733	0.0197692	-0.368497	transposon protein, putative, unclassified, expressed
LOC_Os03g12490	FAR1	5.7383	3.02504	2.97482	2.16652	transposon protein, putative, unclassified, expressed
LOC_Os03g15010	FAR1	-0.144136	0.125843	-0.0642079	-0.207108	transposon protein, putative, unclassified, expressed
LOC_Os03g15040	FAR1	-0.0116937	-0.775358	-0.33083	-0.738377	FAR1 family protein, expressed
LOC_Os03g21660	FAR1	NA	1.40886	NA	NA	transposon protein, putative, unclassified, expressed
LOC_Os03g40160	FAR1	1.96513	1.71165	2.12877	-0.918922	transposon protein, putative, unclassified, expressed
LOC_Os03g41800	FAR1	1.17486	4.56069	1.12423	1.0773	transposon protein, putative, unclassified, expressed
LOC_Os03g45300	FAR1	-0.389987	-0.0136976	-0.0996785	-0.448682	transposon protein, putative, unclassified, expressed
LOC_Os03g50900	FAR1	0.0320423	-0.36363	-0.499084	-0.418519	transposon protein, putative, unclassified, expressed
LOC_Os03g56630	FAR1	-0.0945471	0.180668	0.000486576	-0.0401297	transposon protein, putative, unclassified, expressed
LOC_Os03g62660	FAR1	-0.204636	-0.132435	-0.116035	-0.289616	transposon protein, putative, unclassified, expressed
LOC_Os04g10860	FAR1	2.28052	-3.49661	3.24675	-1.5051	transposon protein, putative, unclassified, expressed
LOC_Os04g22990	FAR1	NA	2.39281	0.811937	NA	retrotransposon protein, putative, unclassified, expressed
LOC_Os04g25100	FAR1	-0.746411	-0.542308	1.65054	-1.39486	transposon protein, putative, unclassified, expressed
LOC_Os04g28580	FAR1	-1.5945	-0.336363	-1.51979	-2.3616	transposon protein, putative, unclassified, expressed
LOC_Os04g30870	FAR1	-0.734794	2.19749	0.218877	2.98737	transposon protein, putative, unclassified, expressed
LOC_Os04g36590	FAR1	-0.0677222	-0.423269	-0.128113	-0.293652	transposon protein, putative, unclassified, expressed
LOC_Os04g40060	FAR1	-0.302392	-0.417633	0.00767565	-0.209182	transposon protein, putative, unclassified, expressed
LOC_Os04g44630	FAR1	0.999066	2.21407	4.38815	1.53947	transposon protein, putative, unclassified, expressed
LOC_Os04g49380	FAR1	2.54901	1.44319	2.8033	5.52196	transposon protein, putative, unclassified, expressed
LOC_Os04g52560	FAR1	0.0889816	-0.312206	-0.245229	-0.282278	transposon protein, putative, unclassified, expressed
LOC_Os05g03090	FAR1	-0.00795773	3.9178	0.807195	0.342385	transposon protein, putative, unclassified, expressed
LOC_Os05g03800	FAR1	1.54037	-0.979898	0.816347	0.475937	transposon protein, putative, unclassified, expressed
LOC_Os05g06170	FAR1	0.477684	-1.97607	0.813273	-0.527744	FAR1 family protein, expressed
LOC_Os05g25320	FAR1	-0.227673	0.0646532	-0.270528	-0.541927	transposon protein, putative, unclassified, expressed
LOC_Os05g30310	FAR1	4.97661	0.67872	NA	NA	transposon protein, putative, unclassified, expressed
LOC_Os05g37540	FAR1	NA	NA	-4.22708	-3.94932	transposon protein, putative, unclassified, expressed
LOC_Os05g39480	FAR1	4.46118	4.97505	3.2545	2.52413	transposon protein, putative, unclassified, expressed
LOC_Os05g39790	FAR1	0.38282	-0.387337	-0.188711	-0.225154	transposon protein, putative, unclassified, expressed
LOC_Os05g40680	FAR1	3.30407	-0.24517	NA	2.52413	FAR1 family protein, expressed
LOC_Os06g07010	FAR1	-0.596357	-0.390259	-0.118456	-0.352038	transposon protein, putative, unclassified, expressed
LOC_Os06g13740	FAR1	-0.460971	1.29396	0.811061	1.0773	transposon protein, putative, unclassified, expressed
LOC_Os06g13900	FAR1	NA	5.63189	3.2545	NA	transposon protein, putative, unclassified, expressed
LOC_Os06g28150	FAR1	NA	1.53103	NA	NA	transposon protein, putative, unclassified, expressed
LOC_Os06g32530	FAR1	-0.150034	3.03463	NA	NA	transposon protein, putative, unclassified, expressed
LOC_Os06g36970	FAR1	-0.450248	2.3365	1.39015	1.35431	transposon protein, putative, unclassified, expressed
LOC_Os06g39090	FAR1	0.8094	0.711949	1.92659	0.894493	transposon protein, putative, unclassified, expressed
LOC_Os06g39680	FAR1	-0.131743	-0.0844502	0.452189	-0.140977	transposon protein, putative, unclassified, expressed
LOC_Os06g42420	FAR1	NA	3.27007	-2.22897	NA	transposon protein, putative, unclassified, expressed
LOC_Os06g42520	FAR1	3.9235	2.66305	3.38665	5.77075	transposon protein, putative, unclassified, expressed
LOC_Os06g49550	FAR1	0.11816	-0.672514	0.165722	-0.378692	transposon protein, putative, unclassified, expressed
LOC_Os07g01270	FAR1	0.282058	3.32605	2.18499	1.37241	transposon protein, putative, unclassified, expressed
LOC_Os07g18840	FAR1	-0.0947646	3.50234	0.653337	0.0769381	transposon protein, putative, unclassified, expressed
LOC_Os07g27770	FAR1	0.100725	-1.33066	-0.187018	0.401398	transposon protein, putative, unclassified, expressed
LOC_Os07g27800	FAR1	0.758863	2.46278	0.806233	3.52034	transposon protein, putative, unclassified, expressed
LOC_Os07g31400	FAR1	-0.473067	-0.117113	0.184927	-0.362	transposon protein, putative, unclassified, expressed
LOC_Os07g31420	FAR1	-0.113691	-0.500895	-0.272404	-0.297368	transposon protein, putative, unclassified, expressed
LOC_Os07g32110	FAR1	NA	2.97235	NA	NA	transposon protein, putative, unclassified, expressed
LOC_Os07g37630	FAR1	-0.216979	-0.076494	0.040332	-0.0264315	transposon protein, putative, unclassified, expressed
LOC_Os07g42400	FAR1	-0.251921	-0.283991	0.298781	-0.0231138	transposon protein, putative, unclassified, expressed
LOC_Os08g14880	FAR1	2.59985	1.88594	-0.516822	4.84407	transposon protein, putative, unclassified, expressed
LOC_Os08g15510	FAR1	-0.757095	-2.50453	-1.77745	-0.336864	transposon protein, putative, unclassified, expressed
LOC_Os08g20486	FAR1	0.785276	3.01385	2.56317	2.26871	transposon protein, putative, unclassified, expressed
LOC_Os08g25260	FAR1	2.26098	3.8532	3.2545	2.52413	transposon protein, putative, unclassified, expressed
LOC_Os08g27740	FAR1	2.8854	5.38875	NA	4.32935	transposon protein, putative, unclassified, expressed
LOC_Os08g33270	FAR1	1.44815	1.58689	-0.934583	-2.50491	transposon protein, putative, unclassified, expressed
LOC_Os09g01780	FAR1	NA	4.71147	NA	NA	transposon protein, putative, unclassified, expressed
LOC_Os09g08460	FAR1	2.04278	4.16969	0.811937	1.07495	transposon protein, putative, unclassified, expressed
LOC_Os09g11390	FAR1	0.899244	3.05731	1.9414	0.945978	transposon protein, putative, unclassified, expressed
LOC_Os09g11870	FAR1	NA	3.40409	3.23894	NA	transposon protein, putative, unclassified, expressed
LOC_Os09g14040	FAR1	0.847811	3.75562	-3.80786	-0.113795	transposon protein, putative, unclassified, expressed
LOC_Os09g23230	FAR1	0.248224	1.04878	-1.63853	-0.923814	transposon protein, putative, unclassified, expressed
LOC_Os09g25510	FAR1	-2.49434	3.11532	3.23894	NA	transposon protein, putative, unclassified, expressed
LOC_Os10g06860	FAR1	2.28052	2.3846	NA	NA	FAR1 family protein
LOC_Os10g14040	FAR1	2.40144	-0.0559152	NA	3.52162	transposon protein, putative, unclassified, expressed
LOC_Os10g34884	FAR1	0.449279	0.698133	0.575997	-0.342101	RIPER7 - Ripening-related family protein precursor, expressed
LOC_Os10g42160	FAR1	NA	2.97235	-2.63852	2.07951	transposon protein, putative, unclassified, expressed
LOC_Os11g02964	FAR1	0.642678	-1.63751	NA	NA	FAR1 family protein, expressed
LOC_Os11g05340	FAR1	0.91659	1.92146	1.80497	0.856774	transposon protein, putative, unclassified, expressed
LOC_Os11g11220	FAR1	4.60633	NA	NA	NA	transposon protein, putative, unclassified, expressed
LOC_Os11g12490	FAR1	-0.719944	4.36334	2.80586	0.427363	transposon protein, putative, unclassified, expressed
LOC_Os11g14020	FAR1	0.165845	-0.238833	0.0582214	0.0663118	transposon protein, putative, unclassified, expressed
LOC_Os11g15755	FAR1	3.88528	3.9737	NA	NA	transposon protein, putative, unclassified, expressed
LOC_Os11g19030	FAR1	NA	3.39074	-1.63319	NA	FAR1 family protein, expressed
LOC_Os12g03660	FAR1	NA	-4.49467	NA	NA	transposon protein, putative, unclassified
LOC_Os12g05940	FAR1	5.52751	2.02978	-1.20122	4.10744	transposon protein, putative, unclassified, expressed
LOC_Os12g06380	FAR1	-0.516763	-0.37255	-0.209417	-0.153149	transposon protein, putative, unclassified, expressed
LOC_Os12g12380	FAR1	0.350305	-0.247824	0.0149063	-0.184865	transposon protein, putative, unclassified, expressed
LOC_Os12g24400	FAR1	1.46259	2.57462	3.12834	1.77889	transposon protein, putative, unclassified, expressed
LOC_Os12g32140	FAR1	1.47064	-0.971372	2.21836	0.26617	transposon protein, putative, unclassified, expressed
LOC_Os01g08160	G2-like	-1.20665	0.800814	0.291702	-0.385889	MYB family transcription factor, putative, expressed
LOC_Os01g13740	G2-like	-0.676591	-0.798177	4.24679	2.40167	myb-like DNA-binding domain containing protein, expressed
LOC_Os01g20700	G2-like	3.28054	2.75833	NA	-1.36303	hypothetical protein
LOC_Os01g62660	G2-like	-0.478258	-0.241812	-0.459582	-0.632332	MYB family transcription factor, putative, expressed
LOC_Os01g74020	G2-like	2.71682	0.171597	0.632718	0.735238	MYB family transcription factor, putative, expressed
LOC_Os02g04640	G2-like	0.0116595	-0.397408	0.141012	-0.0967368	Myb-like DNA-binding domain containing protein, putative, expressed
LOC_Os02g07170	G2-like	1.85074	2.85374	1.13003	1.40297	MYB family transcription factor, putative, expressed
LOC_Os02g07770	G2-like	-0.479847	-1.05505	0.634687	-0.113524	Myb transcription factor, putative, expressed
LOC_Os02g14490	G2-like	-0.357589	0.153381	-1.30663	1.94721	MYB family transcription factor, putative, expressed
LOC_Os02g22020	G2-like	1.99884	2.6101	7.64013	6.84058	MYB family transcription factor, putative, expressed
LOC_Os02g45080	G2-like	0.406346	1.35427	2.25284	3.84406	MYB family transcription factor, putative, expressed
LOC_Os02g46940	G2-like	0.810129	1.35459	0.471644	0.833952	MYB family transcription factor, putative, expressed
LOC_Os02g47190	G2-like	0.710928	1.19832	1.61789	1.50731	MYB family transcription factor, putative, expressed
LOC_Os03g03760	G2-like	NA	2.19068	2.12367	2.52413	MYB family transcription factor, putative, expressed
LOC_Os03g20900	G2-like	-0.606465	0.0444834	0.552672	-0.187198	Myb transcription factor, putative, expressed
LOC_Os03g21240	G2-like	-0.0295974	0.211882	0.013481	-0.603994	myb-like DNA-binding domain containing protein, expressed
LOC_Os03g45194	G2-like	-0.416672	-1.46611	-0.285878	-0.319302	oxidoreductase, short chain dehydrogenase/reductase family domain containing protein, expressed
LOC_Os03g55590	G2-like	-0.372865	-0.548608	-0.710436	-0.410924	MYB family transcription factor, putative, expressed
LOC_Os03g55760	G2-like	-0.522172	0.360858	0.0743491	-0.188206	MYB family transcription factor, putative, expressed
LOC_Os04g47890	G2-like	-0.107239	-1.99707	-3.2253	-2.34494	MYB family transcription factor, putative, expressed
LOC_Os04g56990	G2-like	-2.54696	-1.70764	-1.54024	-2.39953	Myb-like DNA-binding domain containing protein, putative, expressed
LOC_Os05g32880	G2-like	1.15106	2.6473	1.15616	4.69184	response regulator receiver domain containing protein, expressed
LOC_Os05g34110	G2-like	-0.347016	0.366545	-0.668264	-0.662942	homeodomain-related, putative, expressed
LOC_Os05g40960	G2-like	0.913822	1.34776	2.6311	2.56151	Myb transcription factor, putative, expressed
LOC_Os05g41240	G2-like	0.0161105	0.022121	-0.154601	-0.530544	Myb-like DNA-binding domain containing protein, putative, expressed
LOC_Os06g24070	G2-like	-0.736817	-1.50067	-1.68283	-0.829999	myb-like DNA-binding domain containing protein, expressed
LOC_Os06g35140	G2-like	2.50325	0.246106	-0.468245	1.43304	MYB family transcription factor, putative, expressed
LOC_Os06g40710	G2-like	0.182642	-0.501549	0.477689	0.717842	Myb-like DNA-binding domain containing protein, putative, expressed
LOC_Os06g45410	G2-like	0.103095	-0.261729	-0.318395	-0.695097	MYB family transcription factor, putative, expressed
LOC_Os06g45890	G2-like	0.27444	0.496361	0.258524	0.483293	MYB family transcription factor, putative, expressed
LOC_Os06g49040	G2-like	2.17858	1.68248	2.5621	3.93067	Myb-like DNA-binding domain containing protein, putative, expressed
LOC_Os07g02800	G2-like	0.44154	-0.668009	0.469929	0.843935	MYB family transcription factor, putative, expressed
LOC_Os07g25710	G2-like	0.0805577	-0.038259	0.180565	0.032121	myb-like DNA-binding domain containing protein, expressed
LOC_Os07g48596	G2-like	-0.257567	0.334962	0.618345	1.23236	Myb transcription factor, putative, expressed
LOC_Os08g06370	G2-like	4.07956	1.12829	0.0586667	1.91557	MYB family transcription factor, putative, expressed
LOC_Os08g25799	G2-like	0.152434	0.0584139	0.505323	0.501081	Myb transcription factor, putative, expressed
LOC_Os08g25820	G2-like	0.315257	0.0258042	1.32862	0.943035	myb-like DNA-binding domain containing protein, expressed
LOC_Os08g33050	G2-like	-0.412615	-0.158512	NA	1.73067	MYB family transcription factor, putative, expressed
LOC_Os08g33750	G2-like	-0.915623	0.388886	-0.329333	-0.587623	myb-like DNA-binding domain containing protein, expressed
LOC_Os09g12750	G2-like	0.207692	0.00694159	-0.0233424	0.794077	Myb-like DNA-binding domain containing protein, putative, expressed
LOC_Os09g12770	G2-like	0.0700035	0.348177	0.79834	0.53627	Myb-like DNA-binding domain containing protein, putative, expressed
LOC_Os09g23200	G2-like	-1.21394	1.58345	-0.69557	1.66472	KANADI1, putative, expressed
LOC_Os10g32600	G2-like	1.84656	3.03668	0.217591	2.51904	MYB family transcription factor, putative, expressed
LOC_Os10g39550	G2-like	NA	-3.08953	NA	NA	MYB family transcription factor, putative, expressed
LOC_Os11g01480	G2-like	0.755639	-0.119924	1.72668	1.16689	MYB family transcription factor, putative, expressed
LOC_Os12g01490	G2-like	1.04618	-0.00436601	1.51382	1.36564	MYB family transcription factor, putative, expressed
LOC_Os12g39640	G2-like	-1.13278	0.175851	0.357393	1.17839	MYB family transcription factor, putative, expressed
LOC_Os01g24070	GATA	0.178526	0.364317	-0.107552	0.998854	GATA zinc finger domain containing protein, expressed
LOC_Os01g54210	GATA	-2.12127	0.176176	1.123	1.78747	GATA zinc finger domain containing protein, expressed
LOC_Os01g74540	GATA	0.279902	-0.283947	-1.23201	0.271078	GATA zinc finger domain containing protein, expressed
LOC_Os02g05510	GATA	-0.459563	-0.0460454	-0.00588799	0.0124812	GATA transcription factor 25, putative, expressed
LOC_Os02g12790	GATA	-0.387014	-2.27708	0.479364	-0.397637	GATA zinc finger domain containing protein, expressed
LOC_Os02g43150	GATA	-0.16983	0.310607	1.00966	-0.315136	GATA zinc finger domain containing protein, expressed
LOC_Os02g56250	GATA	-0.427183	0.884848	-0.0912943	0.847135	GATA zinc finger domain containing protein, expressed
LOC_Os03g03850	GATA	-4.20083	NA	NA	NA	GATA zinc finger domain containing protein, expressed
LOC_Os03g05160	GATA	-0.0383799	-0.145927	-1.63319	3.10393	GATA zinc finger domain containing protein, expressed
LOC_Os03g47970	GATA	-0.178425	0.153898	0.662679	0.0904784	GATA transcription factor 25, putative, expressed
LOC_Os03g52450	GATA	-0.00950877	-0.490364	0.267278	0.0955997	GATA transcription factor 25, putative, expressed
LOC_Os03g61570	GATA	0.333352	-0.842527	-0.0535251	-0.167144	expressed protein
LOC_Os04g45650	GATA	-0.318904	0.0592838	0.247414	-0.0884783	expressed protein
LOC_Os04g46020	GATA	-0.0583893	-0.11405	-0.240571	-0.357122	GATA zinc finger domain containing protein, expressed
LOC_Os05g06340	GATA	0.0592675	-1.00072	-0.654934	0.203682	GATA zinc finger domain containing protein, expressed
LOC_Os05g44400	GATA	1.66537	0.612515	-0.297966	1.2097	GATA zinc finger domain containing protein, expressed
LOC_Os05g50270	GATA	NA	-3.49661	-4.3427	-2.94648	GATA zinc finger domain containing protein, expressed
LOC_Os06g37450	GATA	-0.467384	-1.37476	-0.100539	-0.714354	GATA zinc finger domain containing protein, expressed
LOC_Os06g48534	GATA	-0.31653	-0.301855	-0.249347	-0.0522124	GATA transcription factor 25, putative, expressed
LOC_Os10g32070	GATA	NA	2.9778	NA	NA	GATA zinc finger domain containing protein, expressed
LOC_Os10g40810	GATA	-0.159487	-1.35656	0.224063	3.53765	GATA zinc finger domain containing protein, expressed
LOC_Os12g07120	GATA	1.00532	0.265534	0.807741	-0.0906085	GATA zinc finger domain containing protein, expressed
LOC_Os12g42970	GATA	0.431262	-0.280796	0.372963	0.658679	GATA zinc finger domain containing protein, expressed
LOC_Os01g14720	GeBP	NA	NA	0.221004	0.0785227	transcription regulator, putative, expressed
LOC_Os01g32890	GeBP	0.502753	-0.603097	0.264649	1.42201	expressed protein
LOC_Os02g18660	GeBP	-0.550485	-0.0833879	-0.311897	-0.659815	expressed protein
LOC_Os02g52950	GeBP	-0.250266	0.584383	0.491304	0.212726	expressed protein
LOC_Os02g53150	GeBP	-0.5812	-0.218922	-0.494053	-0.3112	expressed protein
LOC_Os03g25430	GeBP	-0.955864	-2.63416	-3.96261	-1.14349	transcription regulator, putative, expressed
LOC_Os03g50110	GeBP	0.0244159	-0.367798	0.0101168	0.220794	transcription regulator, putative, expressed
LOC_Os06g10710	GeBP	0.751948	-0.0648636	-0.361668	0.188828	expressed protein
LOC_Os07g44200	GeBP	-0.0442968	0.375965	-0.25084	0.980056	transcription regulator, putative, expressed
LOC_Os08g36450	GeBP	-0.502961	0.146786	0.367725	-0.0921366	transcription regulator, putative, expressed
LOC_Os09g01140	GeBP	1.63216	0.533482	0.714483	0.626999	expressed protein
LOC_Os09g01470	GeBP	-1.14673	0.381955	0.804645	0.784417	expressed protein
LOC_Os09g27850	GeBP	-0.192016	0.269414	-0.0651288	0.0770266	transcription regulator, putative, expressed
LOC_Os01g45860	GRAS	5.09063	-0.0532219	-1.64386	4.104	GRAS family transcription factor domain containing protein, expressed
LOC_Os01g62460	GRAS	0.0375108	-0.0498091	-0.465862	-0.492353	ZOS1-16 - C2H2 zinc finger protein, expressed
LOC_Os01g65900	GRAS	0.355254	0.00309744	0.174193	0.20624	chitin-inducible gibberellin-responsive protein, putative, expressed
LOC_Os01g67650	GRAS	-3.63794	NA	-1.19172	2.24813	gibberellin response modulator protein, putative, expressed
LOC_Os01g71970	GRAS	-0.21238	0.0766674	-0.320841	0.117012	GRAS family transcription factor containing protein, expressed
LOC_Os02g10360	GRAS	NA	2.38872	0.50766	0.343072	MONOCULM 1, putative, expressed
LOC_Os02g44360	GRAS	-0.700728	-0.166715	-0.411116	0.180012	scarecrow transcription factor family protein, putative, expressed
LOC_Os02g44370	GRAS	-0.677315	0.149928	0.244416	0.229685	scarecrow, putative, expressed
LOC_Os02g45760	GRAS	-0.554244	-0.987933	-3.44356	4.98085	chitin-inducible gibberellin-responsive protein 2, putative, expressed
LOC_Os03g09280	GRAS	0.501318	0.0337209	-0.0565776	0.0576105	gibberellin response modulator protein, putative, expressed
LOC_Os03g15680	GRAS	NA	NA	3.23894	1.52079	nodulation-signaling pathway 2 protein, putative, expressed
LOC_Os03g29480	GRAS	NA	NA	6.41517	2.53734	nodulation-signaling pathway 1 protein, putative, expressed
LOC_Os03g31880	GRAS	-1.73871	-4.44111	-2.63857	-0.852789	SHORT-ROOT, putative, expressed
LOC_Os03g37900	GRAS	NA	-2.50453	NA	NA	scarecrow transcription factor family protein, putative
LOC_Os03g40080	GRAS	NA	1.9489	-0.198808	-1.18399	GRAS family transcription factor containing protein, expressed
LOC_Os03g48450	GRAS	-0.049468	-0.474299	0.119281	0.038105	SCARECROW, putative, expressed
LOC_Os03g49990	GRAS	-0.778772	-0.474578	-0.423861	0.246515	GRAS family transcription factor domain containing protein, expressed
LOC_Os03g51330	GRAS	-0.111515	0.663169	-0.0456453	1.20981	GRAS family transcription factor domain containing protein, expressed
LOC_Os04g35250	GRAS	3.28054	NA	-0.686989	1.29308	MONOCULM 1, putative, expressed
LOC_Os04g46860	GRAS	-0.534704	-0.167917	-0.167733	-0.651925	scarecrow, putative, expressed
LOC_Os04g49110	GRAS	-0.300354	-0.568658	-3.10158	-0.0587745	GRAS family transcription factor domain containing protein, expressed
LOC_Os04g50060	GRAS	1.36908	-0.682456	0.257498	0.605645	GRAS family transcription factor domain containing protein, expressed
LOC_Os05g31380	GRAS	NA	NA	NA	3.10742	GRAS family transcription factor containing protein, expressed
LOC_Os05g31420	GRAS	1.29572	1.53028	NA	2.51904	GRAS family transcription factor containing protein, expressed
LOC_Os05g40710	GRAS	NA	NA	3.23894	2.52159	DELLA protein GAI, putative, expressed
LOC_Os05g42130	GRAS	0.864803	-3.48856	4.82931	4.52164	MONOCULM 1, putative, expressed
LOC_Os06g01620	GRAS	-1.3197	-0.639952	-3.22349	0.494575	scarecrow, putative, expressed
LOC_Os06g03710	GRAS	-3.33038	-7.83732	-5.5361	2.75881	DELLA protein SLR1, putative, expressed
LOC_Os06g40780	GRAS	-0.658023	1.30532	1.21662	-0.373469	MONOCULM 1, putative, expressed
LOC_Os07g16330	GRAS	3.28054	NA	2.25284	NA	expressed protein
LOC_Os07g36170	GRAS	0.579198	1.31266	0.496084	-0.0863953	chitin-inducible gibberellin-responsive protein, putative, expressed
LOC_Os07g38030	GRAS	-2.63852	-0.859281	-2.63294	4.6924	GRAS family transcription factor domain containing protein, expressed
LOC_Os07g39470	GRAS	0.212269	1.14625	0.442731	0.086523	gibberellin response modulator protein, putative, expressed
LOC_Os07g39820	GRAS	-1.16971	-1.21755	-0.546923	-0.531008	SHR, putative, expressed
LOC_Os07g40020	GRAS	2.28052	-1.64407	0.151433	0.563801	GRAS family transcription factor domain containing protein, expressed
LOC_Os10g22430	GRAS	-0.321243	0.0405966	0.082476	-0.0780719	gibberellin response modulator protein, putative, expressed
LOC_Os10g40390	GRAS	-0.996553	-0.273532	-0.318793	-0.225486	scarecrow, putative, expressed
LOC_Os11g03110	GRAS	0.734188	-1.64686	-0.497803	-0.977428	GRAS family transcription factor domain containing protein, expressed
LOC_Os11g04400	GRAS	2.6551	1.66686	NA	NA	GRAS family transcription factor containing protein, expressed
LOC_Os11g04570	GRAS	NA	NA	NA	3.5242	GRAS family transcription factor containing protein, expressed
LOC_Os11g04590	GRAS	NA	3.70986	NA	NA	GRAS family transcription factor containing protein, expressed
LOC_Os11g06180	GRAS	-0.196291	-0.685547	5.56328	5.56986	nodulation-signaling pathway 2 protein, putative, expressed
LOC_Os11g31100	GRAS	1.29572	NA	NA	NA	gibberellin response modulator protein, putative, expressed
LOC_Os11g47870	GRAS	0.113353	0.826796	0.57259	0.685872	GRAS family transcription factor domain containing protein, expressed
LOC_Os11g47890	GRAS	-3.74832	0.262489	-2.40975	-0.0387769	GRAS family transcription factor domain containing protein, expressed
LOC_Os11g47900	GRAS	-0.665534	0.844627	0.541186	0.0175978	SCARECROW, putative, expressed
LOC_Os11g47910	GRAS	-0.192088	-0.337626	0.531653	-0.111917	SCARECROW, putative, expressed
LOC_Os11g47920	GRAS	0.0302948	-1.09647	-0.0792376	-0.340159	SCARECROW, putative, expressed
LOC_Os12g02870	GRAS	-0.280086	-0.9067	-1.50084	-0.733204	GRAS family transcription factor domain containing protein, expressed
LOC_Os12g04200	GRAS	5.45044	-3.51467	3.2545	NA	GRAS family transcription factor containing protein, expressed
LOC_Os12g04370	GRAS	2.10841	-0.875242	2.70251	0.356783	GRAS family transcription factor containing protein, expressed
LOC_Os12g04380	GRAS	-1.14911	5.37263	NA	NA	GRAS family transcription factor containing protein, expressed
LOC_Os12g06540	GRAS	NA	NA	0.0317668	-0.357562	GRAS family transcription factor containing protein, expressed
LOC_Os12g38490	GRAS	-0.271195	-0.0039902	0.137779	-0.849833	SCARECROW, putative, expressed
LOC_Os02g45570	GRF	NA	4.97371	-1.63853	NA	growth regulating factor protein, putative, expressed
LOC_Os02g47280	GRF	1.19939	-1.2749	-2.95936	1.5236	growth-regulating factor, putative, expressed
LOC_Os02g53690	GRF	-2.58294	-0.636543	0.417413	5.52165	growth regulating factor protein, putative, expressed
LOC_Os03g47140	GRF	0.882968	0.335676	-1.37634	-2.33129	growth regulating factor protein, putative, expressed
LOC_Os03g51970	GRF	-3.13376	-2.72337	-0.960443	3.0383	growth-regulating factor, putative, expressed
LOC_Os04g48510	GRF	NA	-2.48863	NA	2.52413	growth regulating factor protein, putative, expressed
LOC_Os04g51190	GRF	1.62073	-2.56998	2.25284	NA	growth-regulating factor, putative, expressed
LOC_Os06g02560	GRF	-0.460893	-2.84674	0.732381	-0.0686458	growth-regulating factor, putative, expressed
LOC_Os06g10310	GRF	1.27417	NA	NA	NA	growth regulating factor protein, putative, expressed
LOC_Os07g28430	GRF	-0.257197	-0.0474022	-0.176803	-0.0746209	growth regulating factor protein, putative, expressed
LOC_Os11g35030	GRF	-0.794876	-0.364057	0.219311	0.621266	growth regulating factor protein, putative, expressed
LOC_Os12g29980	GRF	0.658772	0.436425	-1.5828	1.70783	growth regulating factor protein, putative, expressed
LOC_Os01g48170	HB-other	0.370763	0.0985172	-0.0563335	-0.301289	homeobox domain containing protein, expressed
LOC_Os01g70810	HB-other	-0.106562	0.0811113	-0.209557	-0.355865	homeobox domain containing protein, expressed
LOC_Os02g05450	HB-other	0.0696593	-0.00296689	-0.0512591	-0.21887	Homeobox domain containing protein, expressed
LOC_Os03g55990	HB-other	0.761703	0.0540043	-0.324825	-0.893441	homeobox domain containing protein, expressed
LOC_Os05g09630	HB-other	0.0679183	-0.121438	0.0436417	-0.3839	homeobox domain containing protein, expressed
LOC_Os05g25600	HB-other	1.32625	0.527156	1.30678	0.932582	transposon protein, putative, unclassified, expressed
LOC_Os05g48820	HB-other	-0.0639611	-0.0391678	-0.123954	-0.516867	DDT, putative, expressed
LOC_Os05g50130	HB-other	NA	2.11461	3.83943	NA	homeobox associated leucine zipper family protein, expressed
LOC_Os06g29020	HB-other	-0.133948	-0.284708	0.530512	-0.0175858	retrotransposon protein, putative, unclassified, expressed
LOC_Os06g39906	HB-other	-0.208258	-0.532498	0.129941	-0.363397	homeobox domain containing protein, expressed
LOC_Os07g24350	HB-other	2.42048	4.05618	2.58774	1.35255	homeobox domain containing protein, expressed
LOC_Os08g32990	HB-other	NA	NA	NA	-1.3653	DNA-directed RNA polymerase subunit, putative, expressed
LOC_Os06g12400	HB-PHD	-0.178443	-0.135557	-0.00110254	-0.420056	Homeobox domain containing protein, expressed
LOC_Os08g37580	HD-ZIP	0.658329	0.121539	-0.433392	0.904518	homeobox associated leucine zipper, putative, expressed
LOC_Os02g49700	HD-ZIP	0.180465	-0.122389	0.27556	0.334743	homeobox associated leucine zipper, putative, expressed
LOC_Os08g32080	HD-ZIP	0.301151	0.657884	0.935569	1.56511	CPuORF27 - conserved peptide uORF-containing transcript, expressed
LOC_Os09g29460	HD-ZIP	-0.107579	-0.34157	1.09085	1.35757	homeobox associated leucine zipper, putative, expressed
LOC_Os03g07450	HD-ZIP	1.10517	0.716373	0.339861	1.38245	homeobox associated leucine zipper, putative, expressed
LOC_Os04g46350	HD-ZIP	-1.36049	0.0474867	1.03944	1.37661	homeobox associated leucine zipper, putative, expressed
LOC_Os08g36220	HD-ZIP	-0.533136	3.12016	NA	2.40091	homeobox associated leucine zipper, putative, expressed
LOC_Os03g08960	HD-ZIP	-0.451011	0.863701	0.397933	0.62162	homeobox associated leucine zipper, putative, expressed
LOC_Os10g26500	HD-ZIP	2.41698	0.995181	-0.598336	1.20431	homeobox associated leucine zipper, putative, expressed
LOC_Os09g27450	HD-ZIP	0.196208	1.14217	-3.22712	-2.36571	homeobox associated leucine zipper, putative, expressed
LOC_Os10g41230	HD-ZIP	-0.252599	0.907279	-1.04236	0.767307	homeobox associated leucine zipper, putative, expressed
LOC_Os10g01470	HD-ZIP	0.0213284	-0.0537171	-0.18389	-0.446901	homeobox associated leucine zipper, putative, expressed
LOC_Os02g35770	HD-ZIP	-0.321664	0.540509	1.79323	1.33391	homeobox associated leucine zipper, putative, expressed
LOC_Os10g23090	HD-ZIP	-6.46631	-1.34211	0.879595	1.54921	homeobox associated leucine zipper, putative, expressed
LOC_Os04g45810	HD-ZIP	-1.27629	0.193852	0.686108	-1.39157	homeobox associated leucine zipper, putative, expressed
LOC_Os06g04850	HD-ZIP	NA	0.0951289	0.00180936	2.51904	homeobox associated leucine zipper, putative, expressed
LOC_Os03g12860	HD-ZIP	-0.307182	-0.211213	-0.433551	-0.995762	homeobox associated leucine zipper, putative, expressed
LOC_Os06g04870	HD-ZIP	-0.497218	-1.5981	-1.82783	-0.144592	homeobox associated leucine zipper, putative, expressed
LOC_Os02g43330	HD-ZIP	2.79219	-1.96229	-2.63294	-1.50475	homeobox associated leucine zipper, putative, expressed
LOC_Os09g35910	HD-ZIP	-0.577651	0.236213	0.269207	0.234629	homeobox associated leucine zipper, putative, expressed
LOC_Os09g21180	HD-ZIP	-2.53753	1.97681	-0.607201	-2.01001	homeobox associated leucine zipper, putative, expressed
LOC_Os01g45570	HD-ZIP	NA	1.38733	-2.64405	NA	homeobox associated leucine zipper, putative, expressed
LOC_Os06g48290	HD-ZIP	NA	4.38773	0.377192	-0.504411	homeobox associated leucine zipper, putative, expressed
LOC_Os07g39320	HD-ZIP	1.29572	-2.50453	2.38869	0.401358	homeobox domain containing protein, expressed
LOC_Os02g05640	HD-ZIP	0.855444	NA	NA	-1.3653	homeobox associated leucine zipper, putative, expressed
LOC_Os03g10210	HD-ZIP	-0.632595	-0.749441	0.806936	1.05479	homeobox domain containing protein, expressed
LOC_Os08g08820	HD-ZIP	-0.0477462	0.11251	2.24424	3.10742	homeobox and START domains containing protein, putative, expressed
LOC_Os04g53540	HD-ZIP	0.151419	0.0181228	2.60986	5.22266	homeobox and START domains containing protein, putative, expressed
LOC_Os08g04190	HD-ZIP	-0.152485	-0.160368	NA	NA	homeobox and START domains containing protein, putative, expressed
LOC_Os02g45250	HD-ZIP	0.27127	-0.552335	-1.55508	0.867538	homeobox and START domains containing protein, putative, expressed
LOC_Os09g35760	HD-ZIP	0.828298	-0.218901	1.81171	-0.244538	homeobox and START domains containing protein, putative, expressed
LOC_Os03g43930	HD-ZIP	0.0531773	-0.344319	0.398826	0.214524	START domain containing protein, expressed
LOC_Os01g55549	HD-ZIP	NA	3.38873	NA	NA	homeobox and START domains containing protein, putative, expressed
LOC_Os12g41860	HD-ZIP	0.937317	-1.90651	-0.361743	-0.304827	START domain containing protein, expressed
LOC_Os03g01890	HD-ZIP	0.181048	-0.413192	0.302216	-0.127011	START domain containing protein, expressed
LOC_Os04g48070	HD-ZIP	-0.754472	1.54048	-0.368168	1.90968	homeobox and START domains containing protein, putative, expressed
LOC_Os10g33960	HD-ZIP	0.310675	0.0555417	-0.116131	-0.21702	START domain containing protein, expressed
LOC_Os10g42490	HD-ZIP	1.62995	-2.09142	-3.22168	2.07427	homeobox and START domains containing protein, putative, expressed
LOC_Os06g10600	HD-ZIP	-3.33949	-0.902389	NA	NA	homeobox and START domains containing protein, putative, expressed
LOC_Os08g19590	HD-ZIP	-0.284385	-0.607686	-0.215087	-0.844156	Homeobox domain containing protein, expressed
LOC_Os01g57890	HD-ZIP	0.959139	2.49862	2.21864	0.0768323	Homeobox domain containing protein, expressed
LOC_Os07g39800	HRT-like	0.328227	-0.333368	0.537337	0.862004	transcription repressor HOTR, putative, expressed
LOC_Os01g39020	HSF	0.633941	-0.518881	0.860257	-0.324016	HSF-type DNA-binding domain containing protein, expressed
LOC_Os01g43590	HSF	1.58804	-0.793325	1.94176	4.84307	HSF-type DNA-binding domain containing protein, expressed
LOC_Os01g53220	HSF	2.84473	-2.11724	1.58228	-1.96816	HSF-type DNA-binding domain containing protein, expressed
LOC_Os01g54550	HSF	0.220315	-0.384306	0.53933	0.422009	HSF-type DNA-binding domain containing protein, expressed
LOC_Os02g13800	HSF	-1.1672	-3.48856	-3.96154	0.402237	HSF-type DNA-binding domain containing protein, expressed
LOC_Os02g29340	HSF	0.194989	-0.365995	0.468497	-0.0613413	HSF-type DNA-binding domain containing protein, expressed
LOC_Os02g32590	HSF	0.175597	0.633827	1.12547	0.354084	HSF-type DNA-binding domain containing protein, expressed
LOC_Os03g06630	HSF	-1.21979	-0.260524	-2.94797	-0.726259	heat stress transcription factor, putative, expressed
LOC_Os03g12370	HSF	0.25463	0.559526	0.289744	0.0877043	HSF-type DNA-binding domain containing protein, expressed
LOC_Os03g25120	HSF	-0.444145	0.946767	1.63373	-0.225724	HSF-type DNA-binding domain containing protein, expressed
LOC_Os03g53340	HSF	-5.61294	4.55822	-2.89513	2.98737	HSF-type DNA-binding domain containing protein, expressed
LOC_Os03g58160	HSF	0.0873141	0.016126	0.396506	0.118488	heat stress transcription factor, putative, expressed
LOC_Os03g63750	HSF	-0.222148	-0.106333	-0.186823	-0.198414	HSF-type DNA-binding domain containing protein, expressed
LOC_Os04g48030	HSF	0.359326	0.166767	1.23994	-0.215455	heat stress transcription factor B-1, putative, expressed
LOC_Os05g45410	HSF	0.343974	1.44672	0.803265	1.15503	HSF-type DNA-binding domain containing protein, expressed
LOC_Os06g35960	HSF	-0.395253	-0.627925	1.14772	5.2885	HSF-type DNA-binding domain containing protein, expressed
LOC_Os06g36930	HSF	NA	NA	NA	2.51904	HSF-type DNA-binding domain containing protein, expressed
LOC_Os07g08140	HSF	1.07866	0.6325	1.1962	1.14883	heat stress transcription factor, putative, expressed
LOC_Os07g44690	HSF	2.29985	-1.18378	0.324445	2.1508	HSF-type DNA-binding domain containing protein, expressed
LOC_Os08g43334	HSF	0.393053	-3.95982	-1.7799	-0.199266	HSF-type DNA-binding domain containing protein, expressed
LOC_Os09g28200	HSF	NA	-6.35109	-5.22175	0.66594	HSF-type DNA-binding domain containing protein, expressed
LOC_Os09g28354	HSF	0.118373	0.0831516	0.697181	0.916224	CPuORF39 - conserved peptide uORF-containing transcript, expressed
LOC_Os09g35790	HSF	-1.57072	0.190228	-0.0877909	0.24812	HSF-type DNA-binding domain containing protein, expressed
LOC_Os10g28340	HSF	0.0283572	-0.731825	0.557067	-0.0787395	heat stress transcription factor, putative, expressed
LOC_Os01g03890	LBD	-1.5945	-2.47143	3.61349	1.53693	DUF260 domain containing protein, putative, expressed
LOC_Os01g07480	LBD	-2.57251	-6.74415	0.708124	-0.343626	DUF260 domain containing protein, putative, expressed
LOC_Os01g14030	LBD	NA	NA	-2.95717	NA	DUF260 domain containing protein, putative, expressed
LOC_Os01g32770	LBD	2.89967	0.318056	-0.631557	3.40096	DUF260 domain containing protein, putative, expressed
LOC_Os01g39040	LBD	-0.28488	0.827423	-2.58536	-0.758626	DUF260 domain containing protein, putative, expressed
LOC_Os01g39070	LBD	5.17856	2.22463	5.24681	1.07495	DUF260 domain containing protein, putative, expressed
LOC_Os01g56530	LBD	2.26098	2.38872	NA	NA	DUF260 domain containing protein, putative, expressed
LOC_Os01g60960	LBD	2.26098	4.19552	1.5411	NA	DUF260 domain containing protein, putative, expressed
LOC_Os01g66590	LBD	-0.332663	1.26952	2.81088	-3.31325	DUF260 domain containing protein, putative, expressed
LOC_Os02g57490	LBD	NA	NA	-3.44356	2.51904	DUF260 domain containing protein, putative, expressed
LOC_Os03g05500	LBD	1.27417	NA	-3.64123	2.24941	DUF260 domain containing protein, putative, expressed
LOC_Os03g05510	LBD	1.27417	-1.50313	-2.63852	2.51904	DUF260 domain containing protein, putative, expressed
LOC_Os03g14270	LBD	3.26033	-2.37296	-0.636835	4.10575	DUF260 domain containing protein, putative, expressed
LOC_Os03g17810	LBD	1.18874	6.81604	NA	-2.3616	DUF260 domain containing protein, putative, expressed
LOC_Os03g33090	LBD	1.77045	-3.31869	-1.78335	2.7796	DUF260 domain containing protein, putative, expressed
LOC_Os03g41330	LBD	-2.03686	-0.858801	-0.480091	0.732981	DUF260 domain containing protein, putative, expressed
LOC_Os03g41600	LBD	NA	1.39205	3.2545	NA	DUF260 domain containing protein, putative, expressed
LOC_Os03g45750	LBD	-1.13709	1.35746	1.80688	2.30163	DUF260 domain containing protein, putative, expressed
LOC_Os03g57670	LBD	NA	2.9778	NA	NA	DUF260 domain containing protein, putative, expressed
LOC_Os05g03160	LBD	NA	0.945259	4.83992	4.10917	DUF260 domain containing protein, putative, expressed
LOC_Os05g07270	LBD	NA	1.39205	NA	NA	DUF260 domain containing protein, putative, expressed
LOC_Os05g27980	LBD	NA	NA	NA	0.0746762	DUF260 domain containing protein, putative, expressed
LOC_Os05g34450	LBD	-0.175822	1.39205	NA	NA	DUF260 domain containing protein, putative, expressed
LOC_Os07g40000	LBD	-1.0902	-0.507444	-2.4119	-1.00852	DUF260 domain containing protein, putative, expressed
LOC_Os08g06659	LBD	-0.17022	4.53006	3.97518	-0.917101	expressed protein
LOC_Os08g31080	LBD	-2.57251	NA	NA	NA	DUF260 domain containing protein, putative, expressed
LOC_Os08g44940	LBD	2.65309	2.2664	0.0482634	2.62422	DUF260 domain containing protein, putative, expressed
LOC_Os09g19950	LBD	NA	NA	NA	-1.3653	DUF260 domain containing protein, putative, expressed
LOC_Os10g07510	LBD	2.8854	3.53026	1.79834	0.0808499	DUF260 domain containing protein, putative, expressed
LOC_Os11g01550	LBD	-0.114251	-1.9264	NA	-0.918922	DUF260 domain containing protein, putative, expressed
LOC_Os12g01550	LBD	2.26098	-0.0487405	NA	NA	DUF260 domain containing protein, putative, expressed
LOC_Os01g48470	LFY	-1.63046	2.9475	-2.63294	1.52079	RUNX1 protein, putative, expressed
LOC_Os01g42710	LSD	0.0712132	0.0897685	-0.115929	-0.390788	retrotransposon protein, putative, unclassified, expressed
LOC_Os03g43840	LSD	-0.213462	0.599346	0.456533	0.543655	LSD1 zinc finger domain containing protein, expressed
LOC_Os07g28910	LSD	0.0641672	0.145733	0.562461	-0.360232	LSD1 zinc finger domain containing protein, expressed
LOC_Os08g03610	LSD	-1.03831	1.48927	-1.15662	-2.43139	LSD1 zinc finger domain containing protein, expressed
LOC_Os08g06280	LSD	0.705055	0.366059	1.42485	1.34585	LSD1 zinc finger domain containing protein, expressed
LOC_Os12g41700	LSD	0.43192	0.134224	0.27982	0.390915	LSD1 zinc finger domain containing protein, expressed
LOC_Os01g10504	MIKC_MADS	-2.45516	-1.58749	-0.342305	5.2082	OsMADS3 - MADS-box family gene with MIKCc type-box, expressed
LOC_Os01g52680	MIKC_MADS	4.74521	-3.51746	-3.2253	3.519	OsMADS32 - MADS-box family gene with MIKCc type-box, expressed
LOC_Os01g66030	MIKC_MADS	-0.368319	-0.523743	1.00627	0.122807	OsMADS2 - MADS-box family gene with MIKCc type-box, expressed
LOC_Os01g66290	MIKC_MADS	-0.130512	3.15082	2.71297	0.816951	OsMADS21 - MADS-box family gene with MIKCc type-box, expressed
LOC_Os02g01355	MIKC_MADS	-0.498023	-0.344188	1.29311	0.0791006	MADS-box transcription factor, putative, expressed
LOC_Os02g07430	MIKC_MADS	NA	-0.0505659	NA	NA	OsMADS29 - MADS-box family gene with MIKCc type-box, expressed
LOC_Os02g36924	MIKC_MADS	0.528243	-0.292908	0.651818	0.311323	OsMADS27 - MADS-box family gene with MIKCc type-box, expressed
LOC_Os02g45770	MIKC_MADS	6.18869	2.21016	-2.58843	1.5646	OsMADS6 - MADS-box family gene with MIKCc type-box, expressed
LOC_Os02g49840	MIKC_MADS	0.64443	-1.72998	0.774226	0.356826	OsMADS57 - MADS-box family gene with MIKCc type-box, expressed
LOC_Os02g52340	MIKC_MADS	0.548653	-0.218536	1.0162	0.671103	OsMADS22 - MADS-box family gene with MIKCc type-box, expressed
LOC_Os03g08754	MIKC_MADS	-0.0809052	-0.00573735	0.312016	0.0807626	OsMADS47 - MADS-box family gene with MIKCc type-box, expressed
LOC_Os03g11614	MIKC_MADS	-0.406003	-2.05026	-1.16458	-1.59249	OsMADS1 - MADS-box family gene with MIKCc type-box, expressed
LOC_Os03g54160	MIKC_MADS	2.69605	-0.264232	-1.31816	-1.55829	OsMADS14 - MADS-box family gene with MIKCc type-box, expressed
LOC_Os03g54170	MIKC_MADS	0.811242	4.70987	0.801888	0.664696	OsMADS34 - MADS-box family gene with MIKCc type-box, expressed
LOC_Os04g23910	MIKC_MADS	NA	2.65026	0.604095	0.874404	OsMADS25 - MADS-box family gene with MIKCc type-box, expressed
LOC_Os04g49150	MIKC_MADS	3.60639	1.63324	0.581113	0.70508	OsMADS17 - MADS-box family gene with MIKCc type-box, expressed
LOC_Os04g52410	MIKC_MADS	-0.109978	-0.220982	2.71294	-0.334994	OsMADS31 - MADS-box family gene with MIKCc type-box, expressed
LOC_Os05g11380	MIKC_MADS	-2.57251	5.29484	1.8075	0.264768	OsMADS66 - MADS-box family gene with MIKCc type-box, expressed
LOC_Os05g11414	MIKC_MADS	2.30057	2.90717	3.26156	2.52159	OsMADS58 - MADS-box family gene with MIKCc type-box, expressed
LOC_Os05g34940	MIKC_MADS	0.0886837	1.09413	-0.820421	1.49534	OsMADS4 - MADS-box family gene with MIKCc type-box, expressed
LOC_Os06g01890	MIKC_MADS	0.927473	3.3366	-0.00151516	4.07979	MADS-box transcription factor, putative, expressed
LOC_Os06g06750	MIKC_MADS	-1.17681	3.36211	3.80329	-0.284277	OsMADS5 - MADS-box family gene with MIKCc type-box, expressed
LOC_Os06g11330	MIKC_MADS	-0.00247679	0.370247	1.67827	0.490633	OsMADS55 - MADS-box family gene with MIKCc type-box, expressed
LOC_Os06g45650	MIKC_MADS	-0.78686	0.391366	0.562169	0.267423	OsMADS30 - MADS-box family gene with MIKCc type-box, expressed
LOC_Os06g49840	MIKC_MADS	0.757653	1.26333	0.285453	0.589608	OsMADS16 - MADS-box family gene with MIKCc type-box, expressed
LOC_Os07g01820	MIKC_MADS	2.26098	NA	0.816042	-1.24211	OsMADS15 - MADS-box family gene with MIKCc type-box, expressed
LOC_Os07g41370	MIKC_MADS	0.512851	-0.557807	0.16601	-0.180123	OsMADS18 - MADS-box family gene with MIKCc type-box, expressed
LOC_Os08g02070	MIKC_MADS	-0.347624	0.711831	-0.787281	-0.613551	OsMADS26 - MADS-box family gene with MIKCc type-box, expressed
LOC_Os08g33488	MIKC_MADS	-0.516725	0.69987	0.0313591	-0.540581	OsMADS23 - MADS-box family gene with MIKCc type-box, expressed
LOC_Os08g41950	MIKC_MADS	3.59855	3.46735	3.24675	NA	OsMADS7 - MADS-box family gene with MIKCc type-box, expressed
LOC_Os08g41960	MIKC_MADS	-1.02482	0.989243	0.0941588	1.07884	OsMADS37 - MADS-box family gene with MIKC* type-box, expressed
LOC_Os09g32948	MIKC_MADS	-1.74643	0.850729	NA	1.52079	OsMADS8 - MADS-box family gene with MIKCc type-box, expressed
LOC_Os10g39130	MIKC_MADS	0.67366	0.163204	-0.4218	-0.857687	OsMADS56 - MADS-box family gene with MIKCc type-box, expressed
LOC_Os12g10520	MIKC_MADS	-0.19407	1.94413	-7.01291	-2.6759	OsMADS33 - MADS-box family gene with MIKCc type-box, expressed
LOC_Os12g10540	MIKC_MADS	1.27417	2.268	2.38397	1.66189	OsMADS13 - MADS-box family gene with MIKCc type-box, expressed
LOC_Os12g31748	MIKC_MADS	-1.17826	-0.748692	NA	-2.50424	OsMADS20 - MADS-box family gene with MIKCc type-box, expressed
LOC_Os01g23770	M-type_MADS	NA	2.38872	NA	NA	OsMADS94 - MADS-box family gene with M-beta type-box, expressed
LOC_Os01g67890	M-type_MADS	2.76221	2.85272	0.795748	2.07951	OsMADS96 - MADS-box family gene with M-beta type-box, expressed
LOC_Os01g68560	M-type_MADS	NA	NA	0.224053	1.08081	OsMADS98 - MADS-box family gene with M-beta type-box, expressed
LOC_Os01g69850	M-type_MADS	0.16105	-0.0644273	-0.326019	-0.269646	OsMADS65 - MADS-box family gene with MIKC* type-box, expressed
LOC_Os03g03100	M-type_MADS	0.396961	-0.732643	-1.12862	0.216169	OsMADS50 - MADS-box family gene with MIKCc type-box, expressed
LOC_Os03g14850	M-type_MADS	0.674837	0.178995	0.922427	0.069899	OsMADS72 - MADS-box family gene with M-alpha type-box, expressed
LOC_Os03g37670	M-type_MADS	-2.60521	-0.053934	NA	NA	OsMADS86 - MADS-box family gene with M-gamma type-box, expressed
LOC_Os03g38610	M-type_MADS	NA	2.96955	NA	2.51904	OsMADS87 - MADS-box family gene with M-gamma type-box, expressed
LOC_Os04g31804	M-type_MADS	0.0992147	0.0326534	-0.244932	-1.24754	OsMADS64 - MADS-box family gene with M-alpha type-box, expressed
LOC_Os04g38770	M-type_MADS	NA	3.26995	-0.309708	1.54857	OsMADS61 - MADS-box family gene with MIKCc type-box, expressed
LOC_Os06g11970	M-type_MADS	0.312889	2.75861	2.80669	1.27055	OsMADS63 - MADS-box family gene with MIKC* type-box, expressed
LOC_Os06g22760	M-type_MADS	NA	2.94704	0.797378	NA	OsMADS71 - MADS-box family gene with M-alpha type-box, expressed
LOC_Os06g23950	M-type_MADS	NA	NA	-2.52143	5.52104	OsMADS59 - MADS-box family gene with MIKCc type-box
LOC_Os06g30830	M-type_MADS	0.598313	-0.373861	NA	NA	OsMADS76 - MADS-box family gene with M-alpha type-box, expressed
LOC_Os07g04170	M-type_MADS	-0.312519	-1.47446	-1.19629	-0.799518	OsMADS90 - MADS-box family gene with M-beta type-box, expressed
LOC_Os08g38590	M-type_MADS	-4.15697	NA	NA	2.51904	OsMADS62 - MADS-box family gene with MIKC* type-box, expressed
LOC_Os11g12360	M-type_MADS	1.27417	NA	-0.184999	NA	transposon protein, putative, CACTA, En/Spm sub-class, expressed
LOC_Os11g43740	M-type_MADS	3.60038	2.63891	0.35703	2.78146	OsMADS68 - MADS-box family gene with MIKC* type-box, expressed
LOC_Os12g21850	M-type_MADS	NA	2.97235	NA	NA	OsMADS73 - MADS-box family gene with M-alpha type-box, expressed
LOC_Os12g21880	M-type_MADS	1.29572	-3.82322	NA	3.2501	OsMADS74 - MADS-box family gene with M-alpha type-box, expressed
LOC_Os01g03720	MYB	-1.85345	0.278516	1.01956	0.0447261	MYB family transcription factor, putative, expressed
LOC_Os01g04930	MYB	-0.406701	0.262074	-0.278961	-0.181409	MYB family transcription factor, putative, expressed
LOC_Os01g07450	MYB	NA	NA	0.804543	4.52227	MYB family transcription factor, putative, expressed
LOC_Os01g09590	MYB	-1.95572	-0.0941551	-1.6234	-1.3062	myb-like DNA-binding domain containing protein, putative, expressed
LOC_Os01g12860	MYB	-0.378299	-1.29495	-2.04795	1.02688	MYB family transcription factor, putative, expressed
LOC_Os01g16810	MYB	-0.0106547	1.32992	1.24347	0.593352	MYB family transcription factor, putative, expressed
LOC_Os01g18240	MYB	1.8109	-0.394319	-1.32158	1.97989	MYB family transcription factor, putative, expressed
LOC_Os01g19330	MYB	-2.48567	1.28027	-1.63319	3.07739	MYB family transcription factor, putative, expressed
LOC_Os01g19970	MYB	-1.89726	-1.7826	-2.64126	4.10575	MYB family transcription factor, putative, expressed
LOC_Os01g36460	MYB	NA	-2.79145	-1.52175	3.84406	MYB family transcription factor, putative, expressed
LOC_Os01g45090	MYB	NA	NA	4.23909	NA	MYB family transcription factor, putative, expressed
LOC_Os01g49160	MYB	0.184797	1.76616	1.32449	-0.0459462	MYB family transcription factor, putative, expressed
LOC_Os01g50720	MYB	2.10725	1.40213	-5.4978	3.60188	MYB family transcription factor, putative, expressed
LOC_Os01g51260	MYB	NA	-6.92054	NA	NA	MYB family transcription factor, putative, expressed
LOC_Os01g52410	MYB	1.44081	-2.51135	-1.92138	0.685611	myb-like DNA-binding domain containing protein, putative, expressed
LOC_Os01g59660	MYB	0.260472	-0.557741	0.608975	-0.170997	MYB family transcription factor, putative, expressed
LOC_Os01g62410	MYB	0.435123	-0.0747605	0.0245	0.00289667	MYB family transcription factor, putative, expressed
LOC_Os01g63160	MYB	1.28379	-0.991174	0.619869	-0.0197946	MYB family transcription factor, putative, expressed
LOC_Os01g63460	MYB	0.598158	-0.458454	0.330371	-0.47503	MYB family transcription factor, putative, expressed
LOC_Os01g63680	MYB	2.99583	2.04755	5.05521	1.52079	MYB family transcription factor, putative, expressed
LOC_Os01g64360	MYB	0.539452	0.131681	0.759418	1.183	MYB family transcription factor, putative, expressed
LOC_Os01g65370	MYB	-0.125126	1.915	0.801888	4.51881	MYB family transcription factor, putative, expressed
LOC_Os01g74410	MYB	0.221903	-0.318359	0.178262	-0.497457	MYB family transcription factor, putative, expressed
LOC_Os01g74590	MYB	NA	-2.48863	NA	NA	MYB family transcription factor, putative, expressed
LOC_Os02g02370	MYB	NA	NA	-2.04183	2.38788	myb-like DNA-binding domain containing protein, putative, expressed
LOC_Os02g09480	MYB	-1.14667	-1.09274	-1.07486	0.17422	myb-like DNA-binding domain containing protein, putative, expressed
LOC_Os02g17190	MYB	-0.11669	-0.293434	0.178675	-0.233252	MYB family transcription factor, putative, expressed
LOC_Os02g36890	MYB	NA	-2.96417	NA	NA	MYB family transcription factor, putative, expressed
LOC_Os02g40530	MYB	-0.201986	1.95336	0.400152	1.78642	MYB family transcription factor, putative, expressed
LOC_Os02g41510	MYB	-0.719193	0.463279	0.315775	1.6059	MYB family transcription factor, putative, expressed
LOC_Os02g42850	MYB	1.00512	-0.483187	0.326109	1.06429	MYB family transcription factor, putative, expressed
LOC_Os02g42870	MYB	3.30045	-6.30398	NA	0.0832544	MYB family transcription factor, putative, expressed
LOC_Os02g46780	MYB	0.758191	1.82835	-0.56241	5.10374	MYB family transcription factor, putative, expressed
LOC_Os02g49986	MYB	-0.147812	-2.3071	NA	2.52413	MYB family transcription factor, putative, expressed
LOC_Os02g51799	MYB	3.29038	-1.51009	1.27902	4.09842	MYB family transcription factor, putative, expressed
LOC_Os02g54520	MYB	4.43972	1.64565	-0.363225	-0.463202	MYB family transcription factor, putative, expressed
LOC_Os03g04900	MYB	NA	NA	-3.80906	3.10916	MYB family transcription factor, putative, expressed
LOC_Os03g13310	MYB	1.8662	0.678875	NA	NA	MYB family transcription factor, putative, expressed
LOC_Os03g18480	MYB	2.4381	2.25432	5.42247	4.84457	MYB family transcription factor, putative, expressed
LOC_Os03g19120	MYB	-4.16855	0.678232	2.25284	NA	MYB family transcription factor, putative, expressed
LOC_Os03g20090	MYB	-1.05119	0.369686	-0.12721	0.98729	MYB family transcription factor, putative, expressed
LOC_Os03g25550	MYB	NA	-7.81798	NA	1.5236	myb-like DNA-binding domain containing protein, putative, expressed
LOC_Os03g26130	MYB	NA	3.7065	NA	1.52079	MYB family transcription factor, putative, expressed
LOC_Os03g27090	MYB	1.29572	2.46581	0.659066	6.1658	MYB family transcription factor, putative, expressed
LOC_Os03g29614	MYB	3.84477	0.663814	1.37726	-0.918922	myb-like DNA-binding domain containing protein, putative, expressed
LOC_Os03g38210	MYB	3.27063	0.685749	2.02871	2.52413	MYB family transcription factor, putative, expressed
LOC_Os03g51110	MYB	0.281901	0.650419	1.70922	1.35356	MYB family transcription factor, putative, expressed
LOC_Os03g56090	MYB	-0.708938	0.454273	-0.143161	1.14376	MYB family transcription factor, putative, expressed
LOC_Os04g28090	MYB	-0.312425	0.10813	-0.504132	-0.359696	MYB family transcription factor, putative, expressed
LOC_Os04g30890	MYB	0.0963606	0.0163052	0.428692	-0.00378404	MYB family transcription factor, putative, expressed
LOC_Os04g38740	MYB	2.84532	-5.49759	NA	2.51904	MYB family transcription factor, putative, expressed
LOC_Os04g39470	MYB	-1.17681	4.84927	-0.19823	2.51904	MYB family transcription factor, putative, expressed
LOC_Os04g42950	MYB	-0.0843124	3.01509	1.61879	1.83915	MYB family transcription factor, putative, expressed
LOC_Os04g43680	MYB	-0.634506	1.02531	0.141351	1.20233	MYB family transcription factor, putative, expressed
LOC_Os04g45020	MYB	2.136	0.573041	-0.230097	1.07881	MYB family transcription factor, putative, expressed
LOC_Os04g45060	MYB	1.27417	-1.49392	NA	NA	MYB family transcription factor, putative, expressed
LOC_Os04g50680	MYB	1.12359	1.53103	-0.133937	1.73961	MYB family transcription factor, putative, expressed
LOC_Os04g50770	MYB	2.89644	0.637039	0.117453	2.24966	MYB family transcription factor, putative, expressed
LOC_Os05g04210	MYB	2.26098	3.70824	0.382489	3.40033	MYB family transcription factor, putative, expressed
LOC_Os05g04820	MYB	0.931899	-2.02744	-1.31518	2.0175	MYB family transcription factor, putative, expressed
LOC_Os05g35500	MYB	-0.240606	0.294724	-3.94794	-1.61949	MYB family transcription factor, putative, expressed
LOC_Os05g37060	MYB	5.86708	-2.05485	0.481302	NA	MYB family transcription factor, putative, expressed
LOC_Os05g37730	MYB	-0.0321584	-0.392953	1.28614	1.99767	MYB family transcription factor, putative, expressed
LOC_Os05g38460	MYB	0.629094	0.163023	-0.507661	0.732784	MYB family transcription factor, putative, expressed
LOC_Os05g41166	MYB	1.31012	2.79342	0.803738	1.40063	MYB family transcription factor, putative, expressed
LOC_Os05g46610	MYB	0.980589	0.844907	-1.29865	3.38009	myb-like DNA-binding domain containing protein, putative, expressed
LOC_Os05g48010	MYB	1.10877	0.59399	-0.5137	0.822268	MYB family transcription factor, putative, expressed
LOC_Os05g49310	MYB	1.27417	2.94674	NA	NA	MYB family transcription factor, putative, expressed
LOC_Os06g02250	MYB	-1.21002	NA	-1.20122	4.69017	MYB family transcription factor, putative, expressed
LOC_Os06g06740	MYB	-0.17424	1.1207	NA	NA	MYB family transcription factor, putative, expressed
LOC_Os06g10350	MYB	1.96328	3.20271	0.537292	1.66509	MYB family transcription factor, putative, expressed
LOC_Os06g11780	MYB	NA	-3.82656	-0.28915	6.04426	MYB family transcription factor, putative, expressed
LOC_Os06g14670	MYB	-0.185262	2.45749	-0.642762	-1.3653	ODORANT1, putative, expressed
LOC_Os06g40330	MYB	-0.345207	-0.459346	0.160112	-0.0188	MYB family transcription factor, putative, expressed
LOC_Os06g43090	MYB	-0.299814	-0.156224	-1.44217	1.06593	MYB transcription factor TaMYB1, putative, expressed
LOC_Os06g46560	MYB	-3.17921	1.6314	0.207239	-0.919791	myb-like DNA-binding domain containing protein, expressed
LOC_Os07g04700	MYB	0.374277	-0.040913	0.500697	0.129772	MYB family transcription factor, putative, expressed
LOC_Os07g14110	MYB	NA	2.97235	-1.63319	NA	MYB family transcription factor, putative, expressed
LOC_Os07g31470	MYB	1.27417	NA	3.23894	4.84407	MYB family transcription factor, putative, expressed
LOC_Os07g37210	MYB	-1.77231	0.776161	-0.202175	0.273546	MYB family transcription factor, putative, expressed
LOC_Os07g43420	MYB	-0.401236	0.0437422	0.302872	0.56387	MYB family transcription factor, putative, expressed
LOC_Os07g43580	MYB	-0.0343754	0.541976	NA	-0.505492	MYB family transcription factor, putative, expressed
LOC_Os07g44090	MYB	1.11898	-0.942071	-0.97368	1.87238	myb-related protein Hv33, putative, expressed
LOC_Os07g48870	MYB	0.882682	-0.0826158	-1.05145	-0.0832861	MYB family transcription factor, putative, expressed
LOC_Os08g05520	MYB	1.90368	2.61454	-0.49216	2.2921	myb-like DNA-binding domain containing protein, putative, expressed
LOC_Os08g15020	MYB	-0.00385181	-2.632	-0.550039	-0.620854	MYB family transcription factor, putative, expressed
LOC_Os08g33150	MYB	0.942101	0.162361	-3.2253	1.66325	MYB family transcription factor, putative, expressed
LOC_Os08g33660	MYB	0.77988	-3.50894	0.80285	0.663825	MYB family transcription factor, putative, expressed
LOC_Os08g33800	MYB	NA	3.39286	NA	NA	MYB family transcription factor, putative, expressed
LOC_Os08g33940	MYB	0.850891	0.306155	2.7941	1.52079	MYB family transcription factor, putative, expressed
LOC_Os08g37970	MYB	-2.63732	-7.11212	0.300512	3.42512	MYB family transcription factor, putative, expressed
LOC_Os08g43550	MYB	0.758966	0.250244	-1.0223	-1.6774	MYB family transcription factor, putative, expressed
LOC_Os09g01960	MYB	-0.654405	0.21155	0.485918	1.37785	MYB family transcription factor, putative, expressed
LOC_Os09g23620	MYB	1.1213	1.75256	0.805986	0.973038	MYB family transcription factor, putative, expressed
LOC_Os09g24800	MYB	-0.815809	0.576093	NA	2.51904	MYB family transcription factor, putative, expressed
LOC_Os09g26170	MYB	-1.11451	NA	-0.20317	-1.27006	MYB family transcription factor, putative, expressed
LOC_Os09g36250	MYB	0.207523	0.651633	0.393115	2.03923	MYB family transcription factor, putative, expressed
LOC_Os09g36730	MYB	2.23222	0.122281	0.346783	-0.654512	MYB family transcription factor, putative, expressed
LOC_Os10g20990	MYB	2.26098	5.19452	4.23909	-2.36366	ribosomal protein S12 containing protein, expressed
LOC_Os10g33810	MYB	2.001	1.92916	0.929143	0.546766	myb-related protein Myb4, putative, expressed
LOC_Os10g35660	MYB	NA	1.16715	3.24675	NA	MYB family transcription factor, putative, expressed
LOC_Os11g03440	MYB	2.29985	-2.48863	1.22759	-0.921215	myb-like DNA-binding domain containing protein, putative, expressed
LOC_Os11g10130	MYB	-0.147368	1.40571	0.808003	-0.461322	MYB family transcription factor, putative, expressed
LOC_Os11g35390	MYB	1.66667	-0.643392	3.23894	NA	MYB family transcription factor, putative, expressed
LOC_Os11g45740	MYB	0.421575	1.13694	1.79234	1.25735	MYB family transcription factor, putative, expressed
LOC_Os11g47460	MYB	-0.593805	-0.215631	0.287966	-0.45043	MYB family transcription factor, putative, expressed
LOC_Os12g03150	MYB	-0.113498	-5.07245	-0.636835	2.6659	myb-like DNA-binding domain containing protein, putative, expressed
LOC_Os12g07610	MYB	NA	3.70986	3.24675	NA	MYB family transcription factor, putative, expressed
LOC_Os12g07640	MYB	2.58505	0.538485	-0.0529025	2.6644	MYB family transcription factor, putative, expressed
LOC_Os12g13570	MYB	-1.46099	-1.30213	-1.08833	0.88073	MYB family transcription factor, putative, expressed
LOC_Os12g33070	MYB	NA	-3.13926	-3.48193	1.08143	myb-like DNA-binding domain containing protein, putative, expressed
LOC_Os12g37690	MYB	-3.22489	0.232696	-0.603731	5.52196	MYB family transcription factor, putative, expressed
LOC_Os12g37970	MYB	0.716842	0.924403	1.16796	0.274848	MYB family transcription factor, putative, expressed
LOC_Os12g38400	MYB	-0.593744	-0.865014	-4.80729	1.66189	MYB family transcription factor, putative, expressed
LOC_Os01g06320	MYB_related	-4.77163	2.38872	NA	NA	MYB family transcription factor, putative, expressed
LOC_Os01g07430	MYB_related	NA	NA	-3.81146	NA	myb-like DNA-binding domain containing protein, putative, expressed
LOC_Os01g09280	MYB_related	-0.36311	-0.690921	0.620285	0.905611	myb-related transcription activator, putative, expressed
LOC_Os01g09640	MYB_related	-0.602543	-0.749195	0.0918278	-0.187999	Myb transcription factor, putative, expressed
LOC_Os01g09760	MYB_related	0.377778	-0.356649	0.0695552	-0.243475	DIRP family protein, putative, expressed
LOC_Os01g12700	MYB_related	NA	NA	NA	-4.95075	MYB family transcription factor, putative
LOC_Os01g34060	MYB_related	-1.21175	-0.710656	-0.965848	-1.0076	MYB family transcription factor, putative, expressed
LOC_Os01g40670	MYB_related	0.101588	0.0966071	-0.0546062	-0.22059	single myb histone, putative, expressed
LOC_Os01g41900	MYB_related	-0.53275	-1.40147	-1.78576	-1.75685	Myb transcription factor, putative, expressed
LOC_Os01g43180	MYB_related	NA	1.94984	NA	-2.36571	MYB family transcription factor, putative, expressed
LOC_Os01g43230	MYB_related	0.181444	0.163864	-0.636835	-1.36303	expressed protein
LOC_Os01g47370	MYB_related	-2.63732	NA	NA	NA	MYB family transcription factor, putative, expressed
LOC_Os01g51154	MYB_related	0.13995	0.0119377	0.10552	-0.00172333	single myb histone, putative, expressed
LOC_Os02g30700	MYB_related	3.30045	2.85683	2.25284	NA	MYB family transcription factor, putative, expressed
LOC_Os02g34630	MYB_related	-0.129829	-0.28995	-0.0708818	-0.255579	MYB family transcription factor, putative, expressed
LOC_Os02g45670	MYB_related	-0.131729	-0.369138	0.605305	0.175951	myb-like DNA-binding domain containing protein, expressed
LOC_Os02g46030	MYB_related	0.277552	2.2147	2.38317	1.66243	MYB family transcription factor, putative, expressed
LOC_Os02g47744	MYB_related	0.865381	-0.25415	1.14008	0.101703	MYB family transcription factor, putative, expressed
LOC_Os02g53670	MYB_related	-0.107065	0.0804209	0.13445	-0.0730067	MYB family transcription factor, putative, expressed
LOC_Os03g13790	MYB_related	-0.0280331	-0.275577	-0.113149	-0.168272	myb/SANT domain protein, putative, expressed
LOC_Os03g14810	MYB_related	1.27417	3.70824	-0.194632	0.0816329	MYB-like transcription factor DIVARICATA, putative, expressed
LOC_Os03g31230	MYB_related	-0.245489	0.272478	0.0490977	-0.233373	MYB family transcription factor, putative, expressed
LOC_Os03g53960	MYB_related	-0.291374	-0.180736	0.0735415	-0.00461518	transcriptional adaptor, putative, expressed
LOC_Os03g62100	MYB_related	3.28054	NA	7.15325	6.87938	MYB family transcription factor, putative, expressed
LOC_Os03g62379	MYB_related	0.0574539	0.24208	0.522626	0.128629	MYB family transcription factor, putative, expressed
LOC_Os03g63890	MYB_related	NA	2.38872	-1.64386	3.52289	MYB family transcription factor, putative, expressed
LOC_Os04g27410	MYB_related	2.29985	-1.49392	NA	NA	MYB family transcription factor, putative, expressed
LOC_Os04g47750	MYB_related	3.28054	-4.4927	NA	NA	transposon protein, putative, Pong sub-class, expressed
LOC_Os04g49450	MYB_related	5.86398	0.0564767	1.12657	1.96633	MYB family transcription factor, putative, expressed
LOC_Os04g58020	MYB_related	-0.361815	-0.396543	0.00103782	0.0924075	MYB_Al protein, putative, expressed
LOC_Os05g02420	MYB_related	0.205496	0.623856	0.987701	-0.0865278	expressed protein
LOC_Os05g03550	MYB_related	-0.0958961	-0.243981	0.410871	0.215916	MYB family transcription factor, putative, expressed
LOC_Os05g07010	MYB_related	0.12772	-0.676187	NA	NA	myb-like DNA-binding domain containing protein, expressed
LOC_Os05g10690	MYB_related	0.0610857	0.363733	0.957899	0.448012	Myb transcription factor, putative, expressed
LOC_Os05g37050	MYB_related	-0.646912	NA	NA	NA	MYB family transcription factor, putative, expressed
LOC_Os05g49240	MYB_related	-0.158087	NA	-1.64386	-2.36366	homeodomain-related, putative, expressed
LOC_Os05g50340	MYB_related	2.26098	-1.49392	-3.21795	1.52079	MYB family transcription factor, putative, expressed
LOC_Os05g50350	MYB_related	NA	NA	-1.64386	-1.36303	MYB family transcription factor, putative, expressed
LOC_Os05g51160	MYB_related	2.01726	-2.27277	-0.644129	-0.563456	Myb transcription factor, putative, expressed
LOC_Os06g01670	MYB_related	0.0829673	0.507279	0.63033	0.0736036	myb-like DNA-binding domain containing protein, expressed
LOC_Os06g04960	MYB_related	2.84532	1.5352	3.2545	NA	expressed protein
LOC_Os06g07640	MYB_related	NA	4.19319	2.24424	NA	myb-like DNA-binding domain, SHAQKYF class family protein, expressed
LOC_Os06g08290	MYB_related	-0.191763	-0.256792	0.227324	-0.0400478	MYB family transcription factor, putative, expressed
LOC_Os06g14710	MYB_related	-1.02927	2.18181	3.80987	2.88642	myb-like DNA-binding domain containing protein, expressed
LOC_Os06g19980	MYB_related	-0.407528	0.146597	0.0957979	-0.0582117	MYB family transcription factor, putative, expressed
LOC_Os06g45840	MYB_related	-0.107119	-0.263238	0.397291	-0.209904	MYB transcription factor, putative, expressed
LOC_Os06g51260	MYB_related	0.067064	-0.185807	0.10047	1.54144	MYB family transcription factor, putative, expressed
LOC_Os07g25150	MYB_related	-0.19386	-1.30106	0.24159	0.270894	myb-related protein 306, putative, expressed
LOC_Os07g26150	MYB_related	NA	2.38872	NA	NA	MYB family transcription factor, putative, expressed
LOC_Os07g30130	MYB_related	0.271995	-0.804387	1.17358	0.46386	MYB family transcription factor, putative, expressed
LOC_Os07g49530	MYB_related	-0.111556	0.903372	0.58488	0.227395	MYB family transcription factor, putative, expressed
LOC_Os08g04840	MYB_related	-0.294414	-0.424934	0.349816	0.293803	MYB family transcription factor, putative, expressed
LOC_Os08g05510	MYB_related	-0.25342	-0.557629	-0.035929	-0.447193	MYB family transcription factor, putative, expressed
LOC_Os08g06110	MYB_related	-0.289429	0.088192	-0.269418	-0.567703	MYB family transcription factor, putative, expressed
LOC_Os08g06240	MYB_related	-0.11005	-1.04021	-0.410918	-0.0588099	MYB family transcription factor, putative, expressed
LOC_Os08g39980	MYB_related	-1.14359	-1.45156	0.906941	-0.517454	DNA-binding bromodomain-containing protein, putative, expressed
LOC_Os09g31454	MYB_related	-0.658876	0.0564314	2.16772	-1.292	MYB family transcription factor, putative, expressed
LOC_Os10g30690	MYB_related	-2.57251	2.38872	NA	NA	MYB family transcription factor, putative, expressed
LOC_Os10g30719	MYB_related	2.29252	-0.662618	3.2545	2.51904	MYB family transcription factor, putative, expressed
LOC_Os10g41200	MYB_related	-0.373942	-0.342115	0.079238	0.17113	MYB family transcription factor, putative, expressed
LOC_Os10g41260	MYB_related	-0.106769	0.448385	0.12935	-0.340992	MYB family transcription factor, putative, expressed
LOC_Os12g41920	MYB_related	-0.442245	-0.283102	-0.444624	-0.44312	single myb histone, putative, expressed
LOC_Os01g01430	NAC	-2.38128	0.526513	-0.781931	3.23245	No apical meristem protein, putative, expressed
LOC_Os01g09550	NAC	0.0285456	0.310736	0.686357	0.511595	no apical meristem protein, putative, expressed
LOC_Os01g15640	NAC	0.315147	0.561652	-0.146944	-0.272066	no apical meristem protein, putative, expressed
LOC_Os01g28050	NAC	2.29985	NA	NA	NA	expressed protein
LOC_Os01g29840	NAC	0.280947	4.40776	3.82922	0.0788148	no apical meristem protein, putative, expressed
LOC_Os01g47670	NAC	0.0159667	NA	NA	NA	expressed protein
LOC_Os01g48130	NAC	0.964453	0.726743	-0.730824	0.946825	no apical meristem protein, putative, expressed
LOC_Os01g48446	NAC	-0.57555	0.468958	-1.23711	2.77934	no apical meristem protein, putative, expressed
LOC_Os01g59640	NAC	1.278	2.8306	1.48465	1.39848	no apical meristem protein, putative, expressed
LOC_Os01g60020	NAC	0.999884	1.8258	2.15599	1.87651	NAC domain transcription factor, putative, expressed
LOC_Os01g64310	NAC	-0.389664	1.17021	-1.7783	-2.36571	no apical meristem protein, putative, expressed
LOC_Os01g66120	NAC	-0.265639	0.27196	0.198667	0.131266	No apical meristem protein, putative, expressed
LOC_Os01g66490	NAC	-0.703261	-0.936394	-0.601351	-0.834262	no apical meristem protein, putative, expressed
LOC_Os01g70110	NAC	-0.195112	2.07841	-0.1491	-1.29831	No apical meristem protein, putative, expressed
LOC_Os01g71790	NAC	-1.25974	-0.059846	-4.09454	-1.19908	NAM, putative, expressed
LOC_Os02g06950	NAC	2.46857	1.87148	1.69631	2.78033	no apical meristem protein, putative, expressed
LOC_Os02g12310	NAC	NA	5.38975	NA	2.52159	no apical meristem protein, putative, expressed
LOC_Os02g15340	NAC	-1.97023	3.5901	-1.58554	1.40507	no apical meristem protein, putative, expressed
LOC_Os02g18470	NAC	1.27417	1.39205	NA	1.5236	NAM, putative, expressed
LOC_Os02g34970	NAC	0.26216	1.04716	0.796789	1.0188	no apical meristem protein, putative, expressed
LOC_Os02g36880	NAC	-0.134393	-2.16591	1.45103	1.68978	No apical meristem protein, putative, expressed
LOC_Os02g38130	NAC	0.816691	-1.45069	-0.622623	-0.119559	no apical meristem protein, putative, expressed
LOC_Os02g41450	NAC	1.83006	0.687187	-3.44821	0.0816329	no apical meristem protein, putative, expressed
LOC_Os02g42970	NAC	NA	-1.86005	-5.33818	-0.0361001	NAC domain containing protein, putative, expressed
LOC_Os02g56600	NAC	-0.548437	2.45778	-1.23944	0.844739	no apical meristem protein, putative, expressed
LOC_Os02g57650	NAC	-0.00913683	0.0767125	0.133321	0.153018	No apical meristem protein, putative, expressed
LOC_Os03g01870	NAC	-1.96042	-0.872831	-2.64126	NA	no apical meristem protein, putative, expressed
LOC_Os03g02800	NAC	0.0631528	-1.35073	-0.491415	1.91482	no apical meristem protein, putative, expressed
LOC_Os03g03540	NAC	-3.60522	0.768866	-0.654852	0.779482	no apical meristem protein, putative, expressed
LOC_Os03g04070	NAC	-0.614356	0.260813	-0.692367	-0.0584684	no apical meristem protein, putative, expressed
LOC_Os03g12120	NAC	-0.0460773	-0.0194471	0.256602	0.0383004	no apical meristem protein, putative, expressed
LOC_Os03g21030	NAC	-0.889253	0.906958	0.466467	1.52106	no apical meristem protein, putative, expressed
LOC_Os03g21060	NAC	0.0737195	0.140342	1.1943	0.839829	No apical meristem protein, putative, expressed
LOC_Os03g42630	NAC	-4.93343	-3.5046	-2.31254	2.07651	No apical meristem protein, putative, expressed
LOC_Os03g56580	NAC	1.05421	-0.201635	-0.0341502	0.773308	no apical meristem protein, putative, expressed
LOC_Os03g59730	NAC	NA	1.52784	2.24424	NA	No apical meristem protein, putative, expressed
LOC_Os03g60080	NAC	-0.37136	0.370264	-0.838973	-1.25813	NAC domain-containing protein 67, putative, expressed
LOC_Os03g61249	NAC	NA	1.99162	-0.788409	3.52289	RD26, putative, expressed
LOC_Os03g61319	NAC	NA	2.74941	NA	3.10916	RD26, putative, expressed
LOC_Os04g35660	NAC	NA	-4.07898	-0.197944	0.986612	no apical meristem protein, putative, expressed
LOC_Os04g38720	NAC	0.12144	1.05605	1.09898	1.03864	no apical meristem protein, putative, expressed
LOC_Os04g39960	NAC	-2.63732	1.39205	-4.33775	2.51904	expressed protein
LOC_Os04g40140	NAC	0.382003	1.17103	-0.177832	-0.176591	expressed protein
LOC_Os04g42940	NAC	3.26033	3.39074	NA	NA	expressed protein
LOC_Os04g43560	NAC	-0.603683	1.33992	-2.21777	1.30073	no apical meristem protein, putative, expressed
LOC_Os04g52810	NAC	4.07391	0.948922	1.06707	2.40095	no apical meristem protein, putative, expressed
LOC_Os04g59470	NAC	-0.849652	0.944706	NA	NA	no apical meristem protein, putative, expressed
LOC_Os05g10620	NAC	0.396186	-0.19471	0.204532	-0.278727	no apical meristem protein, putative, expressed
LOC_Os05g25960	NAC	NA	-2.48863	2.24424	NA	no apical meristem protein, expressed
LOC_Os05g27749	NAC	NA	NA	NA	NA	expressed protein
LOC_Os05g34310	NAC	0.811242	0.532917	-2.64405	-1.36303	no apical meristem protein, putative, expressed
LOC_Os05g34600	NAC	-0.420004	-0.493589	-3.6577	-1.79355	no apical meristem protein, putative, expressed
LOC_Os05g34830	NAC	-1.19043	-0.365257	-0.29898	0.463478	No apical meristem protein, putative, expressed
LOC_Os05g35170	NAC	-0.110563	0.00200355	0.093059	-0.304149	no apical meristem protein, putative, expressed
LOC_Os05g37080	NAC	-0.79917	1.45383	0.154175	4.53791	No apical meristem protein, putative, expressed
LOC_Os05g43960	NAC	2.91565	0.0534525	-3.22349	1.29872	no apical meristem protein, putative, expressed
LOC_Os05g48850	NAC	NA	0.796455	-2.19497	4.5229	no apical meristem protein, putative, expressed
LOC_Os06g01230	NAC	0.375922	0.735773	1.26679	0.110496	no apical meristem protein, putative, expressed
LOC_Os06g01480	NAC	0.234038	-2.29063	-0.715998	1.81077	NAC domain containing protein, putative, expressed
LOC_Os06g04090	NAC	0.542842	0.449695	-0.767048	1.93624	no apical meristem protein, putative, expressed
LOC_Os06g33940	NAC	NA	2.97502	-1.83993	2.40108	NAC domain containing protein, putative, expressed
LOC_Os06g36480	NAC	-0.220197	1.14264	1.21808	0.647905	no apical meristem protein, putative, expressed
LOC_Os06g46270	NAC	-0.673174	0.116717	0.0784753	1.12486	no apical meristem protein, putative, expressed
LOC_Os06g51070	NAC	-0.317564	0.880531	-1.91337	-0.54755	no apical meristem protein, putative, expressed
LOC_Os07g04560	NAC	4.70196	2.75538	2.88924	2.20233	no apical meristem protein, putative, expressed
LOC_Os07g09830	NAC	2.29985	NA	NA	NA	no apical meristem protein, expressed
LOC_Os07g09860	NAC	3.26033	NA	-1.63319	NA	no apical meristem protein, expressed
LOC_Os07g12340	NAC	-0.748992	1.35552	1.52292	2.69019	NAC domain-containing protein 67, putative, expressed
LOC_Os07g17180	NAC	0.41673	5.29697	-0.642762	-2.36571	no apical meristem protein, expressed
LOC_Os07g27330	NAC	-2.57251	NA	-2.22531	0.077911	no apical meristem protein, expressed
LOC_Os07g27340	NAC	1.29572	NA	NA	NA	No apical meristem protein, putative, expressed
LOC_Os07g37920	NAC	-2.30009	-0.818037	NA	NA	no apical meristem protein, putative, expressed
LOC_Os07g48450	NAC	0.552799	-0.222438	-0.315748	-0.858216	no apical meristem protein, putative, expressed
LOC_Os07g48550	NAC	0.442228	-0.397182	0.561036	3.17522	no apical meristem protein, putative, expressed
LOC_Os08g01330	NAC	-3.26888	-2.59257	-0.285679	5.69212	no apical meristem protein, putative, expressed
LOC_Os08g02160	NAC	0.720512	0.48084	NA	NA	no apical meristem protein, putative, expressed
LOC_Os08g02300	NAC	1.10557	0.494723	-0.225844	0.386266	no apical meristem protein, putative, expressed
LOC_Os08g06140	NAC	0.0700236	0.819711	0.887282	0.688324	no apical meristem protein, putative, expressed
LOC_Os08g10080	NAC	0.855294	-0.140861	-1.78728	-0.406086	no apical meristem protein, putative, expressed
LOC_Os08g33670	NAC	0.676919	0.645166	1.45272	2.57579	no apical meristem protein, putative, expressed
LOC_Os08g33910	NAC	1.45238	1.74747	1.67675	3.519	no apical meristem protein, putative, expressed
LOC_Os08g40030	NAC	-3.57171	-4.0868	NA	NA	CUP-SHAPED COTYLEDON3, putative, expressed
LOC_Os08g42400	NAC	-0.295008	-0.374109	0.810726	1.39007	no apical meristem protein, putative, expressed
LOC_Os08g44820	NAC	0.073524	-0.0530397	-0.18901	-0.180068	no apical meristem protein, putative, expressed
LOC_Os09g24560	NAC	0.282764	3.12716	2.39288	1.88532	No apical meristem protein, putative, expressed
LOC_Os09g32040	NAC	0.0595581	-0.236309	-0.313043	-0.273482	no apical meristem protein, putative, expressed
LOC_Os09g32260	NAC	0.394975	0.925114	0.631732	0.40698	no apical meristem protein, putative, expressed
LOC_Os09g33490	NAC	-0.784117	-0.16554	-0.541943	1.53953	no apical meristem protein, putative, expressed
LOC_Os09g38000	NAC	-1.5945	2.97235	NA	1.52079	no apical meristem protein, putative, expressed
LOC_Os09g38010	NAC	NA	-1.9302	-0.774531	NA	no apical meristem protein, putative, expressed
LOC_Os10g09820	NAC	NA	2.53271	NA	-1.36303	no apical meristem protein, putative, expressed
LOC_Os10g21560	NAC	0.283652	-0.0190575	-0.118016	-0.659243	no apical meristem protein, putative, expressed
LOC_Os10g25620	NAC	3.83201	3.26847	2.24424	-1.91747	no apical meristem protein, expressed
LOC_Os10g25640	NAC	2.28052	4.97438	NA	NA	no apical meristem protein, putative, expressed
LOC_Os10g27360	NAC	0.17769	0.535517	-1.48089	-3.1226	no apical meristem protein, putative, expressed
LOC_Os10g27380	NAC	1.29572	1.39205	4.24304	NA	expressed protein
LOC_Os10g33760	NAC	1.20494	1.84779	-1.27692	1.90995	No apical meristem protein, putative, expressed
LOC_Os10g38834	NAC	-1.21002	0.626044	-5.03365	0.66875	no apical meristem protein, putative, expressed
LOC_Os10g42130	NAC	1.71255	0.25012	1.14227	-1.42319	no apical meristem protein, putative, expressed
LOC_Os11g03300	NAC	-0.22025	1.15242	0.0635778	1.63868	NAC domain transcription factor, putative, expressed
LOC_Os11g03310	NAC	0.188896	2.90794	1.92455	2.72331	no apical meristem protein, putative, expressed
LOC_Os11g03370	NAC	1.33644	1.16785	0.00279884	1.05193	no apical meristem protein, putative, expressed
LOC_Os11g04360	NAC	NA	-4.81383	NA	NA	alpha/beta hydrolase fold, putative, expressed
LOC_Os11g04470	NAC	1.94004	0.685243	NA	NA	expressed protein
LOC_Os11g04960	NAC	-0.0468788	-1.20769	0.470939	-0.0778984	no apical meristem protein, putative, expressed
LOC_Os11g05614	NAC	-0.801967	1.8205	1.80512	-1.91828	no apical meristem protein, putative, expressed
LOC_Os11g08210	NAC	-0.0785445	0.268776	-0.438592	-0.283176	no apical meristem protein, putative, expressed
LOC_Os11g31360	NAC	NA	4.39076	NA	NA	no apical meristem protein, putative, expressed
LOC_Os11g31380	NAC	NA	-7.87139	NA	NA	no apical meristem protein, putative, expressed
LOC_Os11g45950	NAC	-1.63046	0.16878	0.0790727	0.844745	NAC domain-containing protein 90, putative, expressed
LOC_Os12g03040	NAC	1.16351	1.41027	0.582651	1.78217	no apical meristem protein, putative, expressed
LOC_Os12g03050	NAC	1.02901	0.538115	0.925003	1.66391	no apical meristem protein, putative, expressed
LOC_Os12g04230	NAC	-0.654674	6.38825	5.94891	5.10702	expressed protein
LOC_Os12g05990	NAC	5.27584	1.21207	NA	3.10393	No apical meristem protein, putative, expressed
LOC_Os12g07790	NAC	NA	0.947861	0.805993	NA	no apical meristem protein, putative, expressed
LOC_Os12g22630	NAC	NA	2.53098	NA	NA	retrotransposon protein, putative, unclassified, expressed
LOC_Os12g22940	NAC	NA	NA	3.82922	NA	no apical meristem protein, putative, expressed
LOC_Os12g23090	NAC	3.29038	3.46776	-1.63319	-1.50603	no apical meristem protein, putative, expressed
LOC_Os12g29330	NAC	0.197753	0.57181	0.453406	0.841997	no apical meristem protein, putative, expressed
LOC_Os12g41680	NAC	-0.0762246	-0.426626	0.359972	0.451173	No apical meristem protein, putative, expressed
LOC_Os12g43530	NAC	1.29572	NA	-0.783178	0.217129	no apical meristem protein, putative, expressed
LOC_Os01g06550	NF-X1	-0.307439	-0.277791	-0.175643	-0.426622	NF-X1-type zinc finger protein, putative, expressed
LOC_Os06g14190	NF-X1	-0.652269	0.253041	0.0297974	-0.0896676	NF-X1-type zinc finger protein, putative, expressed
LOC_Os02g53620	NF-YA	0.693271	1.29317	2.07839	2.15201	nuclear transcription factor Y subunit, putative, expressed
LOC_Os03g07880	NF-YA	0.604248	0.293628	0.770164	0.439463	nuclear transcription factor Y subunit, putative, expressed
LOC_Os03g29760	NF-YA	0.727365	0.481724	1.85115	1.4687	nuclear transcription factor Y subunit, putative, expressed
LOC_Os03g44540	NF-YA	1.0448	0.98004	1.60701	1.0251	nuclear transcription factor Y subunit, putative, expressed
LOC_Os03g48970	NF-YA	0.219206	0.698342	1.13552	1.01305	nuclear transcription factor Y subunit, putative, expressed
LOC_Os07g06470	NF-YA	-0.473454	0.836848	3.26028	0.973369	nuclear transcription factor Y subunit, putative, expressed
LOC_Os07g41720	NF-YA	0.559348	0.579992	1.93188	2.50177	nuclear transcription factor Y subunit, putative, expressed
LOC_Os08g09690	NF-YA	-0.425906	-0.178642	0.473423	0.745085	nuclear transcription factor Y subunit, putative, expressed
LOC_Os10g25850	NF-YA	0.221918	0.14098	NA	-3.444	nuclear transcription factor Y subunit, putative, expressed
LOC_Os12g41880	NF-YA	-0.549064	0.357519	0.21326	0.0524291	nuclear transcription factor Y subunit, putative, expressed
LOC_Os12g42400	NF-YA	0.16374	0.952587	1.65901	-0.288854	nuclear transcription factor Y subunit, putative, expressed
LOC_Os01g61810	NF-YB	-0.109603	0.700373	0.767011	0.325912	histone-like transcription factor and archaeal histone, putative, expressed
LOC_Os01g70880	NF-YB	NA	2.3994	NA	-1.3653	histone-like transcription factor and archaeal histone, putative, expressed
LOC_Os01g70890	NF-YB	1.88956	6.71107	4.51848	5.04064	histone-like transcription factor and archaeal histone, putative, expressed
LOC_Os02g49370	NF-YB	1.29572	NA	NA	NA	histone-like transcription factor and archaeal histone, putative, expressed
LOC_Os03g29970	NF-YB	-0.505244	-0.957982	1.61467	-0.390678	histone-like transcription factor and archaeal histone, putative, expressed
LOC_Os05g38820	NF-YB	-0.270509	-0.222834	-0.29778	-0.108789	histone-like transcription factor and archaeal histone, putative, expressed
LOC_Os05g49780	NF-YB	0.283217	-0.8127	0.570946	0.296001	histone-like transcription factor and archaeal histone, putative, expressed
LOC_Os07g41580	NF-YB	-0.267959	0.617108	-2.21945	-1.63478	histone-like transcription factor and archaeal histone, putative, expressed
LOC_Os08g07740	NF-YB	1.40356	2.20826	-4.2235	-2.24055	histone-like transcription factor and archaeal histone, putative, expressed
LOC_Os08g29500	NF-YB	-0.0848474	0.0414468	-0.0443147	-0.040957	histone-like transcription factor and archaeal histone, putative, expressed
LOC_Os09g39490	NF-YB	-0.0663993	-0.21839	-0.648773	2.76396	histone-like transcription factor and archaeal histone, putative, expressed
LOC_Os01g01290	NF-YC	-0.148721	0.170004	1.38238	-0.504411	histone-like transcription factor and archaeal histone, putative, expressed
LOC_Os01g08790	NF-YC	NA	NA	NA	NA	histone-like transcription factor and archaeal histone, putative, expressed
LOC_Os01g24460	NF-YC	2.85822	NA	NA	NA	histone-like transcription factor and archaeal histone, putative, expressed
LOC_Os01g39850	NF-YC	NA	NA	NA	3.25008	histone-like transcription factor and archaeal histone, putative, expressed
LOC_Os02g07450	NF-YC	0.102435	-0.179599	-0.0331477	-0.370222	core histone H2A/H2B/H3/H4, putative, expressed
LOC_Os03g14669	NF-YC	-0.628338	-0.988599	0.746342	-1.32691	core histone H2A/H2B/H3/H4, putative, expressed
LOC_Os03g63530	NF-YC	-0.41794	0.16617	-0.704522	-0.732861	histone-like transcription factor and archaeal histone, putative, expressed
LOC_Os05g23910	NF-YC	4.2595	0.52358	NA	NA	histone-like transcription factor and archaeal histone, putative, expressed
LOC_Os05g41450	NF-YC	-0.171182	-0.243994	-0.650441	-0.466808	histone-like transcription factor and archaeal histone, putative, expressed
LOC_Os06g45640	NF-YC	0.27682	0.666783	-0.0700824	-0.561254	core histone H2A/H2B/H3/H4, putative, expressed
LOC_Os08g10560	NF-YC	1.5275	1.69454	-1.94484	-2.01935	histone-like transcription factor and archaeal histone family protein, expressed
LOC_Os08g38780	NF-YC	-0.823137	0.274164	0.913769	0.284299	core histone H2A/H2B/H3/H4, putative, expressed
LOC_Os09g30310	NF-YC	1.05679	0.0802728	1.64091	-0.14971	core histone H2A/H2B/H3/H4, putative, expressed
LOC_Os10g11580	NF-YC	NA	NA	2.1818	6.37854	histone-like transcription factor and archaeal histone, putative, expressed
LOC_Os11g34200	NF-YC	0.00580887	0.243181	0.246017	-0.022744	histone-like transcription factor and archaeal histone, putative, expressed
LOC_Os01g13540	Nin-like	-0.0694128	-0.454884	0.538896	0.728909	NIN, putative, expressed
LOC_Os01g14420	Nin-like	-0.185439	-0.27375	0.150602	-0.412989	RWP-RK domain-containing protein, putative, expressed
LOC_Os02g04340	Nin-like	1.11615	1.68037	2.0564	1.45095	NIN-like protein 2, putative, expressed
LOC_Os02g51090	Nin-like	-4.16503	NA	NA	NA	RWP-RK domain-containing protein, putative, expressed
LOC_Os03g03900	Nin-like	-0.450347	-0.188745	0.382956	0.163381	NIN, putative, expressed
LOC_Os04g41850	Nin-like	-0.31961	-0.134084	0.0430077	-0.29237	NIN, putative, expressed
LOC_Os04g47640	Nin-like	0.658006	-2.64068	-2.64405	-0.599396	RWP-RK domain-containing protein, putative, expressed
LOC_Os06g12360	Nin-like	0.0408589	-0.704574	0.483159	-0.271674	pentatricopeptide, putative, expressed
LOC_Os09g27190	Nin-like	NA	NA	NA	NA	RWP-RK domain-containing protein, putative, expressed
LOC_Os09g37710	Nin-like	-0.505255	0.385412	-0.835801	-0.830276	NIN, putative, expressed
LOC_Os11g16290	Nin-like	0.0505794	-0.199539	0.595401	-0.129957	NIN, putative, expressed
LOC_Os12g12970	Nin-like	NA	3.38672	NA	NA	RWP-RK domain-containing protein, putative, expressed
LOC_Os01g04750	RAV	4.22572	1.73185	-0.614477	1.81638	B3 DNA binding domain containing protein, expressed
LOC_Os01g04800	RAV	2.18037	0.297565	0.566349	0.239396	B3 DNA binding domain containing protein, expressed
LOC_Os05g47650	RAV	-0.440665	0.622051	-0.0723952	-0.393514	B3 DNA binding domain containing protein, expressed
LOC_Os01g49830	RAV	-0.59907	-1.5484	-0.0554831	-0.0955896	B3 DNA binding domain containing protein, expressed
LOC_Os04g33420	S1Fa-like	-0.0304254	-0.264777	-0.0744917	0.180779	DNA-binding protein S1FA, putative, expressed
LOC_Os04g33440	S1Fa-like	-0.334933	-0.174211	-0.0613538	-0.111147	DNA-binding protein S1FA, putative, expressed
LOC_Os01g18850	SBP	0.354951	0.511572	0.44983	0.169039	OsSPL1 - SBP-box gene family member, expressed
LOC_Os01g69830	SBP	0.147981	0.169682	-0.907355	-0.325793	OsSPL2 - SBP-box gene family member, expressed
LOC_Os02g04680	SBP	0.282523	-0.72219	0.392317	0.605863	OsSPL3 - SBP-box gene family member, expressed
LOC_Os02g07780	SBP	0.131815	0.165545	-0.0242241	-0.199762	OsSPL4 - SBP-box gene family member, expressed
LOC_Os02g08070	SBP	NA	-4.81542	2.25284	NA	OsSPL5 - SBP-box gene family member, expressed
LOC_Os03g61760	SBP	-0.223508	-0.158742	-0.266468	-0.189475	OsSPL6 - SBP-box gene family member, expressed
LOC_Os04g46580	SBP	NA	3.39074	NA	NA	OsSPL7 - SBP-box gene family member, expressed
LOC_Os04g56170	SBP	0.56772	0.207066	3.13155	1.07712	OsSPL8 - SBP-box gene family member, expressed
LOC_Os05g33810	SBP	0.14636	-0.151892	0.44669	0.258031	OsSPL9 - SBP-box gene family member, expressed
LOC_Os06g44860	SBP	1.18057	-0.590119	0.80238	2.52413	OsSPL10 - SBP-box gene family member, expressed
LOC_Os06g45310	SBP	0.238973	-0.0441146	0.168897	0.324996	OsSPL11 - SBP-box gene family member, expressed
LOC_Os06g49010	SBP	0.279318	0.870301	0.747839	2.06836	OsSPL12 - SBP-box gene family member, expressed
LOC_Os07g32170	SBP	-0.376165	1.43275	-0.777867	0.0757777	OsSPL13 - SBP-box gene family member, expressed
LOC_Os08g39890	SBP	0.0742265	-0.911254	0.401229	0.961174	OsSPL14 - SBP-box gene family member, expressed
LOC_Os08g40260	SBP	0.0827325	0.0284337	-0.0847449	-0.26351	OsSPL15 - SBP-box gene family member, expressed
LOC_Os08g41940	SBP	3.59064	1.65501	2.48031	1.77746	OsSPL16 - SBP-box gene family member, expressed
LOC_Os09g31438	SBP	-0.922974	-1.81576	1.57779	1.07965	OsSPL17 - SBP-box gene family member, expressed
LOC_Os09g32944	SBP	3.41198	0.566966	1.16777	2.07937	OsSPL18 - SBP-box gene family member, expressed
LOC_Os11g30370	SBP	-0.0390264	0.0140104	-0.256695	0.675391	OsSPL19 - SBP-box gene family member, expressed
LOC_Os01g72490	SRS	0.623685	0.755718	-0.274616	1.4069	LRP1, putative, expressed
LOC_Os05g32070	SRS	NA	NA	4.83422	1.19409	LRP1, putative, expressed
LOC_Os06g49830	SRS	-0.898728	3.53444	-1.16041	1.58208	SHI, putative, expressed
LOC_Os08g43410	SRS	0.993771	1.09855	-1.19339	-0.921123	LRP1, putative, expressed
LOC_Os09g36160	SRS	NA	-4.6674	-0.000521392	-0.920064	LRP1, putative, expressed
LOC_Os10g41770	STAT	-0.0545131	0.122146	0.443167	-0.272897	expressed protein
LOC_Os12g43950	TALE	0.201687	0.0193034	0.467837	0.269296	homeobox domain containing protein, expressed
LOC_Os03g47740	TALE	0.0193434	-0.142376	0.472442	0.311054	homeodomain protein, putative, expressed
LOC_Os03g52239	TALE	-0.741348	-0.0100406	1.4309	0.243292	homeobox domain containing protein, expressed
LOC_Os11g06020	TALE	-0.363173	0.337698	0.219769	-0.0259998	homeobox domain containing protein, expressed
LOC_Os03g06930	TALE	-0.616856	-0.43163	0.0246042	0.11311	homeodomain protein, putative, expressed
LOC_Os06g01934	TALE	0.485824	0.808158	1.99729	0.204104	homeobox domain containing protein, expressed
LOC_Os01g62920	TALE	0.39861	0.0791623	1.17245	0.103574	homeodomain protein, putative, expressed
LOC_Os10g39030	TALE	-0.0802234	-0.619807	-0.38796	1.61711	homeobox domain containing protein, expressed
LOC_Os05g38120	TALE	0.734465	0.559956	-0.34973	-0.236798	homeodomain protein, putative, expressed
LOC_Os03g03260	TALE	0.168206	0.332128	1.12623	1.15028	homeobox domain containing protein, expressed
LOC_Os03g47730	TALE	3.60639	-2.44521	NA	NA	homeobox domain containing protein, expressed
LOC_Os02g13310	TALE	3.88528	0.0968583	1.08339	3.52034	homeobox domain containing protein, expressed
LOC_Os06g36680	TALE	NA	5.0338	NA	4.69296	homeobox domain containing protein, expressed
LOC_Os03g51690	TALE	NA	-5.08682	NA	8.0299	Homeobox domain containing protein, expressed
LOC_Os03g56110	TALE	0.847811	2.46199	5.05312	3.52289	homeobox protein knotted-1, putative, expressed
LOC_Os03g47016	TALE	0.58378	-0.431854	NA	NA	homeobox protein knotted-1-like 10, putative, expressed
LOC_Os03g47036	TALE	NA	-3.07898	NA	NA	homeotic protein knotted-1, putative, expressed
LOC_Os07g03770	TALE	-1.17658	1.89078	0.73517	-0.194379	Homeobox domain containing protein, expressed
LOC_Os01g19694	TALE	2.26098	2.14915	0.613556	0.43534	Homeobox domain containing protein, expressed
LOC_Os05g03884	TALE	1.03176	1.17131	1.06912	0.124137	homeobox protein knotted-1-like 6, putative, expressed
LOC_Os03g51710	TALE	NA	NA	NA	6.27754	homeobox protein knotted-1, putative, expressed
LOC_Os06g43860	TALE	-0.373184	-0.0619081	-0.0733945	-0.260734	homeobox protein knotted-1, putative, expressed
LOC_Os02g08544	TALE	-0.0350681	-0.208993	0.0585183	-0.176774	homeobox protein knotted-1, putative, expressed
LOC_Os08g19650	TALE	-0.195837	-0.0440691	0.757622	0.404769	homeobox protein knotted-1, putative, expressed
LOC_Os03g56140	TALE	4.61016	3.4905	2.61383	2.07791	homeobox protein rough sheath 1, putative, expressed
LOC_Os03g03164	TALE	0.712084	-1.11852	-1.14763	1.11307	homeobox protein knotted-1, putative, expressed
LOC_Os01g11550	TCP	2.62977	-8.47426	-2.00682	-4.36368	TCP family transcription factor, putative, expressed
LOC_Os01g55750	TCP	-1.10518	-0.940716	0.715657	0.604438	TCP family transcription factor, putative, expressed
LOC_Os01g69980	TCP	-0.41884	-0.493016	0.0241706	-0.155335	TCP family transcription factor, putative, expressed
LOC_Os02g42380	TCP	-2.63732	-7.35487	NA	2.52413	TCP family transcription factor, putative, expressed
LOC_Os02g51280	TCP	0.391636	0.762966	0.806576	0.856319	TCP-domain protein, putative, expressed
LOC_Os03g49880	TCP	NA	-0.37787	-2.59048	-2.36571	TCP family transcription factor, putative, expressed
LOC_Os03g57190	TCP	4.64563	-3.00975	-2.83463	1.4023	TCP family transcription factor, putative, expressed
LOC_Os04g11830	TCP	0.586828	-1.41376	1.13828	-1.29514	TCP family transcription factor, putative, expressed
LOC_Os04g44440	TCP	NA	-3.07898	NA	NA	TCP family transcription factor, putative, expressed
LOC_Os05g43760	TCP	-0.0588217	-1.50489	2.12051	0.378436	TCP family transcription factor, putative, expressed
LOC_Os06g12230	TCP	-0.968617	-0.242587	-0.777899	0.779758	TCP-domain protein, putative, expressed
LOC_Os07g05720	TCP	-0.382659	-0.833748	-1.84641	-0.143646	TCP family transcription factor, putative, expressed
LOC_Os08g33530	TCP	NA	4.97304	NA	NA	TCP family transcription factor, putative, expressed
LOC_Os08g43160	TCP	-0.625794	0.368223	1.71981	1.14171	TCP family transcription factor, putative, expressed
LOC_Os09g24480	TCP	NA	NA	NA	1.5236	TCP family transcription factor, putative, expressed
LOC_Os09g34950	TCP	NA	3.7065	-0.636835	NA	TCP family transcription factor, putative, expressed
LOC_Os11g07460	TCP	-0.17022	4.03348	NA	NA	TCP family transcription factor, putative, expressed
LOC_Os12g07480	TCP	-0.536373	0.586151	0.607996	0.680802	TCP family transcription factor, putative, expressed
LOC_Os12g42190	TCP	-0.937054	-4.41168	-0.41416	-1.44655	transposon protein, putative, unclassified, expressed
LOC_Os01g21590	Trihelix	7.05759	-3.51533	1.38248	NA	homeodomain, putative, expressed
LOC_Os01g48320	Trihelix	1.18497	-0.411915	-0.147035	0.3149	transcription factor like protein, putative, expressed
LOC_Os01g52090	Trihelix	0.0114081	-0.274986	-0.600059	0.00824084	transcription factor like protein, putative, expressed
LOC_Os01g70230	Trihelix	1.29572	-2.50453	NA	-1.36303	transcription factor, putative, expressed
LOC_Os02g01380	Trihelix	-0.857468	-4.98546	0.664833	2.51904	expressed protein
LOC_Os02g07800	Trihelix	-0.179586	-0.214152	0.0379227	-0.53787	transcription factor, putative, expressed
LOC_Os02g31160	Trihelix	-1.90402	-2.05682	-1.63853	0.818133	transcription factor, putative, expressed
LOC_Os02g33610	Trihelix	-0.0116066	-0.481131	0.222178	-0.69754	metallo-beta-lactamase, putative, expressed
LOC_Os02g33770	Trihelix	-0.039127	0.864541	1.06607	0.874808	homeodomain, putative, expressed
LOC_Os02g35690	Trihelix	-0.560104	-0.609935	0.0436806	-0.267496	transcription factor like protein, putative, expressed
LOC_Os02g43300	Trihelix	-2.25985	-0.588701	1.80099	0.496079	expressed protein
LOC_Os03g02240	Trihelix	1.54001	-0.504853	-0.62741	3.27568	AT-GTL1, putative, expressed
LOC_Os03g18330	Trihelix	-1.5945	NA	NA	NA	transcription factor like protein, putative, expressed
LOC_Os03g18340	Trihelix	1.96915	-6.07965	2.25284	0.425829	transcription factor like protein, putative, expressed
LOC_Os04g32590	Trihelix	-0.261779	-0.243869	-0.239224	0.771121	transcription factor, putative, expressed
LOC_Os04g36790	Trihelix	-0.755781	0.282501	0.734018	-0.262408	transcription factor like protein, putative, expressed
LOC_Os04g40930	Trihelix	0.210575	-0.301189	-0.0532686	-0.00540948	MYB family transcription factor, putative, expressed
LOC_Os04g45750	Trihelix	0.811824	-1.10365	-2.09486	2.22404	expressed protein
LOC_Os04g45940	Trihelix	0.14245	0.787994	0.109561	0.334839	transcription factor like protein, putative, expressed
LOC_Os04g51320	Trihelix	0.403453	0.150666	1.36232	1.30753	transcription factor TF2, putative, expressed
LOC_Os04g57530	Trihelix	-4.17945	3.9441	NA	0.078731	transcription factor, putative, expressed
LOC_Os05g03740	Trihelix	-1.05356	0.621401	-0.930077	4.40186	transcription factor TF2, putative, expressed
LOC_Os05g48690	Trihelix	0.0646759	0.867967	0.246741	0.306644	transcription factor like protein, putative, expressed
LOC_Os08g17100	Trihelix	-1.5945	3.46948	3.82922	3.1057	expressed protein
LOC_Os08g37810	Trihelix	-0.524159	-2.05711	-0.795192	-1.01994	transcription factor like protein, putative, expressed
LOC_Os09g38570	Trihelix	0.32632	0.500488	-0.0223987	0.257105	transcription factor like protein, putative, expressed
LOC_Os10g37240	Trihelix	0.443473	0.226902	-0.968492	0.840268	expressed protein
LOC_Os10g41460	Trihelix	-0.0518069	-1.11178	-0.801395	-0.299705	transcription factor like protein, putative, expressed
LOC_Os11g06410	Trihelix	0.0140914	-0.503583	1.20489	0.896695	homeodomain, putative, expressed
LOC_Os12g06640	Trihelix	-0.0323405	0.00808666	0.356987	0.0846086	homeodomain, putative, expressed
LOC_Os01g54930	VOZ	-0.202397	0.113871	-0.0565901	-0.470502	one zinc finger protein, putative, expressed
LOC_Os05g43950	VOZ	-0.248683	-0.0992524	-0.345725	-0.31669	expressed protein
LOC_Os02g06370	Whirly	-0.0800164	-0.25552	-0.549921	-0.30721	whirly transcription factor domain containing protein, expressed
LOC_Os06g05350	Whirly	-0.28183	-1.20062	-1.54125	0.1135	whirly transcription factor domain containing protein, expressed
LOC_Os05g02730	WOX	3.8785	-0.628214	-0.636835	4.10917	homeobox domain containing protein, expressed
LOC_Os04g55590	WOX	NA	NA	NA	NA	homeobox domain containing protein, expressed
LOC_Os01g62310	WOX	-0.849417	2.85667	0.424763	2.07881	homeobox domain containing protein, expressed
LOC_Os01g63510	WOX	NA	-3.82656	-2.18025	-1.50593	homeobox domain containing protein, expressed
LOC_Os01g47710	WOX	NA	-2.50453	NA	NA	homeobox domain containing protein, expressed
LOC_Os07g48560	WOX	1.85898	0.492002	-1.70908	0.400375	homeobox domain containing protein, expressed
LOC_Os03g20910	WOX	-3.06356	4.41084	0.717503	0.683987	homeobox domain containing protein, expressed
LOC_Os08g14400	WOX	2.85884	NA	NA	NA	homeobox domain containing protein, expressed
LOC_Os01g60270	WOX	0.502068	-0.121918	-0.484541	0.0370913	homeobox domain containing protein, expressed
LOC_Os01g08710	WRKY	2.15493	3.63099	4.83422	0.238631	WRKY102, expressed
LOC_Os01g09080	WRKY	0.684532	2.34973	0.26304	0.501574	WRKY107, expressed
LOC_Os01g09100	WRKY	-0.446194	0.101668	4.82337	1.20398	WRKY10, expressed
LOC_Os01g14440	WRKY	-0.692835	1.16243	0.255812	-0.287395	WRKY1, expressed
LOC_Os01g18584	WRKY	0.786956	-0.0561404	0.27966	0.474913	WRKY9, expressed
LOC_Os01g40260	WRKY	0.316155	2.3846	NA	NA	WRKY77, expressed
LOC_Os01g40430	WRKY	4.07956	NA	3.80329	-1.36303	WRKY27, expressed
LOC_Os01g43550	WRKY	0.527166	0.483832	-0.550039	0.570713	WRKY12, expressed
LOC_Os01g43650	WRKY	0.132553	1.43125	-0.881754	0.11231	WRKY11, expressed
LOC_Os01g46800	WRKY	-0.748363	1.62014	2.24424	1.66433	WRKY15, expressed
LOC_Os01g47560	WRKY	0.0375977	0.602538	0.752595	0.413609	WRKY16, expressed
LOC_Os01g51690	WRKY	4.07169	2.3846	NA	3.5242	WRKY26, expressed
LOC_Os01g53040	WRKY	3.84259	-0.572418	0.919219	1.35914	WRKY14, expressed
LOC_Os01g53260	WRKY	1.32763	-0.708046	-0.469634	0.378642	WRKY23, expressed
LOC_Os01g54600	WRKY	-0.294369	0.00394477	-0.67929	0.160431	WRKY13, expressed
LOC_Os01g60490	WRKY	-1.31214	0.777343	-4.72254	NA	WRKY22, expressed
LOC_Os01g60520	WRKY	1.79919	NA	-4.21991	-4.36368	WRKY116, expressed
LOC_Os01g60540	WRKY	-1.18725	2.85531	-1.63319	-1.3653	WRKY20, expressed
LOC_Os01g60600	WRKY	-0.29739	1.71984	2.47817	0.0791255	WRKY108, expressed
LOC_Os01g60640	WRKY	-1.7737	0.760724	NA	NA	WRKY21, expressed
LOC_Os01g61080	WRKY	-0.664698	1.40876	0.223786	2.07973	WRKY24, expressed
LOC_Os01g62510	WRKY	-0.575648	-1.63619	NA	NA	WRKY119, expressed
LOC_Os01g62514	WRKY	2.26098	-4.9525	NA	NA	WRKY56, expressed
LOC_Os01g74140	WRKY	NA	-5.5818	-0.490445	-1.29992	WRKY17, expressed
LOC_Os02g08440	WRKY	-0.258623	0.930109	0.624421	0.675228	WRKY71, expressed
LOC_Os02g16540	WRKY	0.448307	1.82154	0.239578	-0.891309	WRKY39, expressed
LOC_Os02g26430	WRKY	-1.09768	1.36334	NA	NA	WRKY42, expressed
LOC_Os02g43560	WRKY	1.34074	-0.00953474	-2.63294	1.08194	WRKY34, expressed
LOC_Os02g47060	WRKY	-2.85994	-5.29948	-0.76502	0.529177	WRKY66, expressed
LOC_Os02g53100	WRKY	0.168372	-0.103888	0.322969	1.1946	WRKY32, expressed
LOC_Os03g20550	WRKY	0.902557	-0.130345	0.227004	0.652091	WRKY55, expressed
LOC_Os03g21710	WRKY	-1.66737	0.559984	-2.19567	-1.59106	WRKY79, expressed
LOC_Os03g33012	WRKY	-0.0516183	0.464379	0.313002	-0.194728	WRKY81, expressed
LOC_Os03g45450	WRKY	-3.15644	0.945259	NA	-3.36153	WRKY60, expressed
LOC_Os03g53050	WRKY	-0.447059	0.537446	0.0016573	-0.482609	WRKY121, expressed
LOC_Os03g55080	WRKY	0.127209	0.997513	0.567214	0.0118383	WRKY3, expressed
LOC_Os03g55164	WRKY	-0.439501	-0.728151	0.218012	-0.680658	WRKY4, expressed
LOC_Os03g58420	WRKY	-3.65083	2.36499	-1.49387	-0.519565	WRKY6, expressed
LOC_Os03g63810	WRKY	0.168909	1.25054	1.12404	1.36835	WRKY80, expressed
LOC_Os04g04300	WRKY	3.30045	NA	NA	NA	retrotransposon protein, putative, unclassified, expressed
LOC_Os04g21950	WRKY	-0.0207116	0.529768	-0.520277	-0.903994	WRKY51, expressed
LOC_Os04g39570	WRKY	0.586025	1.29402	0.256436	-0.921826	WRKY35, expressed
LOC_Os04g46060	WRKY	0.834008	1.58187	-3.64123	-2.57301	WRKY36, expressed
LOC_Os04g50920	WRKY	1.18781	1.45218	-1.28599	2.88641	WRKY37, expressed
LOC_Os04g51560	WRKY	-0.476189	0.696391	-0.152847	-0.850052	WRKY68, expressed
LOC_Os05g03900	WRKY	-0.259489	0.630301	-1.22969	-2.38081	WRKY109, expressed
LOC_Os05g04640	WRKY	-0.508431	0.405313	-2.15446	-0.440753	WRKY5, expressed
LOC_Os05g09020	WRKY	0.156286	0.608708	0.980839	0.752074	WRKY67, expressed
LOC_Os05g14370	WRKY	-1.44382	1.26282	-0.798045	-1.29191	WRKY82, expressed
LOC_Os05g25770	WRKY	-1.06346	0.0899214	-0.803257	-0.713951	WRKY45, expressed
LOC_Os05g27730	WRKY	-0.558235	0.211655	-0.252708	-0.0530569	WRKY53, expressed
LOC_Os05g39720	WRKY	0.152711	0.950674	0.344815	1.17968	WRKY70, expressed
LOC_Os05g40060	WRKY	-1.11593	2.11182	-4.1025	-3.31325	WRKY48, expressed
LOC_Os05g40070	WRKY	-1.21748	-1.00676	-4.46954	-0.705408	WRKY84, expressed
LOC_Os05g40080	WRKY	-1.7594	0.459397	-4.17087	-0.960512	WRKY54, expressed
LOC_Os05g45230	WRKY	4.08514	NA	1.02849	4.84507	WRKY58, expressed
LOC_Os05g46020	WRKY	-0.880393	-0.0805277	-0.505895	0.578645	WRKY7, expressed
LOC_Os05g49100	WRKY	0.534884	-0.946817	-0.00473083	0.411128	WRKY49, expressed
LOC_Os05g49210	WRKY	-2.63732	NA	-2.84679	1.1559	WRKY43, expressed
LOC_Os05g49620	WRKY	0.84194	0.401697	-2.78041	-1.12646	WRKY19, expressed
LOC_Os05g50610	WRKY	0.519399	-0.386422	0.586414	1.37374	WRKY8, expressed
LOC_Os05g50700	WRKY	1.12044	1.39623	3.67797	3.72903	WRKY111, expressed
LOC_Os06g05380	WRKY	-0.251941	-0.930349	0.0191712	1.14862	WRKY73, expressed
LOC_Os06g06360	WRKY	0.578543	2.41718	-3.60446	-2.24372	WRKY113, expressed
LOC_Os06g30860	WRKY	NA	NA	-3.64123	-4.6852	WRKY31, expressed
LOC_Os06g44010	WRKY	0.196288	0.803601	0.752514	0.796077	WRKY28, expressed
LOC_Os07g02060	WRKY	2.02211	-2.79442	-1.83624	0.158482	WRKY29, expressed
LOC_Os07g27670	WRKY	-0.152839	-1.58189	1.80788	-1.56563	WRKY115, expressed
LOC_Os07g39480	WRKY	-0.252612	-0.303922	0.00145776	-0.127365	WRKY87, expressed
LOC_Os07g40570	WRKY	-0.304884	-1.03475	0.0850556	-0.104615	WRKY88, expressed
LOC_Os07g48260	WRKY	2.26038	0.315181	-1.10944	-0.262685	WRKY47, expressed
LOC_Os08g09800	WRKY	5.98674	2.9456	-0.165194	-0.281153	WRKY105, expressed
LOC_Os08g09810	WRKY	NA	3.26697	-1.80226	0.112467	WRKY106, expressed
LOC_Os08g09840	WRKY	0.372979	0.283666	-0.586336	-1.0409	WRKY117, expressed
LOC_Os08g09900	WRKY	0.33943	0.127792	0.189336	-0.606612	WRKY118, expressed
LOC_Os08g13840	WRKY	NA	NA	-0.203501	-2.3616	WRKY25, expressed
LOC_Os08g17400	WRKY	-0.681436	-0.359319	-0.34926	-0.0338768	WRKY89, expressed
LOC_Os08g29660	WRKY	0.550323	0.0947858	1.318	-1.42151	WRKY69, expressed
LOC_Os08g38990	WRKY	0.11676	-0.591902	0.753689	0.999589	WRKY30, expressed
LOC_Os09g09630	WRKY	0.353468	-0.446554	0.968948	-0.00813994	WRKY112, expressed
LOC_Os09g16510	WRKY	-0.686316	0.434857	0.053297	0.737453	WRKY74, expressed
LOC_Os09g25060	WRKY	-0.492535	2.21578	-4.80906	-2.3616	WRKY76, expressed
LOC_Os09g25070	WRKY	-0.192066	0.926245	-5.68278	-6.31731	WRKY62, expressed
LOC_Os09g30400	WRKY	0.143758	0.248614	0.0366793	-0.0224687	WRKY90, expressed
LOC_Os10g18099	WRKY	-0.172502	4.55911	-3.81146	4.98085	WRKY18, expressed
LOC_Os10g42850	WRKY	-2.15652	-5.40506	-2.22531	2.52413	WRKY2, expressed
LOC_Os11g02470	WRKY	-1.70358	0.762159	-1.9941	-1.32304	WRKY52, expressed
LOC_Os11g02480	WRKY	-0.136757	-0.492837	0.110959	0.022003	WRKY46, expressed
LOC_Os11g02520	WRKY	-1.07596	-1.76321	-0.215785	-0.171858	WRKY104, expressed
LOC_Os11g02530	WRKY	-0.641151	0.0352102	-4.72757	-3.36366	WRKY40, expressed
LOC_Os11g02540	WRKY	-2.31975	-3.35537	NA	-1.3653	WRKY50, expressed
LOC_Os11g29870	WRKY	0.382763	0.279685	0.114668	0.373581	WRKY72, expressed
LOC_Os11g45850	WRKY	2.40762	-3.49661	-1.63853	-3.68518	WRKY61, expressed
LOC_Os11g45920	WRKY	1.48534	1.25321	0.595655	0.601168	WRKY63, expressed
LOC_Os12g01180	WRKY	0.0669843	-0.373763	-0.656603	-3.16792	WRKY57, expressed
LOC_Os12g02400	WRKY	-2.36424	-0.092311	-1.92889	-4.3596	WRKY114, expressed
LOC_Os12g02420	WRKY	0.209166	-0.611092	0.615029	0.301472	WRKY97, expressed
LOC_Os12g02440	WRKY	-0.198681	-0.993897	0.157142	-0.0362172	WRKY95, expressed
LOC_Os12g02450	WRKY	-1.14142	-1.32557	-0.449139	-1.50592	WRKY64, expressed
LOC_Os12g02470	WRKY	-3.0563	-3.7792	NA	NA	WRKY65, expressed
LOC_Os12g32250	WRKY	-0.143092	0.0373533	0.125278	-0.190306	WRKY96, expressed
LOC_Os12g40570	WRKY	0.0583728	-0.536236	-0.0550019	-0.0980473	WRKY94, expressed
LOC_Os02g42950	YABBY	1.63125	1.18745	1.38738	-0.181733	YABBY domain containing protein, putative, expressed
LOC_Os03g11600	YABBY	-0.524107	1.06888	-0.195334	4.1049	YABBY domain containing protein, putative, expressed
LOC_Os03g44710	YABBY	0.349387	0.54367	0.584272	2.74368	YABBY domain containing protein, putative, expressed
LOC_Os04g45330	YABBY	NA	-3.67719	-0.636835	NA	YABBY domain containing protein, putative, expressed
LOC_Os07g06620	YABBY	0.724921	0.414936	-1.69833	0.764531	YABBY domain containing protein, putative, expressed
LOC_Os07g38410	YABBY	1.27417	NA	NA	NA	YABBY domain containing protein, putative, expressed
LOC_Os10g36420	YABBY	3.28054	-2.46782	NA	0.668211	YABBY domain containing protein, putative, expressed
LOC_Os12g42610	YABBY	0.474552	1.03516	2.69484	0.215961	YABBY domain containing protein, putative, expressed
LOC_Os01g44430	ZF-HD	-0.771617	0.530742	-2.21797	-1.92148	retrotransposon protein, putative, unclassified, expressed
LOC_Os02g47770	ZF-HD	0.204377	0.49739	NA	0.0793442	ZF-HD protein dimerisation region containing protein, expressed
LOC_Os03g50920	ZF-HD	1.03758	2.90431	2.38724	1.66464	ZF-HD protein dimerisation region containing protein, expressed
LOC_Os04g35500	ZF-HD	2.26098	-5.49856	NA	2.51904	ZF-HD protein dimerisation region containing protein, expressed
LOC_Os05g50310	ZF-HD	-0.230207	-2.09072	1.54378	1.57346	ZF-HD protein dimerisation region containing protein, expressed
LOC_Os08g34010	ZF-HD	-0.587606	0.216741	1.45509	-0.722616	ZF-HD protein dimerisation region containing protein, expressed
LOC_Os08g37400	ZF-HD	1.27417	-7.07932	3.82922	-3.36262	ZF-HD homeobox protein, putative, expressed
LOC_Os09g24810	ZF-HD	NA	-2.64183	NA	NA	ZF-HD protein dimerisation region containing protein, expressed
LOC_Os09g24820	ZF-HD	-1.35758	0.0348222	1.79703	-1.50715	ZF-HD protein dimerisation region containing protein, expressed
LOC_Os09g29130	ZF-HD	-1.2547	-1.05524	NA	NA	ZF-HD protein dimerisation region containing protein, expressed
LOC_Os11g03420	ZF-HD	0.671635	1.00695	-0.234868	-1.25032	ZF-HD protein dimerisation region containing protein, expressed
LOC_Os11g13930	ZF-HD	-0.1651	2.63282	2.61151	1.66624	ZF-HD protein dimerisation region containing protein, expressed
LOC_Os12g03110	ZF-HD	0.100587	0.852457	-0.610304	-0.643805	ZF-HD protein dimerisation region containing protein, expressed
LOC_Os12g10630	ZF-HD	-0.795002	-1.11783	3.2545	-1.14458	ZF-HD protein dimerisation region containing protein, expressed
	The value indicates Log2-Fold change in expression of the transcription factor gene under treatment over the control.
	PSF= Pusa-44, Shoot grown in hydroponics containing Full (15 ppm) inorganic phosphate.
	PSZ= Pusa-44, Shoot grown in hydroponics containing Zero (0 ppm) inorganic phosphate.
	NSF= NIL-23, Shoot grown in hydroponics containing Full (15 ppm) inorganic phosphate.
	NSZ= NIL-23, Shoot grown in hydroponics containing Zero (0 ppm) inorganic phosphate.
	PRF= Pusa-44, Root grown in hydroponics containing Full (15 ppm) inorganic phosphate.
	PRZ= Pusa-44, Root grown in hydroponics containing Zero (0 ppm) inorganic phosphate.
	NRF= NIL-23, Root grown in hydroponics containing Full (15 ppm) inorganic phosphate.
	NRZ= NIL-23, Root grown in hydroponics containing Zero (0 ppm) inorganic phosphate.
	NA= No expression of the gene was observed
