# Supplementary material for: Characterization of contrasting rice (Oryza sativa L.) genotypes reveals the Pi-efficient schema for phosphate starvation tolerance
Source: BMC Plant Biol. 2021 Jun 21;21:282. doi: 10.1186/s12870-021-03015-4 (PMC8215752; doi:10.1186/s12870-021-03015-4)
Supplement: Supplementary file 2 — Additional file 2: Supplementary Tables S3 to S11. Expression level of the P-starvation-inducible genes, 13 Phosphorus transporters during P-starvation stress, Differentially expressed Transcription Factors, Cell wall associated genes in root of the contrasting rice genotypes, Phytohormone encoding genes, Genes associated with carbohydrate and lipid metabolism, Photosynthesis related genes, Genes associated with epigenetic regulation of gene expression, Master data-sheet of the genes detected for their expression in the contrasting rice genotypes under P-starvation stress. [file 12870_2021_3015_MOESM2_ESM.zip › 12870_2021_3015_MOESM2_ESM/Supplementary Table S6.xls]

## Sheet: Sheet2 (3)
Characterization of contrasting rice (Oryza sativa L.) genotypes reveals the Pi-efficient schema for phosphate starvation tolerance
	Suresh Kumar, Pallavi, Chetna Chugh, Karishma Seem, Santosh Kumar, K. K. Vinod, and Trilochan Mohapatra
Supplementary Table S6. Expression level of the cell wall associated genes in root of the contrasting rice genotypes.
Gene ID	PRZ vs PRF log2-FC	NRZ vs NRF log2-FC	Annotated gene
LOC_Os10g40480	-2.24974	8.1939	LTPL143 - Protease inhibitor/seed storage/LTP family protein precursor, expressed
LOC_Os10g40430	-4.43092	7.42919	LTPL139 - Protease inhibitor/seed storage/LTP family protein precursor, expressed
LOC_Os10g31540	-3.0038	6.87892	glycine-rich cell wall structural protein 2 precursor, putative, expressed
LOC_Os10g31530	-3.96442	5.55032	glycine-rich cell wall protein, putative, expressed
LOC_Os10g32980	-1.46493	4.60822	CESA7 - cellulose synthase, expressed
LOC_Os10g31690	-3.12234	4.49484	glycine-rich cell wall structural protein 2 precursor, putative, expressed
LOC_Os10g31560	-3.07438	4.43707	glycine-rich cell wall structural protein 2 precursor, putative, expressed
LOC_Os06g46995	-1.17454	4.28916	armadillo/beta-catenin repeat family protein, putative, expressed
LOC_Os03g02040	-1.89918	4.23921	remorin, putative, expressed
LOC_Os01g49200	-2.60661	4.10878	microtubule associated protein, putative, expressed
LOC_Os10g40510	-2.26203	4.09973	LTPL144 - Protease inhibitor/seed storage/LTP family protein precursor, expressed
LOC_Os11g01340	-1.96101	4.05	omega-3 fatty acid desaturase, chloroplast precursor, putative, expressed
LOC_Os07g36630	-1.12553	3.96381	CSLF8 - cellulose synthase-like family F; beta1,3;1,4 glucan synthase, expressed
LOC_Os01g33040	-1.85559	3.94761	kinesin motor domain containing protein, expressed
LOC_Os10g35580	-2.09725	3.82201	ATEB1A-like microtubule associated protein, putative, expressed
LOC_Os10g40730	-2.48797	3.79553	expansin precursor, putative, expressed
LOC_Os10g31620	-2.19889	3.69043	glycine-rich cell wall structural protein 2 precursor, putative, expressed
LOC_Os07g14850	-1.45376	3.55125	CESA6 - cellulose synthase, expressed
LOC_Os06g47600	-6.22868	3.4363	thaumatin family domain containing protein, expressed
LOC_Os10g40530	-1.86311	3.37908	LTPL146 - Protease inhibitor/seed storage/LTP family protein precursor, expressed
LOC_Os06g51110	-1.9783	3.37271	cyclin, putative, expressed
LOC_Os06g44310	-2.05308	3.36379	tetraspanin family protein, putative, expressed
LOC_Os02g52010	-1.31134	3.26498	phosphate-induced protein 1 conserved region domain containing protein, expressed
LOC_Os10g40720	-1.12826	3.18096	expansin precursor, putative, expressed
LOC_Os10g40470	-3.28111	3.07708	LTPL142 - Protease inhibitor/seed storage/LTP family protein precursor, putative, expressed
LOC_Os02g52000	-1.76108	3.05216	phosphate-induced protein 1 conserved region domain containing protein, expressed
LOC_Os03g01320	-2.16662	3.03707	LTPL116 - Protease inhibitor/seed storage/LTP family protein precursor, expressed
LOC_Os03g02290	-2.46901	2.96011	kinesin motor domain containing protein, putative, expressed
LOC_Os03g06510	-1.8217	2.94955	KIP1, putative, expressed
LOC_Os08g06380	-2.04925	2.94456	CSLF6 - cellulose synthase-like family F; beta1,3;1,4 glucan synthase, expressed
LOC_Os03g06000	-7.04715	2.93735	expansin precursor, putative, expressed
LOC_Os07g35520	-2.15558	2.91442	glucan endo-1,3-beta-glucosidase precursor, putative, expressed
LOC_Os02g58480	-1.7839	2.70988	sucrose synthase, putative, expressed
LOC_Os02g52040	-2.78	2.47162	phosphate-induced protein 1 conserved region domain containing protein, expressed
LOC_Os10g40710	-1.33222	2.22692	expansin precursor, putative, expressed
LOC_Os07g35480	-1.23398	2.13095	glucan endo-1,3-beta-glucosidase precursor, putative, expressed
LOC_Os02g15820	-1.16052	2.09659	extra-large G-protein-related, putative, expressed
LOC_Os02g16909	-1.25133	1.94187	dynein light chain type 1 domain containing protein, expressed
LOC_Os05g04610	-1.15384	1.90141	ABC transporter, ATP-binding protein, putative, expressed
LOC_Os03g02530	-1.67393	1.76391	OsRhmbd7 - Putative Rhomboid homologue, expressed
LOC_Os12g39980	-1.33807	1.74991	kinesin motor domain containing protein, putative, expressed
LOC_Os05g33890	-1.46108	1.60063	microtubule associated protein, putative, expressed
LOC_Os03g06940	-1.89612	1.5901	beta-galactosidase, putative, expressed
LOC_Os03g05290	-1.5265	1.50903	aquaporin protein, putative, expressed
LOC_Os07g37110	-1.62401	1.43694	nucleoside transporter, putative, expressed
LOC_Os01g54420	-2.47032	1.297	dynamin family protein, putative, expressed
LOC_Os03g56060	-1.27154	1.21204	CSLC9 - cellulose synthase-like family C, expressed
LOC_Os06g39750	-1.28935	1.19484	3-ketoacyl-CoA synthase, putative, expressed
LOC_Os05g34170	-1.67082	1.05958	tubulin/FtsZ domain containing protein, putative, expressed
LOC_Os10g31740	-2.0922	1.05903	glycine-rich cell wall structural protein 2 precursor, putative, expressed
LOC_Os07g38730	-1.0436	1.05537	tubulin/FtsZ domain containing protein, putative, expressed
The value indicates Log2-Fold change in expression of the gene under treatment over the control. The annotated genes are arranged in decresing order for expression level under P-starvation stress in root of NIL-23
			PRF= Pusa-44, Root grown in hydroponics containing Full (15 ppm) inorganic phosphate.
			PRZ= Pusa-44, Root grown in hydroponics containing Zero (0 ppm) inorganic phosphate.
			NRF= NIL-23, Root grown in hydroponics containing Full (15 ppm) inorganic phosphate.
			NRZ= NIL-23, Root grown in hydroponics containing Zero (0 ppm) inorganic phosphate.
			NA= No expression of the gene was observed
