# Supplementary material for: Characterization of contrasting rice (Oryza sativa L.) genotypes reveals the Pi-efficient schema for phosphate starvation tolerance
Source: BMC Plant Biol. 2021 Jun 21;21:282. doi: 10.1186/s12870-021-03015-4 (PMC8215752; doi:10.1186/s12870-021-03015-4)
Supplement: Supplementary file 2 — Additional file 2: Supplementary Tables S3 to S11. Expression level of the P-starvation-inducible genes, 13 Phosphorus transporters during P-starvation stress, Differentially expressed Transcription Factors, Cell wall associated genes in root of the contrasting rice genotypes, Phytohormone encoding genes, Genes associated with carbohydrate and lipid metabolism, Photosynthesis related genes, Genes associated with epigenetic regulation of gene expression, Master data-sheet of the genes detected for their expression in the contrasting rice genotypes under P-starvation stress. [file 12870_2021_3015_MOESM2_ESM.zip › 12870_2021_3015_MOESM2_ESM/Supplementary Table S7.xls]

## Sheet: Hormone_v1
Characterization of contrasting rice (Oryza sativa L.) genotypes reveals the Pi-efficient schema for phosphate starvation tolerance
	Suresh Kumar, Pallavi, Chetna Chugh, Karishma Seem, Santosh Kumar, K. K. Vinod, and Trilochan Mohapatra
Supplementary Table S7. Expression level of the phytohormone encoding genes in the contrasting rice genotypes.
Gene ID	PSZ vs PSF log2-FC	NSZ vs NSF log2-FC	PRZ vs PRF log2-FC	NRZ vs NRF log2-FC	Annotated gene
LOC_Os04g22900	-0.946483	0.61173	-2.64405	5.98131	jasmonate-induced protein, putative, expressed
LOC_Os05g48270	0.863705	-1.2766	-2.13224	5.81991	auxin-responsive protein, putative, expressed
LOC_Os01g36580	-0.47909	1.55741	-1.05418	5.69419	auxin-induced protein 5NG4, putative, expressed
LOC_Os12g41600	-0.902536	-1.18392	-1.05605	5.32936	OsSAUR57 - Auxin-responsive SAUR gene family member, expressed
LOC_Os05g48700	-1.08961	-4.34037	-2.28467	4.52164	gibberellin 2-beta-dioxygenase, putative, expressed
LOC_Os02g05060	NA	2.39281	-2.05319	4.43599	OsSAUR5 - Auxin-responsive SAUR gene family member, expressed
LOC_Os06g51320	-0.100967	-8.48489	-1.05352	3.42956	GASR8 - Gibberellin-regulated GASA/GAST/Snakin family protein precursor, expressed
LOC_Os06g44970	0.828813	3.40332	-1.8629	2.24089	auxin efflux carrier component, putative, expressed
LOC_Os12g40900	-0.700574	-1.48717	-1.46447	2.16436	OsIAA31 - Auxin-responsive Aux/IAA gene family member, expressed
LOC_Os02g02310	3.64631	3.44421	-1.27942	2.03876	auxin-induced protein 5NG4, putative, expressed
LOC_Os11g06720	0.121287	0.575614	1.36035	1.51208	abscisic stress-ripening, putative, expressed
LOC_Os12g40890	1.09854	-1.16489	-1.70635	1.50185	OsIAA30 - Auxin-responsive Aux/IAA gene family member, expressed
LOC_Os02g05050	1.83716	-3.07355	-3.44511	1.40107	OsSAUR4 - Auxin-responsive SAUR gene family member, expressed
LOC_Os02g13520	-2.82106	-0.252821	-2.70301	1.40011	OsIAA7 - Auxin-responsive Aux/IAA gene family member, expressed
LOC_Os02g50960	0.363239	-0.257265	-1.92415	1.1675	auxin efflux carrier component, putative, expressed
The value indicates Log2-Fold change in expression of the gene under treatment over the control. The annotated genes are arranged in the decresing order for expression level of P-starvation-inducible marker genes in root of NIL-23
				PSF= Pusa-44, Shoot grown in hydroponics containing Full (15 ppm) inorganic phosphate.
				PSZ= Pusa-44, Shoot grown in hydroponics containing Zero (0 ppm) inorganic phosphate.
				NSF= NIL-23, Shoot grown in hydroponics containing Full (15 ppm) inorganic phosphate.
				NSZ= NIL-23, Shoot grown in hydroponics containing Zero (0 ppm) inorganic phosphate.
				PRF= Pusa-44, Root grown in hydroponics containing Full (15 ppm) inorganic phosphate.
				PRZ= Pusa-44, Root grown in hydroponics containing Zero (0 ppm) inorganic phosphate.
				NRF= NIL-23, Root grown in hydroponics containing Full (15 ppm) inorganic phosphate.
				NRZ= NIL-23, Root grown in hydroponics containing Zero (0 ppm) inorganic phosphate.
				NA= No expression of the gene was observed
