# Supplementary material for: Characterization of contrasting rice (Oryza sativa L.) genotypes reveals the Pi-efficient schema for phosphate starvation tolerance
Source: BMC Plant Biol. 2021 Jun 21;21:282. doi: 10.1186/s12870-021-03015-4 (PMC8215752; doi:10.1186/s12870-021-03015-4)
Supplement: Supplementary file 2 — Additional file 2: Supplementary Tables S3 to S11. Expression level of the P-starvation-inducible genes, 13 Phosphorus transporters during P-starvation stress, Differentially expressed Transcription Factors, Cell wall associated genes in root of the contrasting rice genotypes, Phytohormone encoding genes, Genes associated with carbohydrate and lipid metabolism, Photosynthesis related genes, Genes associated with epigenetic regulation of gene expression, Master data-sheet of the genes detected for their expression in the contrasting rice genotypes under P-starvation stress. [file 12870_2021_3015_MOESM2_ESM.zip › 12870_2021_3015_MOESM2_ESM/Supplementary Table S8.xls]

## Sheet: Sheet1
Characterization of contrasting rice (Oryza sativa L.) genotypes reveals the Pi-efficient schema for phosphate starvation tolerance
	Suresh Kumar, Pallavi, Chetna Chugh, Karishma Seem, Santosh Kumar, K. K. Vinod, and Trilochan Mohapatra
Supplementary Table S8. Expression level of the genes associated with carbohydrate and lipid metabolism in contrasting rice genotypes under P-starvation stress.
Gene ID	PSZ vs PSF log2-FC	NSZ vs NSF log2-FC	PRZ vs PRF log2-FC	NRZ vs NRF log2-FC	Annotated gene
LOC_Os03g40670	3.50439	2.63689	6.67412	7.38609	glycerophosphoryl diester phosphodiesterase family protein, putative, expressed
LOC_Os02g31030	8.08135	6.52741	3.47996	3.30641	glycerophosphoryl diester phosphodiesterase family protein, putative, expressed
LOC_Os05g15770	-0.185178	0.764943	0.306734	2.9911	glycosyl hydrolase, putative, expressed
LOC_Os08g33720	0.954593	1.05307	2.13159	2.69601	lactate/malate dehydrogenase, putative, expressed
LOC_Os03g14450	2.98601	2.19862	2.20752	2.39309	enolase, putative, expressed
LOC_Os07g42960	1.0422	0.980475	1.91104	2.33853	phospho-2-dehydro-3-deoxyheptonate aldolase, chloroplast precursor, putative, expressed
LOC_Os07g49270	0.583108	0.84163	1.79806	1.22373	AMP deaminase, putative, expressed
LOC_Os08g27840	0.497667	0.313297	1.4059	1.19948	phosphoenolpyruvate carboxylase, putative, expressed
LOC_Os02g07260	0.393658	0.820254	0.527156	1.14854	phosphoglycerate kinase protein, putative, expressed
LOC_Os11g05110	0.841418	0.626121	0.978809	1.028	pyruvate kinase, putative, expressed
LOC_Os06g13810	1.3108	-0.125151	0.697486	1.01465	pyrophosphate--fructose 6-phosphate 1-phosphotransferase subunit beta, putative, expressed
LOC_Os08g03290	0.032001	0.525032	0.754189	0.877947	glyceraldehyde-3-phosphate dehydrogenase, putative, expressed
LOC_Os09g20990	0.0958269	-0.134346	-0.241715	-0.371949	trehalose-6-phosphate synthase, putative, expressed
LOC_Os06g09450	0.880317	0.491968	-0.215792	-0.559006	sucrose synthase, putative, expressed
LOC_Os09g28050	-0.0817676	0.0578769	-0.760852	-1.52425	asparate aminotransferase, putative, expressed
The value indicates Log2-Fold change in expression of the gene under treatment over the control. The annotated genes are arranged in the decresing order for expression level of P-starvation-inducible marker genes in root of NIL-23
				PSF= Pusa-44, Shoot grown in hydroponics containing Full (15 ppm) inorganic phosphate.
				PSZ= Pusa-44, Shoot grown in hydroponics containing Zero (0 ppm) inorganic phosphate.
				NSF= NIL-23, Shoot grown in hydroponics containing Full (15 ppm) inorganic phosphate.
				NSZ= NIL-23, Shoot grown in hydroponics containing Zero (0 ppm) inorganic phosphate.
				PRF= Pusa-44, Root grown in hydroponics containing Full (15 ppm) inorganic phosphate.
				PRZ= Pusa-44, Root grown in hydroponics containing Zero (0 ppm) inorganic phosphate.
				NRF= NIL-23, Root grown in hydroponics containing Full (15 ppm) inorganic phosphate.
				NRZ= NIL-23, Root grown in hydroponics containing Zero (0 ppm) inorganic phosphate.
				NA= No expression of the gene was observed
