# Supplementary material for: Characterization of contrasting rice (Oryza sativa L.) genotypes reveals the Pi-efficient schema for phosphate starvation tolerance
Source: BMC Plant Biol. 2021 Jun 21;21:282. doi: 10.1186/s12870-021-03015-4 (PMC8215752; doi:10.1186/s12870-021-03015-4)
Supplement: Supplementary file 2 — Additional file 2: Supplementary Tables S3 to S11. Expression level of the P-starvation-inducible genes, 13 Phosphorus transporters during P-starvation stress, Differentially expressed Transcription Factors, Cell wall associated genes in root of the contrasting rice genotypes, Phytohormone encoding genes, Genes associated with carbohydrate and lipid metabolism, Photosynthesis related genes, Genes associated with epigenetic regulation of gene expression, Master data-sheet of the genes detected for their expression in the contrasting rice genotypes under P-starvation stress. [file 12870_2021_3015_MOESM2_ESM.zip › 12870_2021_3015_MOESM2_ESM/Supplementary Table S9.xls]

## Sheet: Sheet1
Characterization of contrasting rice (Oryza sativa L.) genotypes reveals the Pi-efficient schema for phosphate starvation tolerance
	Suresh Kumar, Pallavi, Chetna Chugh, Karishma Seem, Santosh Kumar, K. K. Vinod, and Trilochan Mohapatra
Supplementary Table S9 | Expression level of photosynthesis related genes in contrasting rice genotypes under P-starvation stress.
Gene ID	PSZ vs PSF log2-FC	NSZ vs NSF log2-FC	PRZ vs PRF log2-FC	NRZ vs NRF log2-FC	Annotated gene
LOC_Os10g21310	0.176481	0.604589	-1.58771	-1.5652	photosystem II P680 chlorophyll A apoprotein, putative, expressed
LOC_Os10g21324	-0.149081	0.314015	-2.20371	-2.45132	cytochrome b6, putative, expressed
LOC_Os10g21418	0.640829	0.208226	-1.88999	-1.79422	NADPH-dependent oxidoreductase, putative, expressed
LOC_Os04g16874	-0.549263	0.0677605	-4.44666	-5.94882	photosystem II 44 kDa reaction center protein, putative, expressed
LOC_Os04g16740	0.428536	-0.183334	-1.28787	-2.04335	ATP synthase subunit alpha, putative, expressed
LOC_Os01g31690	-0.440313	-1.11205	-2.40462	-2.82559	oxygen-evolving enhancer protein 1, chloroplast precursor, putative, expressed
LOC_Os06g21590	-0.187629	-1.49903	-1.52521	-1.61386	chlorophyll A-B binding protein, putative, expressed
The value indicates Log2-Fold change in expression of the gene under treatment over the control. The annotated genes are arranged in increasing order for expression level under P-starvation stress in shoot of NIL-23
				PSF= Pusa-44, Shoot grown in hydroponics containing Full (15 ppm) inorganic phosphate.
				PSZ= Pusa-44, Shoot grown in hydroponics containing Zero (0 ppm) inorganic phosphate.
				NSF= NIL-23, Shoot grown in hydroponics containing Full (15 ppm) inorganic phosphate.
				NSZ= NIL-23, Shoot grown in hydroponics containing Zero (0 ppm) inorganic phosphate.
				PRF= Pusa-44, Root grown in hydroponics containing Full (15 ppm) inorganic phosphate.
				PRZ= Pusa-44, Root grown in hydroponics containing Zero (0 ppm) inorganic phosphate.
				NRF= NIL-23, Root grown in hydroponics containing Full (15 ppm) inorganic phosphate.
				NRZ= NIL-23, Root grown in hydroponics containing Zero (0 ppm) inorganic phosphate.
				FC= Fold change.
