# Supplementary material for: Characterization of contrasting rice (Oryza sativa L.) genotypes reveals the Pi-efficient schema for phosphate starvation tolerance
Source: BMC Plant Biol. 2021 Jun 21;21:282. doi: 10.1186/s12870-021-03015-4 (PMC8215752; doi:10.1186/s12870-021-03015-4)
Supplement: Supplementary file 5 — Additional files 5: Supplementary Figures S1 to S22. [file 12870_2021_3015_MOESM5_ESM.zip]

Archive with 22 entries (22 files):
- Supplementary Figure S1.pdf
- Supplementary Figure S10.doc
- Supplementary Figure S11.doc
- Supplementary Figure S12.doc
- Supplementary Figure S13.doc
- Supplementary Figure S14.doc
- Supplementary Figure S15.doc
- Supplementary Figure S16.doc
- Supplementary Figure S17.doc
- Supplementary Figure S18.doc
- Supplementary Figure S19.doc
- Supplementary Figure S2.doc
- Supplementary Figure S20.doc
- Supplementary Figure S21.doc
- Supplementary Figure S22.doc
- Supplementary Figure S3.doc
- Supplementary Figure S4.doc
- Supplementary Figure S5.doc
- Supplementary Figure S6.doc
- Supplementary Figure S7.doc
- Supplementary Figure S8.doc
- Supplementary Figure S9.doc
